# Supplementary material for: Mining autonomous student patterns score on LMS within online higher education
Source: PeerJ Comput Sci. 2025 May 5;11:e2855. doi: 10.7717/peerj-cs.2855 (PMC12193002; doi:10.7717/peerj-cs.2855)
Supplement: Supplemental Information 1 [file peerj-cs-11-2855-s001.py]

# -*- coding: utf-8 -*-
"""Mining autonomous student--SCRIPT-PAPER2-DERECHO--FINAL.ipynb

Automatically generated by Colab.

Original file is located at
    https://colab.research.google.com/drive/17o8_Gb9IR_a8dwU5cqqCKmedHo864Axx

#**ITERACIÓN 1- 9000-3** PUNTUACIÓN AUTÓNOMA DEL ESTUDIANTE
Se incluye 34 variables candidatas, con 9044 registros 1904 estudiantes distribuidos según su matrícula en 42 asignaturas de carrera Derecho, ciertos datos estan resumidos por la mediana de valores de los registros (logs) de cada estudiante... Como variable de respuesta de realiza pruebas con C1+C2+C3, como un puntaje de 70, exceptuando el examen, y la nota final.
"""

import numpy as np
import pandas as pd
import xgboost as xgb
from sklearn.model_selection import train_test_split
from sklearn.preprocessing import StandardScaler
from xgboost import XGBRegressor

data= pd.read_excel("mydata/rend_derecho_model-9000-3.xlsx") # 42 aulas virtuales... carrera derecho

data.shape

data.info()

"""se explora correlación pearson, asumiendo que fueran lineales las relaciones entre características"""

data.corr().round(2)

"""**COMPROBACIÓN DE NORMALIDAD**"""

import pandas as pd
import numpy as np
import matplotlib.pyplot as plt
import scipy.stats as stats
import seaborn as sns

def comprobar_normalidad(data, column_name,transformar_log=False):
    data_column = data[column_name].dropna()  # Manejar los valores nulos
    if transformar_log:
      data_column = np.log(data_column[data_column > 0])  # Aplicar logaritmo solo a valores positivos
    # Histograma y curva de densidad
    plt.figure(figsize=(10, 6))
    plt.hist(data_column, bins=30, density=True, alpha=0.6, color='g')
    xmin, xmax = plt.xlim()
    x = np.linspace(xmin, xmax, 100)
    p = stats.norm.pdf(x, np.mean(data_column), np.std(data_column))
    plt.plot(x, p, 'k', linewidth=2)
    plt.title(f'Histograma y Curva de Densidad para {column_name}')
    plt.show()
    # Gráfico Q-Q
    plt.figure(figsize=(10, 6))
    stats.probplot(data_column, dist="norm", plot=plt)
    plt.title(f'Gráfico Q-Q para {column_name}')
    plt.show()
    # Prueba de Shapiro-Wilk
    shapiro_test = stats.shapiro(data_column)
    print(f'Prueba de Shapiro-Wilk para {column_name}: Estadístico={shapiro_test[0]}, p-valor={shapiro_test[1]}')
    # Interpretación del p-valor
    if shapiro_test[1] < 0.05:
        print("Los datos no siguen una distribución normal (se rechaza H0)")
    else:
        print("No hay evidencia suficiente para rechazar que los datos siguen una distribución normal (no se rechaza H0)")
    # Prueba de Kolmogorov-Smirnov
    ks_test = stats.kstest(data_column, 'norm', args=(np.mean(data_column), np.std(data_column)))
    print(f'Prueba de Kolmogorov-Smirnov para {column_name}: Estadístico={ks_test[0]}, p-valor={ks_test[1]}')
    # Prueba de Anderson-Darling
    ad_test = stats.anderson(data_column, dist='norm')
    print(f'Prueba de Anderson-Darling para {column_name}: Estadístico={ad_test.statistic}, valores críticos={ad_test.critical_values}')
    # Prueba de Jarque-Bera
    jb_test = stats.jarque_bera(data_column)
    print(f'Prueba de Jarque-Bera para {column_name}: Estadístico={jb_test[0]}, p-valor={jb_test[1]}')

comprobar_normalidad(data, 'median_days_per_month',transformar_log=True)

comprobar_normalidad(data, 'autonomous_score',transformar_log=True)

"""Se ha encontrado suficiente evidencia estadística para rechazar la hipótesis nula, y aceptar la hipótesis alternativa, que los datos no siguen una distribución normal.

Por tanto, se analiza la **correlación de Spearman**
"""

data.corr(method='spearman').round(2)

"""**Escoger características**

Se seleccionan las características con correlación moderada, además de evaluar la pertinencia de la variable como un campo calculado previamente por estudiante.
"""

## CONSIDERAR LAS VARIABLES PERMITIDAS, EXCLUYENDO LAS DEMÁS

variables_permitidas = [
    'autonomous_score',
    'task_submission_rate',
    'test_submission_rate',
    'no_supplementary_exam',
    'final_exam_duration',
    'median_daily_access',
    'download_rate',
    'feedback_viewed',
    'median_days_per_month'
]

data = data[variables_permitidas]

data.columns

data = data.astype(float)

data.info()

data.describe()

data.corr(method='spearman').round(2)

correlation_matrix = data.corr(method='spearman').round(2)

import matplotlib.pyplot as plt
import seaborn as sns

# Configuración del gráfico
plt.figure(figsize=(10, 8))

# Usar una paleta de colores que va de azul profundo a azul claro
cmap = sns.light_palette("darkblue", as_cmap=True)

# Crear el mapa de calor
sns.heatmap(correlation_matrix, annot=True, cmap=cmap, center=0, linewidths=0.5, cbar_kws={'shrink': 0.8})

# Añadir títulos y etiquetas
#plt.title('Matriz de Correlación de Spearman', fontsize=16)
plt.xticks(fontsize=10)  # Ajustar tamaño de fuente para los ticks del eje x
plt.yticks(fontsize=10)  # Ajustar tamaño de fuente para los ticks del eje y

# Mejorar la presentación
plt.tight_layout()

# Mostrar el gráfico
plt.show()

"""**PRUEBA DE MULTICOLINEALIDAD**

La prueba de colinealidad es un análisis estadístico usado para identificar relaciones lineales exactas o muy cercanas entre dos o más variables predictoras en modelos de regresión. Cuando dos variables son colineales, significa que una puede ser linealmente pronosticada de la otra con un alto grado de precisión. La colinealidad puede causar problemas en la estimación de los coeficientes de regresión, haciendo que sean inestables y difíciles de interpretar.


"""

from statsmodels.stats.outliers_influence import variance_inflation_factor

# Calcular el VIF para cada variable
X = data.assign(Intercept=1)  # Añadir una columna de intercepto
vif_data = pd.DataFrame()
vif_data["Variable"] = X.columns
vif_data["VIF"] = [variance_inflation_factor(X.values, i) for i in range(X.shape[1])]

# Mostrar los resultados
print(vif_data)

"""VIF: Un VIF mayor a 10 indica una alta multicolinealidad. Si existen variables con VIF alto, considerar eliminar una de las variables colineales o usar técnicas de regularización.
Matriz de Correlación: Correlaciones altas (por ejemplo, > 0.8 o < -0.8) entre dos variables sugieren multicolinealidad.

**Datos nulos y valores perdidos**
"""

data.isna().sum()
data_sin_norm = data

"""**NORMALIZACIÓN DE DATOS**

Normalización de datos con **StandardScale**

Método de normalización de la desviación estándar (standardScale) para que los datos procesados se ajusten a la distribución normal estándar, con una media de 0 y una desviación estándar de 1. Debido a las dimensiones inconsistentes de los datos originales, algunos de los cuales pueden variar significativamente, los modelos tienden a dar más peso a las características con escalas más grandes durante el entrenamiento, lo que afecta a la precisión del modelo.
"""

### se agrega con fecha 20 de enero el siguiente código, en afán de probar nuevos métodos de escalado de datos, para transformación previa a modelado
### en adelante se adaptará el código para obtener diferentes resultados para cada método... sugerido por revisores PAPER 2

from sklearn.preprocessing import StandardScaler, MinMaxScaler, RobustScaler
import pandas as pd

# data son los datos de origen

# Escalado con StandardScaler
standard_scaler = StandardScaler()
standard_scaled_data = standard_scaler.fit_transform(data)
standard_scaled_df = pd.DataFrame(standard_scaled_data, columns=data.columns)

print("Datos escalados con StandardScaler:")
print(standard_scaled_df.describe())

# Escalado con MinMaxScaler
minmax_scaler = MinMaxScaler()
minmax_scaled_data = minmax_scaler.fit_transform(data)
minmax_scaled_df = pd.DataFrame(minmax_scaled_data, columns=data.columns)

print("\nDatos escalados con MinMaxScaler:")
print(minmax_scaled_df.describe())

# Escalado con RobustScaler
robust_scaler = RobustScaler()
robust_scaled_data = robust_scaler.fit_transform(data)
robust_scaled_df = pd.DataFrame(robust_scaled_data, columns=data.columns)

print("\nDatos escalados con RobustScaler:")
print(robust_scaled_df.describe())

sdata1 = standard_scaled_df
sdata1.plot(kind='hist',alpha=0.7,bins=10,figsize=(8,4))

sdata2 = minmax_scaled_df
sdata2.plot(kind='hist',alpha=0.7,bins=10,figsize=(8,4))

sdata3 = robust_scaled_df
sdata3.plot(kind='hist',alpha=0.7,bins=10,figsize=(8,4))

"""Probar el modelado con los datos normalizados"""

# aquí probar datos sin normalizar... primero, luego igual se ubica
#data = sdata # comentar si no se usará normalización
#data = data_sin_norm # comentar si no se usará normalización

data

## adaptación de código nuevo de prueba, realizado el 21 enero 2025...
## para probar modelos no lineales, de manera preliminar, por sugerencia de revisores PAPER2,
## se exploran métricas para justificar la selección de 3 modelos para el paper...

#X = data.drop('autonomous_score',axis=1)
#y = data['autonomous_score']

import pandas as pd
import numpy as np
from sklearn.model_selection import train_test_split
from sklearn.metrics import r2_score, mean_absolute_error, mean_squared_error
from sklearn.neural_network import MLPRegressor
from sklearn.svm import SVR
from sklearn.ensemble import GradientBoostingRegressor, RandomForestRegressor
from xgboost import XGBRegressor

# Función para calcular el R² ajustado
def adjusted_r2(r2, n, p):
    return 1 - (1 - r2) * (n - 1) / (n - p - 1)

# Función para evaluar un modelo
def evaluate_model(model, X_train, y_train, X_test, y_test):
    model.fit(X_train, y_train)
    y_pred = model.predict(X_test)

    r2 = r2_score(y_test, y_pred)
    adj_r2 = adjusted_r2(r2, len(y_test), X_train.shape[1])
    mae = mean_absolute_error(y_test, y_pred)
    rmse = np.sqrt(mean_squared_error(y_test, y_pred))

    return r2, adj_r2, mae, rmse

# Define los modelos
models = {
    "Red Neuronal (MLP)": MLPRegressor(hidden_layer_sizes=(100, 50), max_iter=500, random_state=42),
    "SVM Regressor": SVR(kernel='rbf', C=1.0, epsilon=0.1),
    "Gradient Boosting": GradientBoostingRegressor(random_state=42),
    "XGBoost": XGBRegressor(objective='reg:squarederror', random_state=42),
    "Random Forest": RandomForestRegressor(n_estimators=100, random_state=42)
}

# Lista de métodos de escalado
scaled_data = {"Standard Scaler": sdata1, "MinMax Scaler": sdata2, "Robust Scaler": sdata3}

# Evaluar modelos para cada método de escalado
for scaler_name, scaled_df in scaled_data.items():
    print(f"\nResultados para el método de escalado: {scaler_name}")

    # Dividir las características (X) y la variable objetivo (y)
    X = scaled_df.drop('autonomous_score', axis=1)
    y = scaled_df['autonomous_score']

    # Dividir en conjuntos de entrenamiento y prueba
    X_train, X_test, y_train, y_test = train_test_split(X, y, test_size=0.33, random_state=42)

    # Almacenar métricas para este escalador
    metrics = []

    # Entrenar y evaluar cada modelo
    for name, model in models.items():
        r2, adj_r2, mae, rmse = evaluate_model(model, X_train, y_train, X_test, y_test)
        metrics.append({"Model": name, "R2": r2, "Adj R2": adj_r2, "MAE": mae, "RMSE": rmse})

    # Convertir resultados a DataFrame
    metrics_df = pd.DataFrame(metrics)

    # Mostrar los resultados en pantalla
    print(f"\nResultados para {scaler_name}:")
    print(metrics_df)

"""pruebas iniciales de modelos sugeridos por los revisores, sostienen la selección de siguientes pasos con el uso de datos normalizados, para probar en 3 modelos, aquellos que presentan mejor capacidad de ajuste, y generalización... en adelante se prueban con datos normalizados (3 métodos) diferentes.. estos resultados se manifiestan con las variables:

* autonomous_score
* task_submission_rate
* test_submission_rate
* no_supplementary_exam
* final_exam_duration
* median_daily_access
* download_rate
* feedback_viewed
* median_days_per_month
"""


data = sdata3 # usaremos datos normalizados de robust scaler

"""Se está utilizando la normalización de datos con Robust Scaler,
 Las variables estarán centradas alrededor de la mediana, con una escala basada en los cuartiles, ignorando el impacto de los valores atípicos.
"""

data.describe()

plt.scatter(data["test_submission_rate"], data["autonomous_score"])
plt.ylabel("autonomous_score")
plt.xlabel("test_submission_rate")

# Configurar el formato de los valores del eje X para que tengan solo un decimal
plt.gca().xaxis.set_major_formatter(plt.FuncFormatter(lambda x, _: f'{x:.2f}'))

plt.show()

plt.scatter(data["task_submission_rate"], data["autonomous_score"])
plt.ylabel("autonomous_score")
plt.xlabel("task_submission_rate")

# Configurar el formato de los valores del eje X para que tengan solo un decimal
plt.gca().xaxis.set_major_formatter(plt.FuncFormatter(lambda x, _: f'{x:.2f}'))

plt.show()

import matplotlib.pyplot as plt

# Definir las variables a graficar en el eje X
variables_x = [
    "task_submission_rate",
    "test_submission_rate",
    "median_daily_access",
    "median_days_per_month"
]

# Crear la figura y los ejes de la matriz de gráficos
fig, axes = plt.subplots(2, 2, figsize=(15, 8))

# Graficar cada par de variables
for ax, variable_x in zip(axes.flatten(), variables_x):
    ax.scatter(data[variable_x], data["autonomous_score"])
    ax.set_xlabel(variable_x)
    ax.set_ylabel("autonomous_score")
    ax.xaxis.set_major_formatter(plt.FuncFormatter(lambda x, _: f'{x:.2f}'))

# Ajustar el espacio entre los gráficos
plt.tight_layout()

# Mostrar la figura
plt.show()

"""**Predecir nuevos valores**

Se predice para todos los modelos, y se muestran los resultados en primeras filas...
"""

# Diccionario para almacenar las predicciones por modelo
all_predictions = {}

# Iterar sobre cada modelo
for name, model in models.items():
    # Ajustar el modelo (asegúrate de que ya esté entrenado)
    model.fit(X_train, y_train)

    # Generar predicciones
    predictions = model.predict(X_test)

    # Almacenar las predicciones
    all_predictions[name] = predictions

# Convertir las predicciones a un DataFrame para mejor visualización
predictions_df = pd.DataFrame(all_predictions)
predictions_df['Actual'] = y_test.values  # Agregar los valores reales para comparación

# Mostrar el DataFrame de predicciones
print(predictions_df.head())

"""A continuación se muestra el rendimiento y prueba, para estimar sobre ajuste o subjuste... además tener una valoración inicial de la selección de modelos candidatos para RFEcv, y ajuste por hiperparámetros..."""

import pandas as pd
import numpy as np
from sklearn.metrics import r2_score, mean_absolute_error, mean_squared_error

# Función para calcular el R² ajustado
def adjusted_r2(r2, n, p):
    return 1 - (1 - r2) * (n - 1) / (n - p - 1)

# Diccionario para almacenar métricas
results = []

# Evaluar cada modelo
for name, model in models.items():
    # Entrenar el modelo
    model.fit(X_train, y_train)

    # Predicciones en el conjunto de entrenamiento
    pred_train = model.predict(X_train)
    r2_train = r2_score(y_train, pred_train)
    adj_r2_train = adjusted_r2(r2_train, len(y_train), X_train.shape[1])
    mae_train = mean_absolute_error(y_train, pred_train)
    mse_train = mean_squared_error(y_train, pred_train)
    rmse_train = np.sqrt(mse_train)

    # Predicciones en el conjunto de prueba
    pred_test = model.predict(X_test)
    r2_test = r2_score(y_test, pred_test)
    adj_r2_test = adjusted_r2(r2_test, len(y_test), X_train.shape[1])
    mae_test = mean_absolute_error(y_test, pred_test)
    mse_test = mean_squared_error(y_test, pred_test)
    rmse_test = np.sqrt(mse_test)

    # Almacenar métricas en el diccionario
    results.append({
        "Model": name,
        "R2 (Train)": r2_train,
        "Adj R2 (Train)": adj_r2_train,
        "MAE (Train)": mae_train,
        "MSE (Train)": mse_train,
        "RMSE (Train)": rmse_train,
        "R2 (Test)": r2_test,
        "Adj R2 (Test)": adj_r2_test,
        "MAE (Test)": mae_test,
        "MSE (Test)": mse_test,
        "RMSE (Test)": rmse_test,
    })

# Convertir los resultados a un DataFrame
results_df = pd.DataFrame(results)

# Mostrar resultados
print(results_df)

data.info()

data.describe()

data.head(5)

data['autonomous_score'].hist()

import seaborn as sns
sns.boxplot(x = "autonomous_score", data = data)

"""los valores atípicos del score autónomo pueden ser útiles para identificar el patron de interacciones en el LMS, lo que permitirá predecir correctamente ciertos casos. Los modelos que emplean árboles potenciados, como los utilizados en este estudio manejan mejor los valores extremos en comparación con métodos lineales. Esto se debe a la optimización de los errores residuales en iteraciones.

**COMPARACIÓN INICIAL DE MODELOS NO LINEALES**

Sección para comprobar con estas variables, inicialmente, los modelos no lineales que menor error MSE reporten
"""

import numpy as np
import pandas as pd
from sklearn.model_selection import train_test_split
from sklearn.metrics import mean_absolute_error, mean_squared_error, r2_score
from sklearn.tree import DecisionTreeRegressor
from sklearn.ensemble import RandomForestRegressor, GradientBoostingRegressor
from sklearn.neural_network import MLPRegressor  # Importa MLPRegressor
from xgboost import XGBRegressor
from sklearn.svm import SVR

# Asumimos que 'df' es tu DataFrame y que ya está preprocesado
# X_train, X_test, y_train, y_test deben estar definidos previamente

# Modelos a evaluar
models = {
    "Decision Tree": DecisionTreeRegressor(),
    "Random Forest": RandomForestRegressor(n_estimators=100),
    "Gradient Boosting": GradientBoostingRegressor(n_estimators=100),
    "XGBoost": XGBRegressor(n_estimators=100, objective='reg:squarederror'),
    "SVR (RBF Kernel)": SVR(kernel='rbf'),
    "Neural Network (MLP)": MLPRegressor(hidden_layer_sizes=(100,), max_iter=500)  # Configura las redes neuronales
}

# Diccionario para almacenar los resultados
results = {}

# Entrenamiento y evaluación de cada modelo
for name, model in models.items():
    model.fit(X_train, y_train)
    y_pred = model.predict(X_test)
    mae = mean_absolute_error(y_test, y_pred)
    mse = mean_squared_error(y_test, y_pred)
    rmse = np.sqrt(mse)  # Calcula RMSE
    r2 = r2_score(y_test, y_pred)  # Calcula R²
    results[name] = {'MAE': mae, 'MSE': mse, 'RMSE': rmse, 'R2': r2}

# Mostrar resultados
print("Resultados por modelo:")
for model_name, metrics in results.items():
    print(f"{model_name} - MAE: {metrics['MAE']:.4f}, MSE: {metrics['MSE']:.4f}, RMSE: {metrics['RMSE']:.4f}, R2: {metrics['R2']:.4f}")

# Convertir los resultados a un DataFrame para mejor visualización
results_df = pd.DataFrame.from_dict(results, orient='index')

"""**RFEcv para GRADIENT BOOSTING**

Se considerará la selección automática, y se probará manualmente varias características para ver cambios...
"""

import pandas as pd
import numpy as np
from sklearn.feature_selection import RFECV, RFE
from sklearn.model_selection import train_test_split
from sklearn.ensemble import GradientBoostingRegressor
import matplotlib.pyplot as plt

# Cargar y dividir los datos
X = data.drop('autonomous_score', axis=1)  # Características
y = data['autonomous_score']               # Variable objetivo
X_train, X_test, y_train, y_test = train_test_split(X, y, test_size=0.25, random_state=42)

# Modelo Gradient Boosting
gb = GradientBoostingRegressor(random_state=42)

# Configuración de RFECV
rfecv = RFECV(estimator=gb, step=1, scoring='r2', cv=10)  # Validación cruzada con 10 folds
rfecv.fit(X_train, y_train)

# Resultados de RFECV
print(f"Número óptimo de características seleccionadas: {rfecv.n_features_}")
selected_features = X_train.columns[rfecv.support_]
print(f"Características seleccionadas: {list(selected_features)}")

# Gráfica del rendimiento (usando `cv_results_` )
plt.figure(figsize=(10, 6))
plt.plot(range(1, len(rfecv.cv_results_['mean_test_score']) + 1), rfecv.cv_results_['mean_test_score'], marker='o', linestyle='--', color='navy')
plt.xlabel("Features selected")
plt.ylabel("R² Score")
plt.title("RFECV - Performance for Gradient Boosting")
plt.grid()

# Guardar la imagen de la gráfica
plt.savefig("rfecv_performance_gradient_boosting.jpg", format="jpg", dpi=300)  # Guardar en formato JPG con alta resolución
plt.show()

# Gráfica de importancia de características ajustada para barras más finas
feature_importances = rfecv.estimator_.feature_importances_
sorted_idx = np.argsort(feature_importances)[::-1]
sorted_features = selected_features[sorted_idx]

plt.figure(figsize=(10, 6))
plt.barh(sorted_features, feature_importances[sorted_idx], color='navy', height=0.5)  # Barras más finas con height
plt.xlabel("Importance")
plt.ylabel("Features")
plt.title("Importance of the selected features - Gradient Boosting")
plt.gca().invert_yaxis()  # Invertir para mostrar la característica más importante arriba
plt.grid()

# Probar un número fijo de variables manualmente
manual_features = 5  # Cambia este valor para probar una cantidad específica de características

# Configuración de RFE con número fijo de características
rfe = RFE(estimator=gb, n_features_to_select=manual_features, step=1)
rfe.fit(X_train, y_train)

# Mostrar las características seleccionadas manualmente
manual_selected_features = X_train.columns[rfe.support_]
print(f"\nCaracterísticas seleccionadas manualmente ({manual_features}): {list(manual_selected_features)}")

# Añadir selector.support_ y ranking para RFE manual
print("\nMáscara de características seleccionadas (True para seleccionadas, False para descartadas) - RFE Manual:")
print(rfe.support_)

print("\nRanking de características (1 para las seleccionadas, mayor ranking indica menor importancia) - RFE Manual:")
print(rfe.ranking_)

print("\nNombres de todas las características originales:")
print(list(X.columns))

import pandas as pd
import numpy as np
from sklearn.metrics import r2_score, mean_absolute_error, mean_squared_error
from sklearn.ensemble import GradientBoostingRegressor
from sklearn.model_selection import train_test_split, cross_val_score
from sklearn.feature_selection import RFE

# Cargar y dividir los datos
X = data.drop('autonomous_score', axis=1)  # Características
y = data['autonomous_score']               # Variable objetivo

# Número fijo de variables seleccionadas manualmente
manual_features = 5  # Cambia este valor según la cantidad de características seleccionadas

# Modelo Gradient Boosting
gb = GradientBoostingRegressor(random_state=42)

# Configurar RFE
rfe = RFE(estimator=gb, n_features_to_select=manual_features, step=1)
rfe.fit(X, y)

# Características seleccionadas
selected_features = X.columns[rfe.support_]
print(f"Características seleccionadas manualmente ({manual_features}): {list(selected_features)}")
non_selected_features = X.columns[~rfe.support_]
print(f"Características no seleccionadas: {list(non_selected_features)}")

# Calcular y mostrar el puntaje del selector en el conjunto completo
selector_score = rfe.score(X, y)
print(f"\nSelector Score (R² en el conjunto completo): {selector_score:.4f}")

# Graficar la importancia de las características seleccionadas
feature_importances = rfe.estimator_.feature_importances_
sorted_idx = np.argsort(feature_importances)[::-1]
sorted_features = selected_features[sorted_idx]

plt.figure(figsize=(10, 6))
plt.barh(sorted_features, feature_importances[sorted_idx], color='navy', height=0.5)  # Barras más finas con height
plt.xlabel("Importance")
plt.ylabel("Features")
plt.title(f"Importance of the selected features - Top {manual_features} Features")
plt.gca().invert_yaxis()  # Invertir para mostrar la característica más importante arriba
plt.grid()

# Seleccionar las características más importantes
selected_features = X.columns[rfe.support_]
X_selected = X[selected_features]

# Dividir en conjuntos de entrenamiento y prueba
X_train, X_test, y_train, y_test = train_test_split(X_selected, y, test_size=0.25, random_state=42)

# Entrenar el modelo con las características seleccionadas
gb.fit(X_train, y_train)

# Hacer predicciones
y_pred = gb.predict(X_test)

# Calcular métricas
r2 = r2_score(y_test, y_pred)
mae = mean_absolute_error(y_test, y_pred)
mse = mean_squared_error(y_test, y_pred)
rmse = np.sqrt(mse)

# Imprimir las métricas
print("Desempeño del Modelo Gradient Boosting con Características Seleccionadas:")
print(f"R²: {r2:.4f}")
print(f"MAE: {mae:.4f}")
print(f"MSE: {mse:.4f}")
print(f"RMSE: {rmse:.4f}")

# Validación cruzada en el conjunto de entrenamiento
scores = cross_val_score(gb, X_train, y_train, cv=10, scoring='r2')  # 10-fold CV en el conjunto de entrenamiento
print("\nValidación cruzada (10-fold CV) en el conjunto de entrenamiento:")
print("%0.2f R² con una desviación estándar de %0.2f" % (scores.mean(), scores.std()))

'''import pandas as pd
import numpy as np
from sklearn.decomposition import PCA
from sklearn.model_selection import train_test_split
from sklearn.ensemble import GradientBoostingRegressor
from sklearn.metrics import r2_score, mean_absolute_error, mean_squared_error
import matplotlib.pyplot as plt

# Cargar y dividir los datos
X = data.drop('autonomous_score', axis=1)  # Características
y = data['autonomous_score']               # Variable objetivo
X_train, X_test, y_train, y_test = train_test_split(X, y, test_size=0.25, random_state=42)

# Aplicar PCA
n_components = 5  # Cambia este valor para probar diferentes números de componentes principales
pca = PCA(n_components=n_components)
X_train_pca = pca.fit_transform(X_train)
X_test_pca = pca.transform(X_test)

# Imprimir la matriz de componentes principales
print("\nMatriz de Componentes Principales (cargas de cada variable en cada componente):")
components_df = pd.DataFrame(pca.components_, columns=X.columns, index=[f"PC{i+1}" for i in range(n_components)])
print(components_df)

# Explicación de la varianza acumulada
explained_variance_ratio = pca.explained_variance_ratio_
print(f"\nVarianza explicada por cada componente: {explained_variance_ratio}")
print(f"Varianza explicada acumulada: {np.cumsum(explained_variance_ratio)}")

# Graficar la varianza explicada acumulada
plt.figure(figsize=(10, 6))
plt.plot(np.cumsum(explained_variance_ratio), marker='o', linestyle='--', color='navy')
plt.xlabel("Número de Componentes Principales")
plt.ylabel("Varianza Explicada Acumulada")
plt.title("PCA - Varianza Explicada Acumulada")
plt.grid()

# Guardar la imagen de la gráfica
plt.savefig("pca_variance_explained.jpg", format="jpg", dpi=300)
plt.show()

# Modelo Gradient Boosting con datos transformados por PCA
gb = GradientBoostingRegressor(random_state=42)
gb.fit(X_train_pca, y_train)

# Hacer predicciones
y_pred = gb.predict(X_test_pca)

# Calcular métricas
r2 = r2_score(y_test, y_pred)
mae = mean_absolute_error(y_test, y_pred)
mse = mean_squared_error(y_test, y_pred)
rmse = np.sqrt(mse)

# Imprimir las métricas
print("\nDesempeño del Modelo Gradient Boosting con Datos Transformados por PCA:")
print(f"R²: {r2:.4f}")
print(f"MAE: {mae:.4f}")
print(f"MSE: {mse:.4f}")
print(f"RMSE: {rmse:.4f}")'''

'''import pandas as pd
import numpy as np
from sklearn.linear_model import LassoCV
from sklearn.ensemble import GradientBoostingRegressor
from sklearn.model_selection import train_test_split
from sklearn.metrics import r2_score, mean_absolute_error, mean_squared_error
import matplotlib.pyplot as plt

# Cargar y dividir los datos
X = data.drop('autonomous_score', axis=1)  # Características
y = data['autonomous_score']               # Variable objetivo
X_train, X_test, y_train, y_test = train_test_split(X, y, test_size=0.25, random_state=42)

# Configurar y ajustar LASSO con validación cruzada
lasso = LassoCV(cv=10, random_state=42).fit(X_train, y_train)

# Obtener las características seleccionadas
selected_features = X.columns[lasso.coef_ != 0]
print(f"Características seleccionadas por LASSO ({len(selected_features)}): {list(selected_features)}")

# Graficar los coeficientes de LASSO
plt.figure(figsize=(10, 6))
plt.bar(selected_features, lasso.coef_[lasso.coef_ != 0], color='navy')
plt.xlabel("Features")
plt.ylabel("Coeficientes")
plt.title("Coeficientes de LASSO para las Características Seleccionadas")
plt.xticks(rotation=45, ha='right')
plt.grid()
plt.tight_layout()

# Guardar la gráfica
plt.savefig("lasso_feature_coefficients.jpg", format="jpg", dpi=300)
plt.show()

# Crear nuevos conjuntos de datos con las características seleccionadas
X_train_selected = X_train[selected_features]
X_test_selected = X_test[selected_features]

# Modelo Gradient Boosting con características seleccionadas
gb = GradientBoostingRegressor(random_state=42)
gb.fit(X_train_selected, y_train)

# Hacer predicciones
y_pred = gb.predict(X_test_selected)

# Calcular métricas
r2 = r2_score(y_test, y_pred)
mae = mean_absolute_error(y_test, y_pred)
mse = mean_squared_error(y_test, y_pred)
rmse = np.sqrt(mse)

# Imprimir las métricas
print("\nDesempeño del Modelo Gradient Boosting con Características Seleccionadas por LASSO:")
print(f"R²: {r2:.4f}")
print(f"MAE: {mae:.4f}")
print(f"MSE: {mse:.4f}")
print(f"RMSE: {rmse:.4f}")'''

"""**Hiperparámetros pra GRADIENT BOOSTING**

> Añadir blockquote


"""

import pandas as pd
import numpy as np
from sklearn.metrics import r2_score, mean_absolute_error, mean_squared_error
from sklearn.ensemble import GradientBoostingRegressor
from sklearn.model_selection import train_test_split, GridSearchCV
from sklearn.feature_selection import RFE
import matplotlib.pyplot as plt

# Cargar y dividir los datos
X = data.drop('autonomous_score', axis=1)  # Características
y = data['autonomous_score']               # Variable objetivo
X_train, X_test, y_train, y_test = train_test_split(X, y, test_size=0.25, random_state=42)

# Paso 1: Selección de características con RFE
manual_features = 5  # Número de características a seleccionar
gb = GradientBoostingRegressor(random_state=42)  # Modelo base para RFE

# Configurar RFE
rfe = RFE(estimator=gb, n_features_to_select=manual_features, step=1)
rfe.fit(X_train, y_train)

# Características seleccionadas
selected_features = X.columns[rfe.support_]
print(f"\nCaracterísticas seleccionadas manualmente ({manual_features}): {list(selected_features)}")

# Crear nuevos conjuntos de datos con las características seleccionadas
X_train_selected = X_train[selected_features]
X_test_selected = X_test[selected_features]

import time
from sklearn.model_selection import GridSearchCV

# Configuración de los hiperparámetros
param_grid = {
    'n_estimators': [100, 200, 300],
    'learning_rate': [0.01, 0.05, 0.1],
    'max_depth': [3, 5, 7],
    'min_samples_split': [2, 5, 10],
    'min_samples_leaf': [1, 2, 4]
}

# Iniciar el contador de tiempo
start_time = time.time()

# Configurar y ejecutar GridSearchCV
grid_search = GridSearchCV(
    estimator=gb,
    param_grid=param_grid,
    scoring='r2',
    cv=10,
    n_jobs=-1,
    verbose=2
)
grid_search.fit(X_train_selected, y_train)

# Calcular el tiempo transcurrido
end_time = time.time()
elapsed_time_minutes = (end_time - start_time) / 60

# Imprimir los mejores hiperparámetros encontrados
best_params = grid_search.best_params_
print("\nMejores hiperparámetros encontrados:")
for param, value in best_params.items():
    print(f"{param}: {value}")

# Imprimir el tiempo transcurrido
print(f"\nTiempo total de ejecución de GridSearchCV: {elapsed_time_minutes:.2f} minutos")

import time
from sklearn.metrics import r2_score, mean_absolute_error, mean_squared_error
from sklearn.model_selection import cross_val_score
import matplotlib.pyplot as plt
import numpy as np

# Iniciar el contador de tiempo
start_time = time.time()

# Paso 3: Entrenar y evaluar el modelo con los mejores hiperparámetros
best_gb = grid_search.best_estimator_
best_gb.fit(X_train_selected, y_train)

# Hacer predicciones
y_pred = best_gb.predict(X_test_selected)

# Calcular métricas de rendimiento en el conjunto de prueba
r2 = r2_score(y_test, y_pred)
mae = mean_absolute_error(y_test, y_pred)
mse = mean_squared_error(y_test, y_pred)
rmse = np.sqrt(mse)

# Imprimir las métricas del conjunto de prueba
print("\nDesempeño del Modelo Gradient Boosting Ajustado (Conjunto de Prueba):")
print(f"R²: {r2:.4f}")
print(f"MAE: {mae:.4f}")
print(f"MSE: {mse:.4f}")
print(f"RMSE: {rmse:.4f}")

# Validación cruzada en el conjunto de entrenamiento
cv_scores = cross_val_score(best_gb, X_train_selected, y_train, cv=10, scoring='r2')  # 10-fold CV
print("\nValidación cruzada (10-fold CV) en el conjunto de entrenamiento:")
print(f"Promedio de R²: {cv_scores.mean():.4f}")
print(f"Desviación estándar de R²: {cv_scores.std():.4f}")

# Gráfica de importancia de características ajustada
feature_importances = best_gb.feature_importances_
sorted_idx = np.argsort(feature_importances)[::-1]
sorted_features = selected_features[sorted_idx]

plt.figure(figsize=(10, 6))
plt.barh(sorted_features, feature_importances[sorted_idx], color='navy', height=0.5)
plt.xlabel("Importance")
plt.ylabel("Features")
plt.title("Importance of Selected Features - Gradient Boosting (Tuned Model)")
plt.gca().invert_yaxis()
plt.grid()
plt.savefig("gradient_boosting_tuned_feature_importance.jpg", format="jpg", dpi=300)
plt.show()

# Calcular el tiempo transcurrido
end_time = time.time()
elapsed_time_minutes = (end_time - start_time) / 60

# Imprimir el tiempo total de ejecución
print(f"\nTiempo total de ejecución del modelo ajustado y validación cruzada: {elapsed_time_minutes:.2f} minutos")

"""gráfico de puntos, R2"""

import matplotlib.pyplot as plt
from sklearn.metrics import r2_score

# Asumimos que y_test contiene los valores reales y y_pred contiene las predicciones
# Calcular R²
r2 = r2_score(y_test, y_pred)

# Crear la gráfica de puntos
plt.figure(figsize=(10, 6))
plt.scatter(y_test, y_pred, alpha=0.7, color='navy', edgecolor='k')  # Gráfica de dispersión
plt.plot([y_test.min(), y_test.max()], [y_test.min(), y_test.max()], color='red', linestyle='--', linewidth=2)  # Línea de identidad
plt.xlabel("True Values")
plt.ylabel("Predicted Values")
plt.title(f"Predictive Analytics: Gradient Boosting (R² = {r2:.4f})")
plt.grid(True)

# Guardar la gráfica
plt.savefig("gradient_boosting_r2_scatter_plot.jpg", format="jpg", dpi=300)
plt.show()

predictions = model.predict(X_test)

predictions[0:10]

X_test.iloc[200]

y_test.iloc[200]

# Suponiendo que ya tienes tu modelo entrenado y que 'y_pred' contiene las predicciones del modelo:
y_pred = model.predict(X_test)

# Obtener el valor real en la posición 200 del conjunto de prueba
valor_real = y_test.iloc[1000]

# Obtener el valor predicho correspondiente
valor_predicho = y_pred[1000]

print(f"Valor real: {valor_real}")
print(f"Valor predicho: {valor_predicho}")

import pandas as pd
import numpy as np

# Suponiendo que 'model' es tu modelo entrenado y 'X_test' y 'y_test' están definidos
y_pred = model.predict(X_test)

# Crear un DataFrame con valores reales y predichos
results_df = pd.DataFrame({
    "Valor Real": y_test,
    "Valor Predicho": y_pred
})

# Calcular el error cuadrático medio para cada predicción
results_df['RMSE'] = (results_df['Valor Real'] - results_df['Valor Predicho'])**2
results_df['RMSE'] = results_df['RMSE'].apply(np.sqrt)

# Exportar los resultados a un archivo Excel
file_path = "/content/sample_data/Predicciones_Modelo.xlsx"
results_df.to_excel(file_path, index=False)

results_df.head(), f"Archivo guardado como {file_path}"

'''import pandas as pd
from sklearn.metrics import mean_squared_error
import numpy as np

# Cargar nuevo dataset
new_data = pd.read_excel("mydata/rend_psicologia_model-7800-3.xlsx")

# Seleccionar solo las columnas que se usaron para el entrenamiento
# Reemplaza con las columnas que usaste en tu entrenamiento
training_columns = [
    'autonomous_score',
    'task_submission_rate',
    'test_submission_rate',
    'no_supplementary_exam',
    'final_exam_duration',
    'median_daily_access',
    'download_rate',
    'feedback_viewed',
    'median_days_per_month'
]
X_new = new_data[training_columns].drop('autonomous_score', axis=1)
y_new = new_data['autonomous_score']

# Asegurarse de que X_new tenga las mismas columnas y en el mismo orden que el conjunto de entrenamiento original
X_new = X_new.reindex(columns=X_train.columns) # X_train de tu conjunto de entrenamiento original


# Hacer predicciones con el modelo cargado
y_pred_new = model.predict(X_new)

# Calcular el RMSE
rmse_new = np.sqrt(mean_squared_error(y_new, y_pred_new))
print(f"RMSE en el nuevo conjunto de datos: {rmse_new}")'''

"""**RFEcv con MODELO XGBOOST**"""

#!pip uninstall -y scikit-learn ### USADO PARA EVITAR ERROR EN VERSION RECIENTE DE XGBOOST
#!pip install scikit-learn==1.3.1

import pandas as pd
import numpy as np
from sklearn.feature_selection import RFECV, RFE
from sklearn.model_selection import train_test_split
from xgboost import XGBRegressor
import matplotlib.pyplot as plt

# Cargar y dividir los datos
X = data.drop('autonomous_score', axis=1)  # Características
y = data['autonomous_score']  # Variable objetivo
X_train, X_test, y_train, y_test = train_test_split(X, y, test_size=0.25, random_state=42)

# Modelo XGBoost
xgb = XGBRegressor(random_state=42)

# Configuración de RFECV
rfecv = RFECV(estimator=xgb, step=1, scoring='r2', cv=10)  # Validación cruzada con 10 folds
rfecv.fit(X_train, y_train)

# Resultados de RFECV
print(f"Número óptimo de características seleccionadas: {rfecv.n_features_}")
selected_features = X_train.columns[rfecv.support_]
print(f"Features selected: {list(selected_features)}")

# Gráfica del rendimiento (R² en función del número de características seleccionadas)
plt.figure(figsize=(10, 6))
plt.plot(range(1, len(rfecv.cv_results_['mean_test_score']) + 1), rfecv.cv_results_['mean_test_score'], marker='o', linestyle='--', color='navy')
plt.xlabel("Features selected")
plt.ylabel("R² Score")
plt.title("RFECV - Performance for XGBoost")
plt.grid()

# Guardar la imagen de la gráfica
plt.savefig("rfecv_performance_xgboost.jpg", format="jpg", dpi=300)  # Guardar en formato JPG con alta resolución
plt.show()

# Gráfica de importancia de características ajustada para barras más finas
feature_importances = rfecv.estimator_.feature_importances_
sorted_idx = np.argsort(feature_importances)[::-1]
sorted_features = selected_features[sorted_idx]

plt.figure(figsize=(10, 6))
plt.barh(sorted_features, feature_importances[sorted_idx], color='navy', height=0.5)  # Barras más finas con height
plt.xlabel("Importance")
plt.ylabel("Features")
plt.title("Importante of the selected features - XGBoost")
plt.gca().invert_yaxis()  # Invertir para mostrar la característica más importante arriba
plt.grid()

# Guardar la gráfica de importancia
plt.savefig("xgboost_selected_features_importance.jpg", format="jpg", dpi=300)
plt.show()

# Probar un número fijo de variables manualmente
manual_features = 5  # Cambia este valor para probar una cantidad específica de características

# Configuración de RFE con número fijo de características
rfe = RFE(estimator=xgb, n_features_to_select=manual_features, step=1)
rfe.fit(X_train, y_train)

# Mostrar las características seleccionadas manualmente
manual_selected_features = X_train.columns[rfe.support_]
print(f"\nCaracterísticas seleccionadas manualmente ({manual_features}): {list(manual_selected_features)}")

# Añadir selector.support_ y ranking para RFE manual
print("\nMáscara de características seleccionadas (True para seleccionadas, False para descartadas) - RFE Manual:")
print(rfe.support_)

print("\nRanking de características (1 para las seleccionadas, mayor ranking indica menor importancia) - RFE Manual:")
print(rfe.ranking_)

print("\nNombres de todas las características originales:")
print(list(X.columns))

import pandas as pd
import numpy as np
from sklearn.metrics import r2_score, mean_absolute_error, mean_squared_error
from xgboost import XGBRegressor
from sklearn.model_selection import train_test_split, cross_val_score
from sklearn.feature_selection import RFE
import matplotlib.pyplot as plt

# Cargar y dividir los datos
X = data.drop('autonomous_score', axis=1)  # Características
y = data['autonomous_score']  # Variable objetivo

# Número fijo de variables seleccionadas manualmente
manual_features = 5  # Cambia este valor según la cantidad de características seleccionadas

# Modelo XGBoost
xgb = XGBRegressor(random_state=42)

# Configurar RFE
rfe = RFE(estimator=xgb, n_features_to_select=manual_features, step=1)
rfe.fit(X, y)

# Características seleccionadas
selected_features = X.columns[rfe.support_]
print(f"Características seleccionadas manualmente ({manual_features}): {list(selected_features)}")
non_selected_features = X.columns[~rfe.support_]
print(f"Características no seleccionadas: {list(non_selected_features)}")

# Calcular y mostrar el puntaje del selector en el conjunto completo
selector_score = rfe.score(X, y)
print(f"\nSelector Score (R² en el conjunto completo): {selector_score:.4f}")

# Graficar la importancia de las características seleccionadas
feature_importances = rfe.estimator_.feature_importances_
sorted_idx = np.argsort(feature_importances)[::-1]
sorted_features = selected_features[sorted_idx]

plt.figure(figsize=(10, 6))
plt.barh(sorted_features, feature_importances[sorted_idx], color='navy', height=0.5)  # Barras más finas con height
plt.xlabel("Importance")
plt.ylabel("Features")
plt.title(f"Importance of the selected features - Top {manual_features} Features")
plt.gca().invert_yaxis()  # Invertir para mostrar la característica más importante arriba
plt.grid()
plt.show()

# Seleccionar las características más importantes
selected_features = X.columns[rfe.support_]
X_selected = X[selected_features]

# Dividir en conjuntos de entrenamiento y prueba
X_train, X_test, y_train, y_test = train_test_split(X_selected, y, test_size=0.25, random_state=42)

# Entrenar el modelo con las características seleccionadas
xgb.fit(X_train, y_train)

# Hacer predicciones
y_pred = xgb.predict(X_test)

# Calcular métricas
r2 = r2_score(y_test, y_pred)
mae = mean_absolute_error(y_test, y_pred)
mse = mean_squared_error(y_test, y_pred)
rmse = np.sqrt(mse)

# Imprimir las métricas
print("Desempeño del Modelo XGBoost con Características Seleccionadas:")
print(f"R²: {r2:.4f}")
print(f"MAE: {mae:.4f}")
print(f"MSE: {mse:.4f}")
print(f"RMSE: {rmse:.4f}")

# Validación cruzada en el conjunto de entrenamiento
scores = cross_val_score(xgb, X_train, y_train, cv=10, scoring='r2')  # 10-fold CV en el conjunto de entrenamiento
print("\nValidación cruzada (10-fold CV) en el conjunto de entrenamiento:")
print("%0.2f R² con una desviación estándar de %0.2f" % (scores.mean(), scores.std()))

'''import pandas as pd
import numpy as np
from sklearn.decomposition import PCA
from sklearn.model_selection import train_test_split
from xgboost import XGBRegressor
from sklearn.metrics import r2_score, mean_absolute_error, mean_squared_error
import matplotlib.pyplot as plt

# Cargar y dividir los datos
X = data.drop('autonomous_score', axis=1)  # Características
y = data['autonomous_score']  # Variable objetivo
X_train, X_test, y_train, y_test = train_test_split(X, y, test_size=0.25, random_state=42)

# Aplicar PCA
n_components = 5  # Cambia este valor para probar diferentes números de componentes principales
pca = PCA(n_components=n_components)
X_train_pca = pca.fit_transform(X_train)
X_test_pca = pca.transform(X_test)

# Imprimir la matriz de componentes principales
print("\nMatriz de Componentes Principales (cargas de cada variable en cada componente):")
components_df = pd.DataFrame(pca.components_, columns=X.columns, index=[f"PC{i+1}" for i in range(n_components)])
print(components_df)

# Explicación de la varianza acumulada
explained_variance_ratio = pca.explained_variance_ratio_
print(f"\nVarianza explicada por cada componente: {explained_variance_ratio}")
print(f"Varianza explicada acumulada: {np.cumsum(explained_variance_ratio)}")

# Graficar la varianza explicada acumulada
plt.figure(figsize=(10, 6))
plt.plot(np.cumsum(explained_variance_ratio), marker='o', linestyle='--', color='navy')
plt.xlabel("Número de Componentes Principales")
plt.ylabel("Varianza Explicada Acumulada")
plt.title("PCA - Varianza Explicada Acumulada")
plt.grid()

# Guardar la imagen de la gráfica
plt.savefig("pca_variance_explained_xgboost.jpg", format="jpg", dpi=300)
plt.show()

# Modelo XGBoost con datos transformados por PCA
xgb = XGBRegressor(random_state=42)
xgb.fit(X_train_pca, y_train)

# Hacer predicciones
y_pred = xgb.predict(X_test_pca)

# Calcular métricas
r2 = r2_score(y_test, y_pred)
mae = mean_absolute_error(y_test, y_pred)
mse = mean_squared_error(y_test, y_pred)
rmse = np.sqrt(mse)

# Imprimir las métricas
print("\nDesempeño del Modelo XGBoost con Datos Transformados por PCA:")
print(f"R²: {r2:.4f}")
print(f"MAE: {mae:.4f}")
print(f"MSE: {mse:.4f}")
print(f"RMSE: {rmse:.4f}")'''

'''import pandas as pd
import numpy as np
from sklearn.linear_model import LassoCV
from xgboost import XGBRegressor
from sklearn.model_selection import train_test_split
from sklearn.metrics import r2_score, mean_absolute_error, mean_squared_error
import matplotlib.pyplot as plt

# Cargar y dividir los datos
X = data.drop('autonomous_score', axis=1)  # Características
y = data['autonomous_score']  # Variable objetivo
X_train, X_test, y_train, y_test = train_test_split(X, y, test_size=0.25, random_state=42)

# Configurar y ajustar LASSO con validación cruzada
lasso = LassoCV(cv=10, random_state=42).fit(X_train, y_train)

# Obtener las características seleccionadas
selected_features = X.columns[lasso.coef_ != 0]
print(f"Características seleccionadas por LASSO ({len(selected_features)}): {list(selected_features)}")

# Graficar los coeficientes de LASSO
plt.figure(figsize=(10, 6))
plt.bar(selected_features, lasso.coef_[lasso.coef_ != 0], color='navy')
plt.xlabel("Features")
plt.ylabel("Coeficientes")
plt.title("Coeficientes de LASSO para las Características Seleccionadas")
plt.xticks(rotation=45, ha='right')
plt.grid()
plt.tight_layout()

# Guardar la gráfica
plt.savefig("lasso_feature_coefficients_xgboost.jpg", format="jpg", dpi=300)
plt.show()

# Crear nuevos conjuntos de datos con las características seleccionadas
X_train_selected = X_train[selected_features]
X_test_selected = X_test[selected_features]

# Modelo XGBoost con características seleccionadas
xgb = XGBRegressor(random_state=42)
xgb.fit(X_train_selected, y_train)

# Hacer predicciones
y_pred = xgb.predict(X_test_selected)

# Calcular métricas
r2 = r2_score(y_test, y_pred)
mae = mean_absolute_error(y_test, y_pred)
mse = mean_squared_error(y_test, y_pred)
rmse = np.sqrt(mse)

# Imprimir las métricas
print("\nDesempeño del Modelo XGBoost con Características Seleccionadas por LASSO:")
print(f"R²: {r2:.4f}")
print(f"MAE: {mae:.4f}")
print(f"MSE: {mse:.4f}")
print(f"RMSE: {rmse:.4f}")
'''

"""**HIPERPARÁMETROS PARA XGBOOST**"""

import pandas as pd
import numpy as np
from sklearn.metrics import r2_score, mean_absolute_error, mean_squared_error
from sklearn.model_selection import train_test_split, GridSearchCV
from sklearn.feature_selection import RFE
from xgboost import XGBRegressor
import matplotlib.pyplot as plt

# Cargar y dividir los datos
X = data.drop('autonomous_score', axis=1)  # Características
y = data['autonomous_score']  # Variable objetivo
X_train, X_test, y_train, y_test = train_test_split(X, y, test_size=0.25, random_state=42)

# Paso 1: Selección de características con RFE
manual_features = 5  # Número de características a seleccionar
xgb = XGBRegressor(random_state=42)  # Modelo base para RFE

# Configurar RFE
rfe = RFE(estimator=xgb, n_features_to_select=manual_features, step=1)
rfe.fit(X_train, y_train)

# Características seleccionadas
selected_features = X.columns[rfe.support_]
print(f"\nCaracterísticas seleccionadas manualmente ({manual_features}): {list(selected_features)}")

# Crear nuevos conjuntos de datos con las características seleccionadas
X_train_selected = X_train[selected_features]
X_test_selected = X_test[selected_features]

# Paso 2: Ajuste de hiperparámetros con GridSearchCV
param_grid = {
    'n_estimators': [100, 200],
    'learning_rate': [0.01, 0.05, 0.1],
    'max_depth': [3, 5],
    'min_child_weight': [1, 3],
    'subsample': [0.8, 1.0],
    'colsample_bytree': [0.8, 1.0]
}

grid_search = GridSearchCV(
    estimator=xgb,
    param_grid=param_grid,
    scoring='r2',
    cv=10,
    n_jobs=-1,
    verbose=2
)

grid_search.fit(X_train_selected, y_train)

# Imprimir los mejores hiperparámetros encontrados
best_params = grid_search.best_params_
print("\nMejores hiperparámetros encontrados:")
for param, value in best_params.items():
    print(f"{param}: {value}")

import time
from sklearn.metrics import r2_score, mean_absolute_error, mean_squared_error
from sklearn.model_selection import cross_val_score
import matplotlib.pyplot as plt
import numpy as np

# Iniciar el contador de tiempo
start_time = time.time()

# Paso 3: Entrenar y evaluar el modelo con los mejores hiperparámetros
best_xgb = grid_search.best_estimator_
best_xgb.fit(X_train_selected, y_train)

# Hacer predicciones en el conjunto de prueba
y_pred = best_xgb.predict(X_test_selected)

# Calcular métricas de rendimiento en el conjunto de prueba
r2 = r2_score(y_test, y_pred)
mae = mean_absolute_error(y_test, y_pred)
mse = mean_squared_error(y_test, y_pred)
rmse = np.sqrt(mse)

# Imprimir las métricas del conjunto de prueba
print("\nDesempeño del Modelo XGBoost Ajustado (Conjunto de Prueba):")
print(f"R²: {r2:.4f}")
print(f"MAE: {mae:.4f}")
print(f"MSE: {mse:.4f}")
print(f"RMSE: {rmse:.4f}")

# Validación cruzada en el conjunto de entrenamiento
cv_scores = cross_val_score(best_xgb, X_train_selected, y_train, cv=10, scoring='r2')  # 10-fold CV
print("\nValidación cruzada (10-fold CV) en el conjunto de entrenamiento:")
print(f"Promedio de R²: {cv_scores.mean():.4f}")
print(f"Desviación estándar de R²: {cv_scores.std():.4f}")

# Gráfica de importancia de características ajustada
feature_importances = best_xgb.feature_importances_
sorted_idx = np.argsort(feature_importances)[::-1]
sorted_features = selected_features[sorted_idx]

plt.figure(figsize=(10, 6))
plt.barh(sorted_features, feature_importances[sorted_idx], color='navy', height=0.5)
plt.xlabel("Importance")
plt.ylabel("Features")
plt.title("Importance of Selected Features - XGBoost (Tuned Model)")
plt.gca().invert_yaxis()
plt.grid()
plt.savefig("xgboost_tuned_feature_importance.jpg", format="jpg", dpi=300)
plt.show()

# Calcular el tiempo transcurrido
end_time = time.time()
elapsed_time_minutes = (end_time - start_time) / 60

# Imprimir el tiempo total de ejecución
print(f"\nTiempo total de ejecución del modelo ajustado y validación cruzada: {elapsed_time_minutes:.2f} minutos")

"""**RFEcv para RANDOM FOREST**"""

import pandas as pd
import numpy as np
from sklearn.feature_selection import RFECV, RFE
from sklearn.model_selection import train_test_split
from sklearn.ensemble import RandomForestRegressor
import matplotlib.pyplot as plt

# Cargar y dividir los datos
X = data.drop('autonomous_score', axis=1)  # Características
y = data['autonomous_score']               # Variable objetivo
X_train, X_test, y_train, y_test = train_test_split(X, y, test_size=0.25, random_state=42)

# Modelo Random Forest
rf = RandomForestRegressor(random_state=42, n_estimators=100)

# Configuración de RFECV
rfecv = RFECV(estimator=rf, step=1, scoring='r2', cv=10)  # Validación cruzada con 10 folds
rfecv.fit(X_train, y_train)

# Resultados de RFECV
print(f"Número óptimo de características seleccionadas: {rfecv.n_features_}")
selected_features = X_train.columns[rfecv.support_]
print(f"Características seleccionadas: {list(selected_features)}")

# Gráfica del rendimiento (usando `cv_results_` )
plt.figure(figsize=(10, 6))
plt.plot(range(1, len(rfecv.cv_results_['mean_test_score']) + 1), rfecv.cv_results_['mean_test_score'], marker='o', linestyle='--', color='navy')
plt.xlabel("Features selected")
plt.ylabel("R² Score")
plt.title("RFECV - Performance for Random Forest")
plt.grid()

# Guardar la imagen de la gráfica
plt.savefig("rfecv_performance_random_forest.jpg", format="jpg", dpi=300)  # Guardar en formato JPG con alta resolución
plt.show()

# Gráfica de importancia de características ajustada para barras más finas
feature_importances = rfecv.estimator_.feature_importances_
sorted_idx = np.argsort(feature_importances)[::-1]
sorted_features = selected_features[sorted_idx]

plt.figure(figsize=(10, 6))
plt.barh(sorted_features, feature_importances[sorted_idx], color='navy', height=0.5)  # Barras más finas con height
plt.xlabel("Importance")
plt.ylabel("Features")
plt.title("Importance of the selected features - Random Forest")
plt.gca().invert_yaxis()  # Invertir para mostrar la característica más importante arriba
plt.grid()

# Probar un número fijo de variables manualmente
manual_features = 5  # Cambia este valor para probar una cantidad específica de características

# Configuración de RFE con número fijo de características
rfe = RFE(estimator=rf, n_features_to_select=manual_features, step=1)
rfe.fit(X_train, y_train)

# Mostrar las características seleccionadas manualmente
manual_selected_features = X_train.columns[rfe.support_]
print(f"\nCaracterísticas seleccionadas manualmente ({manual_features}): {list(manual_selected_features)}")

# Añadir selector.support_ y ranking para RFE manual
print("\nMáscara de características seleccionadas (True para seleccionadas, False para descartadas) - RFE Manual:")
print(rfe.support_)

print("\nRanking de características (1 para las seleccionadas, mayor ranking indica menor importancia) - RFE Manual:")
print(rfe.ranking_)

print("\nNombres de todas las características originales:")
print(list(X.columns))

import pandas as pd
import numpy as np
from sklearn.metrics import r2_score, mean_absolute_error, mean_squared_error
from sklearn.ensemble import RandomForestRegressor
from sklearn.model_selection import train_test_split, cross_val_score
from sklearn.feature_selection import RFE
import matplotlib.pyplot as plt

# Cargar y dividir los datos
X = data.drop('autonomous_score', axis=1)  # Características
y = data['autonomous_score']               # Variable objetivo

# Número fijo de variables seleccionadas manualmente
manual_features = 5  # Cambia este valor según la cantidad de características seleccionadas

# Modelo Random Forest
rf = RandomForestRegressor(random_state=42, n_estimators=100)

# Configurar RFE
rfe = RFE(estimator=rf, n_features_to_select=manual_features, step=1)
rfe.fit(X, y)

# Características seleccionadas
selected_features = X.columns[rfe.support_]
print(f"Características seleccionadas manualmente ({manual_features}): {list(selected_features)}")
non_selected_features = X.columns[~rfe.support_]
print(f"Características no seleccionadas: {list(non_selected_features)}")

# Calcular y mostrar el puntaje del selector en el conjunto completo
selector_score = rfe.score(X, y)
print(f"\nSelector Score (R² en el conjunto completo): {selector_score:.4f}")

# Graficar la importancia de las características seleccionadas
feature_importances = rfe.estimator_.feature_importances_
sorted_idx = np.argsort(feature_importances)[::-1]
sorted_features = selected_features[sorted_idx]

plt.figure(figsize=(10, 6))
plt.barh(sorted_features, feature_importances[sorted_idx], color='navy', height=0.5)  # Barras más finas con height
plt.xlabel("Importance")
plt.ylabel("Features")
plt.title(f"Importance of the selected features - Top {manual_features} Features (Random Forest)")
plt.gca().invert_yaxis()  # Invertir para mostrar la característica más importante arriba
plt.grid()

# Seleccionar las características más importantes
selected_features = X.columns[rfe.support_]
X_selected = X[selected_features]

# Dividir en conjuntos de entrenamiento y prueba
X_train, X_test, y_train, y_test = train_test_split(X_selected, y, test_size=0.25, random_state=42)

# Entrenar el modelo con las características seleccionadas
rf.fit(X_train, y_train)

# Hacer predicciones
y_pred = rf.predict(X_test)

# Calcular métricas
r2 = r2_score(y_test, y_pred)
mae = mean_absolute_error(y_test, y_pred)
mse = mean_squared_error(y_test, y_pred)
rmse = np.sqrt(mse)

# Imprimir las métricas
print("Desempeño del Modelo Random Forest con Características Seleccionadas:")
print(f"R²: {r2:.4f}")
print(f"MAE: {mae:.4f}")
print(f"MSE: {mse:.4f}")
print(f"RMSE: {rmse:.4f}")

# Validación cruzada en el conjunto de entrenamiento
scores = cross_val_score(rf, X_train, y_train, cv=10, scoring='r2')  # 10-fold CV en el conjunto de entrenamiento
print("\nValidación cruzada (10-fold CV) en el conjunto de entrenamiento:")
print("%0.2f R² con una desviación estándar de %0.2f" % (scores.mean(), scores.std()))

"""pruebas PCA y LASSO"""

'''import pandas as pd
import numpy as np
from sklearn.decomposition import PCA
from sklearn.model_selection import train_test_split
from sklearn.ensemble import RandomForestRegressor
from sklearn.metrics import r2_score, mean_absolute_error, mean_squared_error
import matplotlib.pyplot as plt

# Cargar y dividir los datos
X = data.drop('autonomous_score', axis=1)  # Características
y = data['autonomous_score']               # Variable objetivo
X_train, X_test, y_train, y_test = train_test_split(X, y, test_size=0.25, random_state=42)

# Aplicar PCA
n_components = 8  # Cambia este valor para probar diferentes números de componentes principales
pca = PCA(n_components=n_components)
X_train_pca = pca.fit_transform(X_train)
X_test_pca = pca.transform(X_test)

# Imprimir la matriz de componentes principales
print("\nMatriz de Componentes Principales (cargas de cada variable en cada componente):")
components_df = pd.DataFrame(pca.components_, columns=X.columns, index=[f"PC{i+1}" for i in range(n_components)])
print(components_df)

# Explicación de la varianza acumulada
explained_variance_ratio = pca.explained_variance_ratio_
print(f"\nVarianza explicada por cada componente: {explained_variance_ratio}")
print(f"Varianza explicada acumulada: {np.cumsum(explained_variance_ratio)}")

# Graficar la varianza explicada acumulada
plt.figure(figsize=(10, 6))
plt.plot(np.cumsum(explained_variance_ratio), marker='o', linestyle='--', color='navy')
plt.xlabel("Número de Componentes Principales")
plt.ylabel("Varianza Explicada Acumulada")
plt.title("PCA - Varianza Explicada Acumulada")
plt.grid()

# Guardar la imagen de la gráfica
plt.savefig("pca_variance_explained_random_forest.jpg", format="jpg", dpi=300)
plt.show()

# Modelo Random Forest con datos transformados por PCA
rf = RandomForestRegressor(random_state=42, n_estimators=100)
rf.fit(X_train_pca, y_train)

# Hacer predicciones
y_pred = rf.predict(X_test_pca)

# Calcular métricas
r2 = r2_score(y_test, y_pred)
mae = mean_absolute_error(y_test, y_pred)
mse = mean_squared_error(y_test, y_pred)
rmse = np.sqrt(mse)

# Imprimir las métricas
print("\nDesempeño del Modelo Random Forest con Datos Transformados por PCA:")
print(f"R²: {r2:.4f}")
print(f"MAE: {mae:.4f}")
print(f"MSE: {mse:.4f}")
print(f"RMSE: {rmse:.4f}")
'''

'''import pandas as pd
import numpy as np
from sklearn.linear_model import LassoCV
from sklearn.ensemble import RandomForestRegressor
from sklearn.model_selection import train_test_split
from sklearn.metrics import r2_score, mean_absolute_error, mean_squared_error
import matplotlib.pyplot as plt

# Cargar y dividir los datos
X = data.drop('autonomous_score', axis=1)  # Características
y = data['autonomous_score']  # Variable objetivo
X_train, X_test, y_train, y_test = train_test_split(X, y, test_size=0.25, random_state=42)

# Configurar y ajustar LASSO con validación cruzada
lasso = LassoCV(cv=10, random_state=42).fit(X_train, y_train)

# Obtener las características seleccionadas
selected_features = X.columns[lasso.coef_ != 0]
print(f"Características seleccionadas por LASSO ({len(selected_features)}): {list(selected_features)}")

# Graficar los coeficientes de LASSO
plt.figure(figsize=(10, 6))
plt.bar(selected_features, lasso.coef_[lasso.coef_ != 0], color='navy')
plt.xlabel("Features")
plt.ylabel("Coeficientes")
plt.title("Coeficientes de LASSO para las Características Seleccionadas")
plt.xticks(rotation=45, ha='right')
plt.grid()
plt.tight_layout()

# Guardar la gráfica
plt.savefig("lasso_feature_coefficients_rf.jpg", format="jpg", dpi=300)
plt.show()

# Crear nuevos conjuntos de datos con las características seleccionadas
X_train_selected = X_train[selected_features]
X_test_selected = X_test[selected_features]

# Modelo Random Forest con características seleccionadas
rf = RandomForestRegressor(random_state=42, n_estimators=100)  # Se puede ajustar n_estimators y otros parámetros
rf.fit(X_train_selected, y_train)

# Hacer predicciones
y_pred = rf.predict(X_test_selected)

# Calcular métricas
r2 = r2_score(y_test, y_pred)
mae = mean_absolute_error(y_test, y_pred)
mse = mean_squared_error(y_test, y_pred)
rmse = np.sqrt(mse)

# Imprimir las métricas
print("\nDesempeño del Modelo Random Forest con Características Seleccionadas por LASSO:")
print(f"R²: {r2:.4f}")
print(f"MAE: {mae:.4f}")
print(f"MSE: {mse:.4f}")
print(f"RMSE: {rmse:.4f}")'''

"""**HIPERPARÁMETROS PARA RANDOM FOREST**"""

import pandas as pd
import numpy as np
from sklearn.metrics import r2_score, mean_absolute_error, mean_squared_error
from sklearn.model_selection import train_test_split, GridSearchCV, cross_val_score
from sklearn.feature_selection import RFE
from sklearn.ensemble import RandomForestRegressor
import matplotlib.pyplot as plt

# Paso 1: Selección de características con RFE
# Cargar y dividir los datos
X = data.drop('autonomous_score', axis=1)  # Características
y = data['autonomous_score']  # Variable objetivo
X_train, X_test, y_train, y_test = train_test_split(X, y, test_size=0.25, random_state=42)

# Configurar modelo Random Forest
manual_features = 5  # Número de características a seleccionar
rf = RandomForestRegressor(random_state=42, n_estimators=100)  # Modelo base para RFE

# Configurar RFE
rfe = RFE(estimator=rf, n_features_to_select=manual_features, step=1)
rfe.fit(X_train, y_train)

# Características seleccionadas
selected_features = X.columns[rfe.support_]
print(f"\nCaracterísticas seleccionadas manualmente ({manual_features}): {list(selected_features)}")

# Crear nuevos conjuntos de datos con las características seleccionadas
X_train_selected = X_train[selected_features]
X_test_selected = X_test[selected_features]

# Graficar la importancia de las características seleccionadas
feature_importances = rfe.estimator_.feature_importances_
sorted_idx = np.argsort(feature_importances)[::-1]
sorted_features = selected_features[sorted_idx]

# Paso 2: Ajuste de Hiperparámetros con GridSearchCV
param_grid = {
    'n_estimators': [100, 200, 300],
    'max_depth': [None, 10, 20, 30],
    'min_samples_split': [2, 5, 10],
    'min_samples_leaf': [1, 2, 4]
}

grid_search = GridSearchCV(
    estimator=rf,
    param_grid=param_grid,
    scoring='r2',
    cv=10,
    n_jobs=-1,
    verbose=2
)

# Ajustar GridSearchCV al conjunto de entrenamiento con características seleccionadas
grid_search.fit(X_train_selected, y_train)

# Imprimir los mejores hiperparámetros encontrados
best_params = grid_search.best_params_
print("\nMejores hiperparámetros encontrados:")
for param, value in best_params.items():
    print(f"{param}: {value}")

# Paso 3: Evaluación del modelo ajustado
best_rf = grid_search.best_estimator_
best_rf.fit(X_train_selected, y_train)

# Hacer predicciones
y_pred = best_rf.predict(X_test_selected)

# Calcular métricas
r2 = r2_score(y_test, y_pred)
mae = mean_absolute_error(y_test, y_pred)
mse = mean_squared_error(y_test, y_pred)
rmse = np.sqrt(mse)

# Imprimir las métricas
print("\nDesempeño del Modelo Random Forest Ajustado:")
print(f"R²: {r2:.4f}")
print(f"MAE: {mae:.4f}")
print(f"MSE: {mse:.4f}")
print(f"RMSE: {rmse:.4f}")

# Validación cruzada en el conjunto de entrenamiento
cv_scores = cross_val_score(best_rf, X_train_selected, y_train, cv=10, scoring='r2')  # 10-fold CV
print("\nValidación cruzada (10-fold CV) en el conjunto de entrenamiento:")
print(f"Promedio de R²: {cv_scores.mean():.4f}")
print(f"Desviación estándar de R²: {cv_scores.std():.4f}")
