# Supplementary material for: Mining autonomous student patterns score on LMS within online higher education
Source: PeerJ Comput Sci. 2025 May 5;11:e2855. doi: 10.7717/peerj-cs.2855 (PMC12193002; doi:10.7717/peerj-cs.2855)
Supplement: Supplemental Information 2 — The Online Law Program (OLP) dataset includes 34 columns with calculated fields, which facilitates the identification of specific predictors and the response variable. [file peerj-cs-11-2855-s002.xlsx]

## Sheet: Sheet1
C1	C2	C3	C4	C5	autonomous_score	total_task_submissions	task_submission_rate	number_of_quizzes_submitted	test_submission_rate	duracion_cuestionarios_min	duracion_cuestionarios_max	duracion_cuestionarios_media	median_quiz_duration	no_supplementary_exam	final_exam_duration	cant_tareas_retroalimentacion	feedback_viewed	descargas_unidad1	descargas_unidad2	descargas_unidad3	descargas_unidad4	unidades_descargadas	download_rate	descarga_contenido_si_no	media_accesos_diaria	median_daily_access	2023-05	2023-06	2023-07	2023-08	2023-09	media_accesos_dias-mes	median_days_per_month
30	18	19	26	93	67	4	0.8	4	1	4	8	5.75	5.5	1	46	1	1	0	0	0	0	0	0	0	12.36	9	3	10	6	5	1	5	5
30	20	19	14	83	69	4	0.8	4	1	3	7	5	5	0	32	6	1	0	0	0	0	0	0	0	22.1746	13	12	15	15	14	7	12.6	14
30	20	20	27	97	70	5	1	4	1	4	8	5.25	4.5	1	28	0	0	0	0	0	0	0	0	0	19.9459	14	8	10	10	8	1	7.4	8
20	20	4	0	44	44	3	0.6	2	0.5	4	10	7	7	1	0	1	1	0	0	0	0	0	0	0	24	23	5	9	4	0	0	3.6	4
30	17	20	7	74	67	4	0.8	4	1	3	5	3.66667	3	1	29	2	1	0	0	0	0	0	0	0	26.4	16	11	6	9	12	2	8	9
30	20	17	27	94	67	5	1	4	1	6	8	6.75	6.5	1	30	2	1	0	0	0	0	0	0	0	22.2308	15	14	15	12	8	3	10.4	12
30	17	18	25	90	65	4	0.8	4	1	3	5	4	4	1	60	2	1	0	0	0	0	0	0	0	21.0541	16	4	10	13	8	2	7.4	8
20	20	19	29	88	59	4	0.8	4	1	2	6	4	4	1	30	0	0	0	0	0	0	0	0	0	18	8	2	6	5	7	1	4.2	5
30	20	19	29	98	69	4	0.8	4	1	2	9	5.75	6	1	35	5	1	0	0	0	0	0	0	0	15.0588	10	5	7	12	8	2	6.8	7
30	20	19	28	97	69	4	0.8	4	1	2	8	4.5	4	1	24	4	1	0	0	0	0	0	0	0	34.5581	26	6	8	14	11	4	8.6	8
30	20	20	28	98	70	5	1	4	1	4	9	6	5.5	1	12	4	1	0	0	0	0	0	0	0	40.0909	32	5	5	4	6	2	4.4	5
20	14	8	30	72	42	3	0.6	4	1	2	5	3.25	3	1	21	3	1	0	0	0	0	0	0	0	16.8824	8	4	4	10	9	7	6.8	7
30	14	20	28	92	64	4	0.8	4	1	1	2	1.75	2	1	35	0	0	0	0	0	0	0	0	0	24.2727	13.5	6	5	4	5	2	4.4	5
30	20	20	14	84	70	5	1	4	1	3	5	4	4	1	20	4	1	0	0	0	0	0	0	0	27.2553	26	10	13	11	12	1	9.4	11
30	20	19	28	97	69	4	0.8	4	1	5	7	6.25	6.5	1	23	4	1	0	0	0	0	0	0	0	21.4231	14.5	12	16	11	12	1	10.4	12
30	20	20	23	93	70	4	0.8	4	1	6	8	6.5	6	1	52	3	1	0	0	0	0	0	0	0	26.0513	18	15	18	19	20	6	15.6	18
30	20	19	26	95	69	4	0.8	4	1	5	9	6.75	6.5	1	39	4	1	0	0	0	0	0	0	0	28.1042	21.5	10	11	15	9	3	9.6	10
30	16	20	20	86	66	4	0.8	4	1	2	8	6	7	1	43	3	1	0	0	0	0	0	0	0	13.4857	8	4	9	10	10	2	7	9
30	20	19	29	98	69	5	1	4	1	3	6	4.25	4	1	30	2	1	0	0	0	0	0	0	0	25.4146	22	9	10	9	11	2	8.2	9
30	20	20	30	100	70	5	1	4	1	2	5	3.5	3.5	1	22	4	1	0	0	0	0	0	0	0	17.4722	9.5	8	7	8	11	2	7.2	8
30	20	16	21	87	66	4	0.8	4	1	2	9	5.33333	5	0	42	2	1	0	0	0	0	0	0	0	21.4359	16	5	9	12	11	2	7.8	9
30	20	20	30	100	70	4	0.8	4	1	2	3	2.75	3	0	23	5	1	0	0	0	0	0	0	0	21.2308	13	9	5	15	7	3	7.8	7
30	20	20	25	95	70	5	1	4	1	2	6	4.25	4.5	1	43	1	1	0	0	0	0	0	0	0	25.1	14.5	6	9	12	10	3	8	9
30	20	20	23	93	70	4	0.8	4	1	1	4	2.75	3	1	16	0	0	0	0	0	0	0	0	0	15.027	8	4	8	11	11	3	7.4	8
30	20	19	30	99	69	4	0.8	4	1	3	7	5.5	6	1	20	1	1	0	0	0	0	0	0	0	19.381	14.5	6	10	14	10	2	8.4	10
20	17	20	28	85	57	4	0.8	4	1	3	7	5.25	5.5	1	24	1	1	0	0	0	0	0	0	0	21.6	18	6	9	9	10	1	7	9
30	20	19	25	94	69	5	1	4	1	4	7	5.5	5.5	1	50	2	1	0	0	0	0	0	0	0	28.4328	18	10	15	23	15	4	13.4	15
30	16	20	28	94	66	4	0.8	4	1	1	4	2.75	3	1	27	6	1	0	0	0	0	0	0	0	11.1633	4	6	12	16	13	2	9.8	12
30	20	20	24	94	70	4	0.8	4	1	4	6	4.75	4.5	1	41	5	1	0	0	0	0	0	0	0	19.8	12	6	15	24	18	2	13	15
30	20	20	29	99	70	4	0.8	4	1	3	6	4.75	5	1	17	1	1	0	0	0	0	0	0	0	21.9189	18	8	7	10	11	1	7.4	8
30	20	20	18	88	70	4	0.8	4	1	2	6	3.75	3.5	1	6	2	1	0	0	0	0	0	0	0	22.7308	13.5	5	4	6	8	3	5.2	5
18	13	4	0	35	35	3	0.6	2	0.5	5	5	5	5	1	0	0	0	0	0	0	0	0	0	0	23.9286	19.5	5	4	4	0	1	2.8	4
30	20	17	16	83	67	5	1	3	0.75	3	3	3	3	1	13	3	1	0	0	0	0	0	0	0	26.5806	28	7	6	6	9	3	6.2	6
30	20	19	30	99	69	4	0.8	4	1	4	5	4.25	4	1	17	2	1	0	0	0	0	0	0	0	22.4545	16.5	8	6	12	12	6	8.8	8
30	20	20	30	100	70	4	0.8	4	1	5	9	7	7	1	37	4	1	0	0	0	0	0	0	0	22.5532	10	8	7	16	11	5	9.4	8
30	20	19	28	97	69	4	0.8	4	1	4	7	5	4.5	1	23	3	1	0	0	0	0	0	0	0	20.6471	12	7	11	15	15	3	10.2	11
30	19	19	30	98	68	5	1	4	1	3	9	5.5	5	1	23	4	1	0	0	0	0	0	0	0	25.3125	14	4	7	10	10	1	6.4	7
30	20	19	29	98	69	4	0.8	4	1	4	8	6.5	7	0	24	4	1	0	0	0	0	0	0	0	18.2973	10	9	6	9	11	2	7.4	9
30	20	20	30	100	70	4	0.8	4	1	3	7	5.25	5.5	1	27	0	0	0	0	0	0	0	0	0	21.8462	20	7	7	4	5	3	5.2	5
30	20	18	29	97	68	5	1	3	0.75	4	4	4	4	1	31	1	1	0	0	0	0	0	0	0	26.4737	27	2	4	5	7	1	3.8	4
30	20	20	29	99	70	4	0.8	4	1	3	6	4.5	4.5	1	23	2	1	0	0	0	0	0	0	0	19.5714	12	6	8	7	10	4	7	7
30	20	20	22	92	70	4	0.8	4	1	4	8	6	6	1	29	3	1	0	0	0	0	0	0	0	21.3871	16	13	15	16	13	5	12.4	13
30	20	8	0	58	58	4	0.8	4	1	1	5	3	3	1	32	3	1	0	0	0	0	0	0	0	16.35	10	7	12	11	8	2	8	8
30	18	20	28	96	68	4	0.8	4	1	3	7	4.75	4.5	1	32	3	1	0	0	0	0	0	0	0	28.1765	22	6	9	10	8	1	6.8	8
30	19	20	28	97	69	4	0.8	4	1	2	4	2.5	2	1	16	2	1	0	0	0	0	0	0	0	16.6316	8	9	8	12	7	2	7.6	8
30	20	20	0	70	70	4	0.8	4	1	3	5	4.25	4.5	1	29	1	1	0	0	0	0	0	0	0	20.5	13	9	12	10	14	3	9.6	10
10	10	4	0	24	24	1	0.2	2	0.5	6	7	6.5	6.5	1	0	1	1	0	0	0	0	0	0	0	13.2222	9	6	12	0	0	0	3.6	0
30	20	20	28	98	70	4	0.8	4	1	4	6	5	5	1	25	1	1	0	0	0	0	0	0	0	22.3684	17.5	6	8	13	10	1	7.6	8
30	20	20	29	99	70	4	0.8	4	1	2	4	2.75	2.5	1	22	3	1	0	0	0	0	0	0	0	20.6667	12.5	5	7	13	15	2	8.4	7
30	20	20	30	100	70	4	0.8	4	1	4	7	5.25	5	1	20	0	0	0	0	0	0	0	0	0	17.4583	11	6	14	13	14	1	9.6	13
30	20	19	21	90	69	4	0.8	4	1	4	8	6.25	6.5	1	44	4	1	0	0	0	0	0	0	0	21.9583	10	8	11	16	11	2	9.6	11
20	13	4	0	37	37	3	0.6	2	0.5	2	5	3.5	3.5	1	0	0	0	0	0	0	0	0	0	0	30.8667	28	8	5	1	1	0	3	1
30	15	19	20	84	64	5	1	4	1	2	9	4.75	4	1	47	4	1	0	0	0	0	0	0	0	28.0545	22	10	11	17	16	1	11	11
30	19	20	29	98	69	4	0.8	4	1	2	7	4.75	5	1	47	4	1	0	0	0	0	0	0	0	28.9231	21	2	5	4	1	1	2.6	2
20	13	3	0	36	36	3	0.6	2	0.5	5	8	6.5	6.5	1	0	3	1	0	0	0	0	0	0	0	28.9	28	4	3	3	0	0	2	3
30	20	19	28	97	69	5	1	4	1	4	8	5.75	5.5	1	29	4	1	0	0	0	0	0	0	0	27.3396	22	8	13	15	16	1	10.6	13
30	20	19	26	95	69	4	0.8	4	1	4	8	5.75	5.5	1	48	2	1	0	0	0	0	0	0	0	19.5352	14	12	16	18	21	4	14.2	16
30	20	20	30	100	70	5	1	4	1	3	5	4.5	5	1	24	0	0	0	0	0	0	0	0	0	16.9333	12	8	8	11	15	3	9	8
10	18	19	28	75	47	3	0.6	4	1	2	6	4.25	4.5	1	27	0	0	0	0	0	0	0	0	0	16.4286	15	3	4	1	5	1	2.8	3
30	20	19	25	94	69	4	0.8	4	1	5	8	6.5	6.5	1	24	0	0	0	0	0	0	0	0	0	15.5	10	6	15	16	17	2	11.2	15
20	20	14	26	80	54	4	0.8	2	0.5	6	10	8	8	1	33	4	1	0	0	0	0	0	0	0	21.5526	18.5	10	9	6	10	3	7.6	9
30	17	19	28	94	66	5	1	4	1	7	8	7.25	7	1	45	4	1	0	0	0	0	0	0	0	23.0526	20	7	8	12	10	1	7.6	8
30	20	20	28	98	70	5	1	4	1	2	6	3.5	3	1	21	6	1	0	0	0	0	0	0	0	20.3455	13	8	13	17	14	3	11	13
30	20	20	28	98	70	4	0.8	4	1	2	5	3.5	3.5	1	17	0	0	0	0	0	0	0	0	0	17.8537	16	8	10	10	12	1	8.2	10
30	18	20	28	96	68	4	0.8	4	1	4	8	6	6	1	22	2	1	0	0	0	0	0	0	0	23.15	12	8	10	11	10	1	8	10
20	17	20	28	85	57	4	0.8	4	1	3	5	4.25	4.5	1	20	0	0	0	0	0	0	0	0	0	15.4242	8	7	9	6	8	3	6.6	7
30	20	20	24	94	70	4	0.8	4	1	3	6	4	3.5	1	30	2	1	0	0	0	0	0	0	0	21.8966	10	5	9	10	4	1	5.8	5
30	18	18	28	94	66	4	0.8	3	0.75	2	4	3	3	1	26	1	1	0	0	0	0	0	0	0	16.7742	12	5	6	8	10	2	6.2	6
30	20	20	30	100	70	4	0.8	4	1	4	6	4.5	4	1	38	4	1	0	0	0	0	0	0	0	11.0597	7	7	18	21	18	3	13.4	18
27	20	17	19	83	64	4	0.8	4	1	5	7	6.25	6.5	1	60	6	1	0	0	0	0	0	0	0	19.5185	11	14	23	21	18	5	16.2	18
30	7	20	27	84	57	3	0.6	4	1	4	7	4.75	4	1	23	3	1	0	0	0	0	0	0	0	34.8387	26	4	9	8	6	4	6.2	6
20	17	18	27	82	55	4	0.8	3	0.75	4	6	5.33333	6	1	39	3	1	0	0	0	0	0	0	0	21	22	4	6	5	6	2	4.6	5
30	15	19	27	91	64	5	1	4	1	2	6	5	6	1	27	5	1	0	0	0	0	0	0	0	17.8649	8	7	7	12	7	4	7.4	7
30	20	19	29	98	69	4	0.8	4	1	3	8	6.25	7	1	43	1	1	0	0	0	0	0	0	0	23.4878	18	8	11	9	11	2	8.2	9
30	20	20	0	70	70	4	0.8	4	1	3	8	5	4.5	1	16	3	1	0	0	0	0	0	0	0	22.4643	16	4	6	8	8	2	5.6	6
30	20	18	30	98	68	4	0.8	3	0.75	4	7	6	7	0	29	5	1	0	0	0	0	0	0	0	16.8868	14	6	10	15	15	7	10.6	10
20	15	17	27	79	52	4	0.8	3	0.75	3	7	5	5	1	54	2	1	0	0	0	0	0	0	0	27.2059	18.5	4	8	5	13	4	6.8	5
30	20	20	30	100	70	4	0.8	4	1	3	11	5.75	4.5	1	26	1	1	0	0	0	0	0	0	0	13.6591	8	7	9	12	14	2	8.8	9
30	17	20	0	67	67	4	0.8	4	1	3	8	5.25	5	1	38	1	1	0	0	0	0	0	0	0	20.6296	12	5	8	5	6	3	5.4	5
30	17	20	30	97	67	5	1	4	1	5	8	6.75	7	1	31	4	1	0	0	0	0	0	0	0	24.6667	13	6	16	10	13	3	9.6	10
30	20	18	20	88	68	5	1	3	0.75	3	6	4.33333	4	1	59	2	1	0	0	0	0	0	0	0	24.0857	15	6	4	9	10	6	7	6
30	16	20	13	79	66	5	1	4	1	3	6	5	5.5	0	34	5	1	0	0	0	0	0	0	0	38.89	24	22	27	22	21	8	20	22
20	12	20	29	81	52	4	0.8	4	1	2	8	4.5	4	1	24	5	1	0	0	0	0	0	0	0	10.6905	5.5	8	10	14	9	1	8.4	9
30	18	18	25	91	66	4	0.8	3	0.75	2	6	3.66667	3	1	29	3	1	0	0	0	0	0	0	0	21.3846	8	2	6	7	8	3	5.2	6
30	20	19	28	97	69	4	0.8	4	1	4	7	5.75	6	1	38	2	1	0	0	0	0	0	0	0	20.8679	14	6	13	20	12	2	10.6	12
20	20	20	30	90	60	4	0.8	4	1	3	6	4.25	4	1	29	5	1	0	0	0	0	0	0	0	18.8611	14	7	8	9	10	2	7.2	8
30	20	20	23	93	70	4	0.8	4	1	2	6	3.5	3	1	28	4	1	0	0	0	0	0	0	0	23.037	18	5	13	24	11	1	10.8	11
30	17	18	14	79	65	4	0.8	3	0.75	1	6	3	2	1	17	0	0	0	0	0	0	0	0	0	19.1923	15	6	9	4	6	1	5.2	6
30	17	20	29	96	67	4	0.8	4	1	4	6	5	5	1	35	1	1	0	0	0	0	0	0	0	20.6842	15	3	6	5	4	1	3.8	4
30	20	20	29	99	70	4	0.8	4	1	3	8	5	4.5	1	35	4	1	0	0	0	0	0	0	0	38.375	30.5	2	6	6	7	3	4.8	6
30	20	20	30	100	70	4	0.8	4	1	4	6	4.75	4.5	1	36	3	1	0	0	0	0	0	0	0	24.375	13	11	15	12	9	1	9.6	11
30	17	19	28	94	66	4	0.8	4	1	4	8	5.25	4.5	1	46	3	1	0	0	0	0	0	0	0	10.4286	6	6	14	10	9	3	8.4	9
30	20	20	29	99	70	4	0.8	4	1	6	8	7	7	1	32	5	1	0	0	0	0	0	0	0	19.2727	13	19	26	27	25	2	19.8	25
20	20	20	26	86	60	3	0.6	4	1	4	8	5.5	5	1	20	3	1	0	0	0	0	0	0	0	18.3214	13	1	8	10	8	1	5.6	8
30	20	20	25	95	70	4	0.8	4	1	4	7	5.75	6	1	29	4	1	0	0	0	0	0	0	0	17.3333	12.5	7	15	13	12	1	9.6	12
30	20	20	30	100	70	4	0.8	4	1	2	6	4	4	1	27	3	1	0	0	0	0	0	0	0	26.962	17	17	17	18	22	5	15.8	17
20	20	16	25	81	56	3	0.6	2	0.5	6	7	6.5	6.5	0	42	1	1	0	0	0	0	0	0	0	17.3243	10	3	8	8	9	9	7.4	8
20	20	18	26	84	58	4	0.8	3	0.75	4	5	4.66667	5	1	43	1	1	0	0	0	0	0	0	0	13.6957	10	5	6	4	7	1	4.6	5
30	20	18	16	84	68	5	1	4	1	1	12	4.75	3	0	32	2	1	0	0	0	0	0	0	0	16.7561	16	10	10	10	9	2	8.2	10
30	18	15	27	90	63	4	0.8	2	0.5	5	7	6	6	1	34	2	1	0	0	0	0	0	0	0	20.6667	17	8	8	7	10	3	7.2	8
30	20	19	30	99	69	4	0.8	4	1	4	7	5.75	6	1	45	4	1	0	0	0	0	0	0	0	20.902	10	10	7	23	10	1	10.2	10
30	20	19	29	98	69	4	0.8	4	1	3	4	3.5	3.5	1	20	4	1	0	0	0	0	0	0	0	27.3333	15	11	13	17	13	3	11.4	13
30	20	19	30	99	69	4	0.8	4	1	4	8	5.75	5.5	0	22	4	1	0	0	0	0	0	0	0	20.66	16	14	21	5	8	2	10	8
30	20	19	27	96	69	4	0.8	4	1	2	8	4	3	1	25	3	1	0	0	0	0	0	0	0	23.931	14	6	9	9	4	1	5.8	6
30	20	18	17	85	68	4	0.8	4	1	5	10	7.75	8	0	56	4	1	0	0	0	0	0	0	0	21.375	15.5	7	7	11	11	4	8	7
30	17	19	21	87	66	5	1	4	1	4	9	6.5	6.5	1	39	3	1	0	0	0	0	0	0	0	21.1724	8	4	6	9	9	1	5.8	6
30	20	20	28	98	70	4	0.8	4	1	3	10	6	5.5	1	25	4	1	0	0	0	0	0	0	0	15	10	6	14	14	12	1	9.4	12
10	20	20	0	50	50	3	0.6	4	1	3	6	4.5	4.5	1	0	1	1	0	0	0	0	0	0	0	30.375	18	4	8	6	5	1	4.8	5
30	20	19	29	98	69	4	0.8	4	1	3	9	5.75	5.5	1	32	4	1	0	0	0	0	0	0	0	18.9348	14	7	11	13	14	1	9.2	11
30	17	19	0	66	66	5	1	4	1	3	6	5	5.5	1	29	4	1	0	0	0	0	0	0	0	24.2414	20	6	7	4	10	2	5.8	6
30	10	19	27	86	59	5	1	4	1	1	7	3.75	3.5	1	21	3	1	0	0	0	0	0	0	0	22.9167	19	2	3	7	10	2	4.8	3
30	20	20	28	98	70	5	1	4	1	2	7	4.75	5	1	30	3	1	0	0	0	0	0	0	0	14.569	12	7	14	19	17	1	11.6	14
20	9	20	26	75	49	3	0.6	4	1	4	8	5.75	5.5	1	31	2	1	0	0	0	0	0	0	0	25.04	19	4	3	5	11	2	5	4
30	20	20	29	99	70	4	0.8	4	1	2	5	3.25	3	1	17	2	1	0	0	0	0	0	0	0	28.9286	26	8	8	6	5	1	5.6	6
30	20	20	25	95	70	4	0.8	4	1	2	6	4	4	1	59	4	1	0	0	0	0	0	0	0	42.8333	16	8	10	12	11	1	8.4	10
30	20	19	17	86	69	4	0.8	4	1	2	4	2.75	2.5	1	38	1	1	0	0	0	0	0	0	0	17.5	13	3	9	7	11	2	6.4	7
30	15	19	25	89	64	4	0.8	4	1	4	7	5	4.5	1	46	6	1	0	0	0	0	0	0	0	18.8529	19	3	5	14	11	1	6.8	5
30	20	20	27	97	70	4	0.8	4	1	4	6	5.25	5.5	1	31	1	1	0	0	0	0	0	0	0	12.8958	7.5	8	12	16	10	2	9.6	10
30	20	20	27	97	70	5	1	4	1	3	7	4.75	4.5	1	43	2	1	0	0	0	0	0	0	0	17.3333	16	4	8	4	8	3	5.4	4
20	14	19	21	74	53	4	0.8	4	1	2	4	3.25	3.5	1	46	2	1	0	0	0	0	0	0	0	20.32	13	6	4	6	8	1	5	6
30	4	18	27	79	52	5	1	3	0.75	2	6	4.33333	5	1	24	4	1	0	0	0	0	0	0	0	15.8421	10	4	12	8	10	4	7.6	8
30	20	20	28	98	70	4	0.8	4	1	4	5	4.5	4.5	1	27	1	1	0	0	0	0	0	0	0	19.7917	12	6	9	14	18	1	9.6	9
30	18	20	26	94	68	4	0.8	4	1	4	9	6	5.5	1	41	3	1	0	0	0	0	0	0	0	18.5833	12	13	13	14	18	2	12	13
30	20	19	25	94	69	4	0.8	4	1	6	9	7	6.5	1	32	5	1	0	0	0	0	0	0	0	17.9184	15	8	14	13	11	3	9.8	11
30	17	20	29	96	67	4	0.8	4	1	7	10	8	7.5	1	47	1	1	0	0	0	0	0	0	0	24.1429	22	6	8	9	10	2	7	8
30	20	19	30	99	69	5	1	4	1	3	10	5.75	5	0	24	6	1	0	0	0	0	0	0	0	13.4815	7	9	10	21	8	6	10.8	9
30	20	19	27	96	69	4	0.8	4	1	2	5	3	2.5	1	41	4	1	0	0	0	0	0	0	0	10.5844	4	11	21	22	20	3	15.4	20
30	20	20	27	97	70	4	0.8	4	1	3	5	4.25	4.5	1	24	0	0	0	0	0	0	0	0	0	21.6042	13.5	6	14	10	16	2	9.6	10
30	20	19	19	88	69	4	0.8	4	1	6	9	7.5	7.5	1	45	1	1	0	0	0	0	0	0	0	17.7353	10.5	6	15	6	5	2	6.8	6
30	18	20	29	97	68	5	1	4	1	4	7	5.75	6	1	26	2	1	0	0	0	0	0	0	0	17.1607	10	8	12	13	19	4	11.2	12
20	20	18	20	78	58	5	1	4	1	4	11	7	6.5	1	23	0	0	0	0	0	0	0	0	0	22.7273	17	3	5	5	8	1	4.4	5
10	18	19	30	77	47	3	0.6	3	0.75	3	4	3.66667	4	1	18	1	1	0	0	0	0	0	0	0	13.0769	14	1	3	2	6	1	2.6	2
30	12	20	25	87	62	4	0.8	4	1	3	6	4.75	5	1	33	4	1	0	0	0	0	0	0	0	14.6	9	6	6	10	12	1	7	6
30	20	16	29	95	66	4	0.8	4	1	3	8	5	4.5	0	34	5	1	0	0	0	0	0	0	0	20.1395	10	12	11	5	3	12	8.6	11
30	20	20	23	93	70	4	0.8	4	1	1	3	2.25	2.5	1	11	2	1	0	0	0	0	0	0	0	18.9762	13	5	10	10	15	2	8.4	10
30	20	20	29	99	70	4	0.8	4	1	2	6	4.25	4.5	1	16	2	1	0	0	0	0	0	0	0	21.8158	13	6	6	15	9	2	7.6	6
10	10	2	0	22	22	1	0.2	1	0.25	4	4	4	4	1	0	0	0	0	0	0	0	0	0	0	7.6	3	3	5	1	0	1	2	1
30	20	20	30	100	70	4	0.8	4	1	3	7	5.25	5.5	1	26	1	1	0	0	0	0	0	0	0	41.9286	31	7	6	6	6	3	5.6	6
30	20	18	15	83	68	4	0.8	4	1	1	5	2.25	1.5	0	24	3	1	0	0	0	0	0	0	0	17.4286	11.5	5	9	11	11	6	8.4	9
30	10	17	17	74	57	5	1	4	1	3	7	4.75	4.5	1	32	1	1	0	0	0	0	0	0	0	21.8485	15	11	11	23	20	1	13.2	11
20	20	3	0	43	43	3	0.6	2	0.5	2	3	2.5	2.5	1	0	2	1	0	0	0	0	0	0	0	11.0286	6	7	10	12	4	2	7	7
30	20	20	24	94	70	4	0.8	4	1	2	5	3.75	4	1	28	2	1	0	0	0	0	0	0	0	14.425	8	4	12	11	10	3	8	10
30	20	18	21	89	68	4	0.8	4	1	2	5	4.25	5	1	17	3	1	0	0	0	0	0	0	0	19.4237	11	11	10	19	15	4	11.8	11
20	5	16	0	41	41	3	0.6	2	0.5	6	7	6.5	6.5	1	0	2	1	0	0	0	0	0	0	0	37.64	34	6	4	7	7	1	5	6
30	20	20	27	97	70	5	1	4	1	4	5	4.75	5	1	48	4	1	0	0	0	0	0	0	0	24.2581	17	16	15	15	12	4	12.4	15
30	17	19	27	93	66	4	0.8	4	1	2	8	4	3	1	24	2	1	0	0	0	0	0	0	0	19.6	11	4	7	8	5	1	5	5
30	20	20	30	100	70	5	1	4	1	3	7	4.25	3.5	1	20	4	1	0	0	0	0	0	0	0	19.6034	11	10	18	8	20	2	11.6	10
30	17	20	21	88	67	5	1	4	1	3	6	4.25	4	0	37	1	1	0	0	0	0	0	0	0	18.4706	7	3	11	7	11	2	6.8	7
30	20	19	23	92	69	5	1	4	1	2	7	4.25	4	1	17	1	1	0	0	0	0	0	0	0	17.6538	15	3	10	5	6	2	5.2	5
30	20	18	16	84	68	4	0.8	4	1	2	6	3	2	1	25	3	1	0	0	0	0	0	0	0	31	21	5	4	3	8	1	4.2	4
30	20	19	28	97	69	4	0.8	4	1	3	7	5.25	5.5	1	32	0	0	0	0	0	0	0	0	0	17.2381	9.5	3	11	14	12	2	8.4	11
30	20	20	30	100	70	5	1	4	1	3	8	5.25	5	1	24	4	1	0	0	0	0	0	0	0	22.2927	16	2	11	13	13	2	8.2	11
30	20	20	21	91	70	4	0.8	4	1	3	6	4.5	4.5	1	32	3	1	0	0	0	0	0	0	0	13.9655	14	6	8	9	5	1	5.8	6
30	20	18	18	86	68	4	0.8	3	0.75	5	7	6.33333	7	1	30	0	0	0	0	0	0	0	0	0	12.3947	10.5	4	9	9	14	2	7.6	9
30	20	17	26	93	67	4	0.8	3	0.75	3	8	5.66667	6	1	28	4	1	0	0	0	0	0	0	0	22.6875	14	5	9	13	4	1	6.4	5
30	16	18	19	83	64	4	0.8	4	1	3	7	4.75	4.5	1	17	0	0	0	0	0	0	0	0	0	19.0789	15.5	4	10	13	10	1	7.6	10
28	18	20	29	95	66	4	0.8	4	1	4	5	4.25	4	1	32	3	1	0	0	0	0	0	0	0	34.0938	29.5	2	7	14	7	2	6.4	7
30	20	20	18	88	70	5	1	4	1	2	4	3.5	4	1	16	2	1	0	0	0	0	0	0	0	11.5283	9	14	11	15	11	2	10.6	11
30	20	18	19	87	68	4	0.8	3	0.75	3	5	3.66667	3	1	21	2	1	0	0	0	0	0	0	0	40.5926	26	7	6	5	8	1	5.4	6
30	20	19	30	99	69	4	0.8	4	1	3	6	4.25	4	1	44	4	1	0	0	0	0	0	0	0	26.7143	16	15	23	18	12	2	14	15
30	20	19	19	88	69	4	0.8	4	1	5	7	5.75	5.5	1	26	2	1	0	0	0	0	0	0	0	24.8205	18	8	8	12	9	2	7.8	8
30	8	19	19	76	57	4	0.8	4	1	2	7	4.5	4.5	0	29	2	1	0	0	0	0	0	0	0	15.2647	14	4	6	6	14	4	6.8	6
30	20	20	30	100	70	4	0.8	4	1	6	10	8	8	1	53	4	1	0	0	0	0	0	0	0	26.7465	18	16	12	23	19	1	14.2	16
30	20	19	28	97	69	4	0.8	4	1	5	8	6.5	6.5	1	45	1	1	0	0	0	0	0	0	0	21.7436	12	7	10	7	12	3	7.8	7
30	20	19	18	87	69	5	1	4	1	5	6	5.75	6	1	45	6	1	0	0	0	0	0	0	0	35.3263	22	15	27	28	17	8	19	17
30	20	20	21	91	70	4	0.8	4	1	5	7	6.25	6.5	1	58	4	1	0	0	0	0	0	0	0	24.6667	12.5	8	13	14	12	1	9.6	12
30	19	20	26	95	69	4	0.8	4	1	4	7	5.25	5	1	31	1	1	0	0	0	0	0	0	0	18.2308	8	5	4	6	9	2	5.2	5
30	20	20	30	100	70	5	1	4	1	6	7	6.5	6.5	1	38	3	1	0	0	0	0	0	0	0	22.8596	14	9	13	19	15	1	11.4	13
30	20	19	28	97	69	5	1	4	1	4	7	5.5	5.5	1	43	1	1	0	0	0	0	0	0	0	28.1159	20	11	17	21	17	3	13.8	17
30	20	19	27	96	69	4	0.8	4	1	3	8	5.5	5.5	1	37	6	1	0	0	0	0	0	0	0	23.4068	13	13	10	13	19	4	11.8	13
30	20	20	29	99	70	5	1	4	1	3	8	5.25	5	1	22	3	1	0	0	0	0	0	0	0	13.1463	10	4	11	13	10	3	8.2	10
30	20	19	29	98	69	4	0.8	4	1	4	6	4.75	4.5	1	22	5	1	0	0	0	0	0	0	0	25.4143	18	10	17	23	17	3	14	17
30	20	19	21	90	69	4	0.8	4	1	1	5	3.25	3.5	1	20	2	1	0	0	0	0	0	0	0	15.5455	14.5	4	6	6	4	2	4.4	4
30	20	19	25	94	69	4	0.8	4	1	2	9	6.25	7	1	42	4	1	0	0	0	0	0	0	0	34.5769	27.5	8	11	13	16	4	10.4	11
30	20	19	22	91	69	4	0.8	4	1	2	5	3.5	3.5	1	20	2	1	0	0	0	0	0	0	0	17.7	17	8	9	11	11	1	8	9
30	20	18	29	97	68	4	0.8	4	1	4	7	6	6.5	1	29	5	1	0	0	0	0	0	0	0	26.9143	17	10	6	10	7	2	7	7
30	20	18	27	95	68	4	0.8	3	0.75	2	5	3.33333	3	1	21	3	1	0	0	0	0	0	0	0	25.5185	14	3	7	6	9	2	5.4	6
30	20	20	30	100	70	5	1	4	1	1	7	3.5	3	1	26	3	1	0	0	0	0	0	0	0	20.7255	14	11	10	13	15	2	10.2	11
30	20	19	27	96	69	4	0.8	4	1	3	6	5	5.5	1	28	0	0	0	0	0	0	0	0	0	13	7	4	12	6	10	1	6.6	6
30	20	20	29	99	70	4	0.8	4	1	4	8	6.25	6.5	1	28	1	1	0	0	0	0	0	0	0	16.1356	12	13	15	13	14	4	11.8	13
30	20	20	15	85	70	4	0.8	4	1	1	7	3.5	3	1	17	2	1	0	0	0	0	0	0	0	12.5714	10	6	9	10	8	2	7	8
30	17	19	29	95	66	5	1	4	1	2	6	3.75	3.5	1	13	4	1	0	0	0	0	0	0	0	24.2979	14	8	11	14	12	2	9.4	11
30	18	20	14	82	68	5	1	4	1	2	9	4.25	3	1	29	3	1	0	0	0	0	0	0	0	12.5429	9	4	9	9	11	2	7	9
30	18	19	27	94	67	5	1	4	1	4	7	6	6.5	0	50	6	1	0	0	0	0	0	0	0	16.1163	12	6	10	14	11	2	8.6	10
30	10	17	0	57	57	4	0.8	3	0.75	4	10	6	4	1	57	0	0	0	0	0	0	0	0	0	28.619	24	3	5	4	6	3	4.2	4
30	18	20	30	98	68	4	0.8	3	0.75	3	7	4.33333	3	1	33	5	1	0	0	0	0	0	0	0	22.4762	18	7	14	10	10	1	8.4	10
30	20	20	24	94	70	4	0.8	4	1	3	5	4	4	1	29	2	1	0	0	0	0	0	0	0	17.6842	14	8	9	13	7	1	7.6	8
30	20	19	29	98	69	4	0.8	4	1	2	8	4.25	3.5	1	29	5	1	0	0	0	0	0	0	0	26.9245	24	9	13	13	15	3	10.6	13
30	20	20	30	100	70	4	0.8	4	1	3	7	5	5	1	29	3	1	0	0	0	0	0	0	0	19.0811	12	10	7	8	10	2	7.4	8
30	20	19	28	97	69	4	0.8	4	1	6	10	7.5	7	1	43	3	1	0	0	0	0	0	0	0	13.5588	6	9	5	8	9	3	6.8	8
30	20	18	24	92	68	5	1	4	1	2	9	5.25	5	1	25	0	0	0	0	0	0	0	0	0	12.7273	7.5	8	14	9	11	2	8.8	9
30	20	19	28	97	69	5	1	4	1	3	7	4.75	4.5	1	60	1	1	0	0	0	0	0	0	0	18.6744	12	9	14	10	9	1	8.6	9
30	20	18	29	97	68	4	0.8	3	0.75	5	6	5.33333	5	1	30	4	1	0	0	0	0	0	0	0	31.7358	22	10	12	18	10	3	10.6	10
30	13	20	28	91	63	4	0.8	4	1	6	7	6.5	6.5	1	24	3	1	0	0	0	0	0	0	0	29.4	16	3	4	2	4	2	3	3
30	16	20	21	87	66	5	1	4	1	3	7	5.5	6	1	21	4	1	0	0	0	0	0	0	0	15.4375	10.5	5	8	8	10	1	6.4	8
30	20	20	27	97	70	4	0.8	4	1	3	9	6.25	6.5	1	29	6	1	0	0	0	0	0	0	0	22.2041	14	8	17	11	12	1	9.8	11
30	20	20	27	97	70	5	1	4	1	2	6	3.5	3	1	32	2	1	0	0	0	0	0	0	0	21.8049	14	7	6	12	14	2	8.2	7
20	18	19	18	75	57	4	0.8	4	1	3	5	4.25	4.5	1	16	0	0	0	0	0	0	0	0	0	18.8333	12	6	5	4	8	1	4.8	5
30	20	19	28	97	69	4	0.8	4	1	6	8	7.25	7.5	1	44	3	1	0	0	0	0	0	0	0	18.0217	13	6	13	15	10	2	9.2	10
30	17	19	24	90	66	4	0.8	4	1	3	7	5.5	6	1	27	3	1	0	0	0	0	0	0	0	17.3191	7	8	15	14	8	2	9.4	8
30	18	20	29	97	68	4	0.8	4	1	5	7	5.5	5	1	26	4	1	0	0	0	0	0	0	0	16.1622	8	8	11	8	7	3	7.4	8
30	20	20	27	97	70	5	1	4	1	5	9	6	5	1	18	3	1	0	0	0	0	0	0	0	21.566	16	13	16	11	11	2	10.6	11
30	20	20	27	97	70	4	0.8	4	1	2	4	3.25	3.5	1	22	2	1	0	0	0	0	0	0	0	18.0385	11	2	6	10	7	1	5.2	6
20	20	4	26	70	44	3	0.6	2	0.5	3	6	4.5	4.5	1	19	2	1	0	0	0	0	0	0	0	35.8667	18	3	5	3	2	2	3	3
30	20	19	16	85	69	4	0.8	4	1	1	4	2.5	2.5	1	19	6	1	0	0	0	0	0	0	0	15.35	8	7	10	14	7	2	8	7
10	10	2	0	22	22	1	0.2	1	0.25	7	7	7	7	1	0	1	1	0	0	0	0	0	0	0	22.1	14	14	6	0	0	0	4	0
30	18	19	20	87	67	4	0.8	4	1	5	6	5.75	6	1	30	5	1	0	0	0	0	0	0	0	22.0417	15	11	13	13	9	2	9.6	11
30	20	20	29	99	70	4	0.8	4	1	3	10	5.25	4	1	28	2	1	0	0	0	0	0	0	0	19.8	16	11	20	15	12	2	12	12
30	18	20	19	87	68	4	0.8	4	1	4	6	4.75	4.5	1	28	3	1	0	0	0	0	0	0	0	20.7358	10	8	11	20	11	3	10.6	11
30	20	20	15	85	70	4	0.8	4	1	3	5	4	4	1	43	0	0	0	0	0	0	0	0	0	24.8	17	7	8	8	10	2	7	8
30	20	19	22	91	69	4	0.8	4	1	2	9	4.75	4	1	26	4	1	0	0	0	0	0	0	0	22.1154	18.5	4	2	10	9	1	5.2	4
30	20	19	25	94	69	4	0.8	4	1	3	7	5.5	6	1	54	3	1	0	0	0	0	0	0	0	17.5472	10	9	15	15	11	3	10.6	11
30	20	20	20	90	70	5	1	4	1	3	7	4.75	4.5	1	40	6	1	0	0	0	0	0	0	0	33.5	25	12	13	16	14	3	11.6	13
30	17	19	23	89	66	5	1	4	1	3	7	4.75	4.5	1	38	1	1	0	0	0	0	0	0	0	16.8545	8	13	13	16	11	2	11	13
30	20	20	26	96	70	4	0.8	4	1	3	7	5.25	5.5	1	35	5	1	0	0	0	0	0	0	0	32.2727	22	8	13	16	15	3	11	13
30	20	19	30	99	69	4	0.8	4	1	3	4	3.75	4	1	26	4	1	0	0	0	0	0	0	0	25.2297	14	16	16	22	17	3	14.8	16
20	20	3	0	43	43	3	0.6	2	0.5	3	5	4	4	1	0	0	0	0	0	0	0	0	0	0	14.6667	12	5	6	4	0	0	3	4
30	20	20	28	98	70	5	1	4	1	2	6	3.75	3.5	1	36	4	1	0	0	0	0	0	0	0	21.74	18.5	11	12	11	14	2	10	11
30	20	20	26	96	70	5	1	4	1	3	5	4	4	1	41	4	1	0	0	0	0	0	0	0	21.4524	14	6	12	11	12	1	8.4	11
30	20	19	28	97	69	4	0.8	4	1	3	7	5.5	6	1	16	0	0	0	0	0	0	0	0	0	18.1	13	7	12	17	12	2	10	12
30	20	19	20	89	69	4	0.8	4	1	1	8	4.25	4	1	29	2	1	0	0	0	0	0	0	0	19.78	15	10	8	17	12	3	10	10
30	20	19	7	76	69	4	0.8	4	1	2	7	4.25	4	0	3	2	1	0	0	0	0	0	0	0	18.1176	12	6	10	8	7	3	6.8	7
30	17	19	24	90	66	4	0.8	4	1	1	5	2	1	1	24	2	1	0	0	0	0	0	0	0	20.7568	14	7	11	8	9	2	7.4	8
30	17	20	18	85	67	4	0.8	4	1	4	11	7	6.5	1	26	4	1	0	0	0	0	0	0	0	26.3696	20	5	11	15	13	2	9.2	11
30	18	20	29	97	68	4	0.8	4	1	2	5	4.25	5	1	23	4	1	0	0	0	0	0	0	0	24.7	16	4	10	12	12	2	8	10
20	20	19	29	88	59	5	1	4	1	5	10	7	6.5	0	28	2	1	0	0	0	0	0	0	0	32.9643	23	4	7	6	8	3	5.6	6
30	20	20	27	97	70	4	0.8	4	1	3	9	4.75	3.5	1	31	1	1	0	0	0	0	0	0	0	18.2333	11	4	10	7	7	2	6	7
30	20	19	15	84	69	4	0.8	4	1	3	8	5.5	5.5	1	52	4	1	0	0	0	0	0	0	0	16.7458	13	7	18	20	12	2	11.8	12
30	20	20	30	100	70	4	0.8	4	1	3	6	4	3.5	1	35	2	1	0	0	0	0	0	0	0	11.3243	6	5	5	10	12	5	7.4	5
30	17	17	29	93	64	4	0.8	3	0.75	4	5	4.33333	4	1	21	4	1	0	0	0	0	0	0	0	19.3333	15	7	9	10	14	2	8.4	9
30	20	18	20	88	68	4	0.8	4	1	7	10	8	7.5	1	60	2	1	0	0	0	0	0	0	0	10.1029	6	9	16	25	15	3	13.6	15
30	15	19	22	86	64	4	0.8	4	1	6	8	6.75	6.5	1	26	4	1	0	0	0	0	0	0	0	20.7317	15	4	9	13	13	2	8.2	9
30	18	19	26	93	67	5	1	4	1	1	6	4.25	5	1	18	6	1	0	0	0	0	0	0	0	24.75	16	9	14	14	10	1	9.6	10
30	20	19	18	87	69	5	1	4	1	2	9	6.25	7	1	19	3	1	0	0	0	0	0	0	0	12.425	9.5	9	7	13	10	1	8	9
30	15	20	30	95	65	4	0.8	4	1	3	8	5.25	5	1	21	5	1	0	0	0	0	0	0	0	21.4688	14	3	7	10	10	2	6.4	7
20	15	19	29	83	54	5	1	4	1	3	6	4.25	4	1	36	3	1	0	0	0	0	0	0	0	32.4348	24	4	7	4	7	1	4.6	4
30	20	20	24	94	70	5	1	4	1	3	6	4.5	4.5	1	22	1	1	0	0	0	0	0	0	0	16.4091	11	7	7	16	12	2	8.8	7
30	20	20	21	91	70	4	0.8	4	1	3	8	5.25	5	1	14	0	0	0	0	0	0	0	0	0	15.1154	12	7	6	5	7	1	5.2	6
18	14	19	26	77	51	6	1	4	1	2	16	6.5	4	1	37	3	1	0	0	0	0	0	0	0	20.3488	12	6	7	11	12	7	8.6	7
29	17	18	24	88	64	6	1	3	0.75	2	6	3.66667	3	1	40	4	1	0	0	0	0	0	0	0	13.7097	10	5	7	7	9	3	6.2	7
28	16	18	12	74	62	6	1	4	1	7	16	12.5	13.5	1	39	5	1	0	0	0	0	0	0	0	19.5833	14	3	5	7	8	1	4.8	5
27	20	17	23	87	64	6	1	3	0.75	3	11	7	7	1	39	1	1	0	0	0	0	0	0	0	23.6	14	1	2	8	6	3	4	3
27	20	20	26	93	67	6	1	4	1	5	18	11.25	11	1	51	4	1	0	0	0	0	0	0	0	17.3333	14	5	13	11	11	5	9	11
26	12	18	22	78	56	6	1	3	0.75	3	8	5.66667	6	1	59	4	1	0	0	0	0	0	0	0	11.5738	6	3	10	20	21	7	12.2	10
23	18	20	16	77	61	6	1	4	1	4	14	10.75	12.5	1	40	2	1	0	0	1	0	1	0.25	1	17.2424	6	4	7	10	8	4	6.6	7
19	14	20	17	70	53	6	1	4	1	5	22	12	10.5	0	44	3	1	0	0	0	0	0	0	0	18.525	12.5	11	10	8	9	2	8	9
27	20	20	21	88	67	6	1	4	1	3	9	6.25	6.5	1	40	2	1	0	0	0	0	0	0	0	18.6	14	9	13	11	9	3	9	9
26	19	19	23	87	64	6	1	4	1	4	9	7.25	8	1	33	4	1	0	0	0	0	0	0	0	16.1034	10	6	6	5	9	3	5.8	6
25	15	19	21	80	59	6	1	4	1	2	5	3.25	3	1	44	4	1	0	0	0	0	0	0	0	19.9057	12	8	11	16	14	4	10.6	11
26	17	18	20	81	61	6	1	3	0.75	4	7	5.66667	6	1	46	3	1	0	0	0	0	0	0	0	14.3214	9.5	2	5	9	10	2	5.6	5
28	18	20	24	90	66	6	1	4	1	4	11	6.5	5.5	1	36	5	1	0	0	0	0	0	0	0	18.05	9	5	7	13	7	8	8	7
26	12	20	19	77	58	6	1	4	1	9	29	17	15	1	56	4	1	0	0	0	0	0	0	0	18.775	7.5	4	7	12	13	4	8	7
27	20	20	20	87	67	6	1	4	1	3	10	5.25	4	1	38	2	1	0	0	0	0	0	0	0	20.2717	12	5	26	27	24	10	18.4	24
21	13	20	18	72	54	6	1	4	1	2	9	6	6.5	1	36	5	1	0	0	0	0	0	0	0	18.4426	10	12	14	14	16	5	12.2	14
25	8	14	27	74	47	6	1	3	0.75	2	11	7	8	1	46	3	1	0	0	0	0	0	0	0	16.1795	7	5	6	9	15	4	7.8	6
30	20	19	22	91	69	6	1	4	1	6	10	7.25	6.5	1	58	1	1	0	0	0	0	0	0	0	19.125	14	14	20	18	9	3	12.8	14
28	17	19	24	88	64	6	1	4	1	2	8	4.5	4	1	21	3	1	0	0	0	0	0	0	0	19.75	11.5	3	7	5	6	7	5.6	6
30	17	14	25	86	61	6	1	1	0.25	3	3	3	3	1	22	4	1	0	0	0	0	0	0	0	18.0465	9	10	13	11	8	1	8.6	10
22	13	5	21	61	40	6	1	3	0.75	4	18	9.33333	6	1	53	5	1	0	0	0	0	0	0	0	24.5667	15	9	5	5	8	3	6	5
25	8	18	29	80	51	6	1	4	1	3	13	6.75	5.5	0	59	2	1	0	0	0	0	0	0	0	30.0789	18.5	3	7	9	14	5	7.6	7
30	20	20	29	99	70	6	1	4	1	4	20	8.5	5	1	36	2	1	0	0	0	0	0	0	0	15.1026	6	6	10	12	8	3	7.8	8
29	17	20	26	92	66	6	1	4	1	2	9	5.25	5	1	31	5	1	0	0	0	0	0	0	0	24.3333	19	9	9	15	12	3	9.6	9
24	19	19	19	81	62	6	1	4	1	3	6	4.5	4.5	1	39	2	1	0	0	0	0	0	0	0	27.8065	8	8	6	4	10	3	6.2	6
30	20	19	21	90	69	6	1	4	1	3	18	8.25	6	1	35	5	1	0	0	0	0	0	0	0	16.2069	12	10	20	10	15	3	11.6	10
25	6	20	21	72	51	5	0.833333	4	1	6	11	8.75	9	1	60	3	1	0	0	0	0	0	0	0	21.6429	14	5	7	7	6	3	5.6	6
20	20	18	17	75	58	6	1	4	1	4	5	4.5	4.5	1	55	4	1	0	0	0	0	0	0	0	17.1935	8	4	9	8	8	2	6.2	8
24	14	20	22	80	58	6	1	4	1	2	3	2.5	2.5	1	39	2	1	0	0	0	0	0	0	0	15.1935	7	3	11	8	8	1	6.2	8
27	18	20	21	86	65	6	1	4	1	4	8	6	6	1	40	3	1	0	0	0	0	0	0	0	24	14	6	9	13	10	2	8	9
24	15	18	27	84	57	6	1	3	0.75	3	15	8.66667	8	1	43	6	1	1	0	0	0	1	0.25	1	22	13	7	3	7	14	1	6.4	7
26	14	20	23	83	60	6	1	4	1	2	9	5	4.5	1	29	5	1	0	0	0	0	0	0	0	26.1538	9.5	9	17	9	12	5	10.4	9
24	16	18	23	81	58	6	1	4	1	3	12	7.25	7	1	27	4	1	0	0	0	0	0	0	0	14.9136	8	14	21	16	21	9	16.2	16
30	20	20	25	95	70	6	1	4	1	3	12	6.75	6	1	40	6	1	0	0	0	0	0	0	0	18.4634	10	3	13	6	15	4	8.2	6
23	19	16	21	79	58	6	1	4	1	3	7	5	5	1	32	4	1	0	0	0	0	0	0	0	22.2807	10	12	12	15	16	2	11.4	12
29	17	19	19	84	65	6	1	4	1	3	7	4.75	4.5	1	19	3	1	0	0	0	0	0	0	0	10.2651	6	8	17	25	22	11	16.6	17
26	16	20	20	82	62	6	1	4	1	7	11	9.25	9.5	1	60	4	1	0	0	0	0	0	0	0	28.9722	15	13	21	16	19	3	14.4	16
17	18	18	24	77	53	5	0.833333	3	0.75	4	5	4.66667	5	1	60	1	1	0	0	0	0	0	0	0	23.64	18	3	6	7	6	3	5	6
20	12	16	23	71	48	6	1	4	1	3	23	13	13	1	60	3	1	0	0	0	0	0	0	0	23	13	6	6	6	14	7	7.8	6
28	15	20	21	84	63	6	1	4	1	3	8	5.25	5	1	37	1	1	0	0	0	0	0	0	0	23.4324	14	4	11	10	10	2	7.4	10
25	18	18	22	83	61	6	1	4	1	3	11	6.75	6.5	1	57	6	1	0	0	0	0	0	0	0	21.8864	13.5	4	12	13	11	4	8.8	11
29	17	17	22	85	63	6	1	4	1	2	7	4.25	4	1	54	2	1	0	0	0	0	0	0	0	15.3333	7	2	8	10	13	3	7.2	8
10	4	7	0	21	21	2	0.333333	4	1	3	11	7.25	7.5	1	0	2	1	0	0	0	0	0	0	0	20.3333	18	3	6	6	5	1	4.2	5
27	18	20	28	93	65	6	1	4	1	2	6	3.75	3.5	1	35	4	1	0	0	0	0	0	0	0	20.5806	10	5	5	8	10	3	6.2	5
25	12	20	22	79	57	6	1	4	1	3	6	4	3.5	0	46	6	1	0	0	0	0	0	0	0	18.3793	12	3	8	4	8	6	5.8	6
22	16	19	18	75	57	6	1	4	1	4	16	9	8	1	60	5	1	0	0	0	0	0	0	0	14.4773	8	6	6	13	13	6	8.8	6
27	18	20	19	84	65	6	1	4	1	5	6	5.25	5	1	25	1	1	1	0	0	0	1	0.25	1	17.3103	12	11	16	13	14	4	11.6	13
21	19	20	24	84	60	6	1	4	1	1	5	3	3	1	49	2	1	0	0	0	0	0	0	0	21.7879	16	6	10	6	9	2	6.6	6
28	20	17	20	85	65	6	1	4	1	3	7	4.75	4.5	1	36	2	1	1	1	1	1	4	1	1	11.3243	3	5	10	9	9	4	7.4	9
24	18	7	21	70	49	5	0.833333	4	1	3	13	6	4	1	46	4	1	0	0	0	0	0	0	0	21.3333	16	5	8	13	16	3	9	8
27	14	20	25	86	61	6	1	4	1	5	14	9.33333	9	0	42	3	1	0	0	0	0	0	0	0	25.1471	11.5	13	19	16	15	5	13.6	15
27	12	20	21	80	59	6	1	4	1	4	9	6.25	6	1	26	3	1	0	0	0	0	0	0	0	13.2188	8.5	7	6	9	7	3	6.4	7
30	17	19	20	86	66	6	1	4	1	3	9	5.5	5	1	26	4	1	0	0	0	0	0	0	0	12.75	6.5	2	15	5	11	3	7.2	5
20	16	20	25	81	56	6	1	4	1	3	6	4.5	4.5	1	49	5	1	0	0	0	0	0	0	0	20.8235	13	2	6	10	14	2	6.8	6
30	20	20	28	98	70	6	1	4	1	3	8	5.75	6	1	56	5	1	0	0	0	0	0	0	0	21.6939	8	8	9	15	14	3	9.8	9
26	14	20	18	78	60	6	1	4	1	3	7	5.5	6	1	60	5	1	0	0	0	0	0	0	0	18.25	10.5	17	22	12	21	4	15.2	17
22	17	20	21	80	59	6	1	4	1	5	12	7.5	6.5	1	56	5	1	0	0	0	0	0	0	0	23.7429	16	4	11	8	10	2	7	8
20	20	20	23	83	60	6	1	4	1	2	5	3.25	3	1	47	2	1	0	0	0	0	0	0	0	19.697	18	4	10	5	11	3	6.6	5
26	20	19	28	93	65	6	1	4	1	3	16	7	4.5	1	30	3	1	0	0	0	0	0	0	0	16.3288	10	13	19	19	15	7	14.6	15
12	6	14	0	32	32	4	0.666667	1	0.25	5	5	5	5	1	0	1	1	0	0	0	0	0	0	0	12.9474	5	4	6	4	5	0	3.8	4
25	19	8	11	63	52	5	0.833333	4	1	5	22	10	6.5	0	60	3	1	0	0	0	0	0	0	0	21.0263	17	7	5	13	9	4	7.6	7
26	20	20	25	91	66	6	1	4	1	3	5	4.25	4.5	1	44	1	1	1	0	0	0	1	0.25	1	19.5366	15	6	12	10	10	3	8.2	10
22	18	18	22	80	58	6	1	4	1	3	9	5.5	5	1	32	5	1	0	0	0	0	0	0	0	19.4884	12	7	9	10	15	2	8.6	9
30	20	19	30	99	69	6	1	4	1	4	10	6.75	6.5	1	59	2	1	0	0	0	0	0	0	0	15.4	10.5	11	15	14	16	4	12	14
27	20	20	25	92	67	6	1	4	1	2	8	4.75	4.5	1	39	3	1	0	0	0	0	0	0	0	10.2903	4	7	14	18	18	5	12.4	14
28	17	20	21	86	65	6	1	4	1	5	8	6.5	6.5	1	25	2	1	0	0	0	0	0	0	0	17.3958	9.5	12	13	11	9	3	9.6	11
29	14	18	23	84	61	6	1	3	0.75	3	7	5.66667	7	1	40	6	1	0	0	0	0	0	0	0	21.2239	10	11	15	15	22	4	13.4	15
28	11	16	23	78	55	6	1	4	1	4	13	7.75	7	1	42	4	1	0	0	0	0	0	0	0	30.125	20	10	4	3	5	2	4.8	4
28	18	20	22	88	66	6	1	4	1	3	4	3.75	4	1	40	6	1	0	0	0	0	0	0	0	22.619	10	4	7	12	16	3	8.4	7
30	20	20	26	96	70	6	1	4	1	3	14	8	7.5	1	28	6	1	0	0	0	0	0	0	0	16.3091	12	7	16	11	17	4	11	11
25	19	20	22	86	64	6	1	4	1	4	10	6.75	6.5	1	58	5	1	0	0	0	0	0	0	0	17.2857	13	4	16	12	8	2	8.4	8
30	20	20	22	92	70	6	1	4	1	5	16	9	7.5	1	34	4	1	0	0	1	0	1	0.25	1	13.7317	5	7	11	11	11	1	8.2	11
26	10	19	19	74	55	6	1	4	1	1	7	4.5	5	1	27	6	1	0	0	0	0	0	0	0	21.0667	10	12	21	27	23	7	18	21
23	10	20	21	74	53	6	1	4	1	4	6	5	5	0	54	5	1	0	0	0	0	0	0	0	21.3103	16	4	5	7	9	4	5.8	5
30	18	18	22	88	66	6	1	3	0.75	4	13	7.66667	6	1	44	4	1	0	0	0	0	0	0	0	16.1538	11	5	12	9	11	2	7.8	9
24	14	19	24	81	57	6	1	4	1	1	6	3.75	4	1	44	4	1	0	0	0	0	0	0	0	19.3148	10	7	9	18	16	4	10.8	9
27	12	20	23	82	59	6	1	4	1	8	18	12.5	12	1	54	2	1	1	0	0	0	1	0.25	1	27.6944	17	6	10	12	6	2	7.2	6
27	20	20	23	90	67	6	1	4	1	2	7	4.5	4.5	1	23	6	1	0	0	0	0	0	0	0	19.6038	14	6	12	17	15	3	10.6	12
30	16	19	22	87	65	6	1	4	1	1	5	3.25	3.5	1	43	4	1	0	0	0	0	0	0	0	13	11	11	13	6	12	3	9	11
24	20	20	26	90	64	6	1	4	1	4	11	8	8.5	1	41	2	1	0	0	1	0	1	0.25	1	19.6	11	8	11	7	8	1	7	8
30	19	19	18	86	68	6	1	4	1	2	4	2.75	2.5	1	26	4	1	0	0	0	0	0	0	0	17.2432	13	7	10	8	9	3	7.4	8
26	19	17	22	84	62	6	1	4	1	5	7	6	6	1	34	3	1	0	1	0	0	1	0.25	1	14.1905	11.5	10	9	12	10	1	8.4	10
19	10	2	29	60	31	4	0.666667	1	0.25	3	3	3	3	0	31	4	1	0	0	0	0	0	0	0	20.9737	14	3	5	6	10	14	7.6	6
29	18	20	25	92	67	6	1	4	1	1	11	5.25	4.5	1	44	4	1	0	0	0	0	0	0	0	23.7647	11	6	6	9	10	3	6.8	6
30	15	18	23	86	63	6	1	4	1	4	7	5.5	5.5	1	35	1	1	0	0	0	0	0	0	0	18.3438	13	6	7	9	9	1	6.4	7
26	16	20	14	76	62	6	1	4	1	3	4	3.75	4	1	36	1	1	0	0	0	0	0	0	0	22.5263	22	3	5	5	5	1	3.8	5
9	15	6	0	30	30	5	0.833333	2	0.5	6	7	6.5	6.5	1	0	1	1	0	0	0	0	0	0	0	24.1765	2	1	2	4	6	4	3.4	4
28	12	14	22	76	54	6	1	1	0.25	5	5	5	5	1	57	2	1	0	0	0	0	0	0	0	16.0741	10	3	9	4	8	3	5.4	4
29	15	20	22	86	64	6	1	4	1	4	10	6.5	6	1	49	5	1	0	0	0	0	0	0	0	19.9583	11.5	4	15	13	13	3	9.6	13
19	12	18	22	71	49	6	1	4	1	4	12	8.25	8.5	1	42	3	1	0	0	0	0	0	0	0	26.0526	13	7	8	6	14	3	7.6	7
25	20	18	25	88	63	6	1	4	1	4	7	5.5	5.5	1	50	5	1	0	0	0	0	0	0	0	18.4717	10	4	15	13	17	4	10.6	13
12	7	20	15	54	39	5	0.833333	4	1	6	18	10.5	9	1	58	4	1	0	0	0	0	0	0	0	24.9565	12	4	9	8	17	8	9.2	8
30	10	20	24	84	60	6	1	4	1	3	8	5	4.5	1	59	2	1	1	0	0	0	1	0.25	1	38.8421	21.5	7	9	7	12	3	7.6	7
0	7	14	20	41	21	3	0.5	1	0.25	2	2	2	2	1	27	2	1	0	0	0	0	0	0	0	19.5385	12	3	5	2	2	1	2.6	2
25	12	19	28	84	56	6	1	4	1	6	17	9.5	7.5	1	54	4	1	0	0	0	0	0	0	0	22.8293	11	7	9	13	11	1	8.2	9
29	20	20	22	91	69	6	1	4	1	5	7	5.75	5.5	1	51	5	1	0	0	0	0	0	0	0	24.6111	19	6	14	13	18	3	10.8	13
27	18	20	23	88	65	6	1	4	1	10	16	11.75	10.5	1	48	3	1	0	0	0	0	0	0	0	22.7692	11	8	10	9	10	2	7.8	9
28	17	19	25	89	64	6	1	4	1	4	8	5.75	5.5	1	48	2	1	0	0	0	0	0	0	0	23.3548	8	2	7	6	13	3	6.2	6
18	14	19	23	74	51	6	1	4	1	6	14	11	12	0	46	1	1	0	0	0	0	0	0	0	14.4727	9	14	13	10	13	5	11	13
22	11	15	23	71	48	6	1	4	1	4	17	7.75	5	0	59	5	1	0	0	0	0	0	0	0	16	10	6	7	10	12	6	8.2	7
29	18	20	16	83	67	6	1	4	1	4	10	6.5	6	1	18	1	1	0	0	0	0	0	0	0	21.7297	16	6	9	13	7	2	7.4	7
29	10	19	21	79	58	6	1	4	1	3	8	5.75	6	1	42	1	1	0	0	0	0	0	0	0	13.1282	5	5	8	10	12	4	7.8	8
10	12	6	0	28	28	5	0.833333	3	0.75	2	4	3	3	1	0	3	1	0	0	0	0	0	0	0	18.3846	19	3	3	4	3	0	2.6	3
30	18	20	15	83	68	6	1	4	1	5	6	5.75	6	1	21	5	1	0	1	0	0	1	0.25	1	16.8298	12	7	11	12	13	4	9.4	11
27	20	20	21	88	67	6	1	4	1	3	7	4	3	1	21	3	1	0	0	0	0	0	0	0	15.4545	8	4	5	11	9	4	6.6	5
26	18	20	20	84	64	6	1	4	1	2	5	3.5	3.5	1	22	4	1	0	0	0	0	0	0	0	21.3182	12	1	5	5	7	4	4.4	5
20	20	19	26	85	59	6	1	4	1	5	6	5.5	5.5	1	17	4	1	0	0	0	0	0	0	0	18.4902	14	4	15	12	17	3	10.2	12
27	20	18	17	82	65	6	1	3	0.75	1	5	3.66667	5	1	18	1	1	0	0	0	0	0	0	0	26.2727	20.5	4	8	7	2	1	4.4	4
26	19	20	22	87	65	6	1	4	1	5	9	6.25	5.5	1	41	4	1	0	0	0	0	0	0	0	20.8333	12.5	6	12	16	11	3	9.6	11
30	18	19	15	82	67	6	1	4	1	5	7	5.75	5.5	1	39	5	1	0	0	0	0	0	0	0	20.7794	12	8	20	17	20	3	13.6	17
29	18	20	15	82	67	6	1	4	1	3	11	7	7	1	37	1	1	0	0	0	0	0	0	0	25.1333	13	4	7	9	7	3	6	7
25	16	16	21	78	57	6	1	3	0.75	7	9	8	8	1	47	4	1	0	0	0	0	0	0	0	24.9375	14	3	5	9	12	3	6.4	5
30	20	20	30	100	70	6	1	4	1	3	9	5.75	5.5	1	25	5	1	0	0	0	0	0	0	0	27.8065	22	7	6	10	7	1	6.2	7
30	20	20	27	97	70	6	1	4	1	1	7	4.25	4.5	1	51	3	1	0	0	0	0	0	0	0	17.8485	10	7	6	12	7	1	6.6	7
30	20	20	26	96	70	6	1	4	1	2	6	4.25	4.5	1	21	5	1	0	0	0	0	0	0	0	21.9231	16.5	5	6	8	6	1	5.2	6
30	20	20	26	96	70	6	1	4	1	4	10	6.33333	5	1	33	2	1	0	0	0	0	0	0	0	19.0517	14	8	15	17	14	4	11.6	14
30	20	20	28	98	70	6	1	4	1	3	7	5.75	6.5	1	32	3	1	0	0	0	0	0	0	0	20.7547	16	11	11	19	10	2	10.6	11
30	20	18	25	93	68	6	1	3	0.75	3	5	4	4	1	17	6	1	0	0	0	0	0	0	0	20.9412	11	7	10	11	17	6	10.2	10
30	20	20	28	98	70	6	1	4	1	1	11	4.5	3	1	56	1	1	0	0	0	0	0	0	0	12.1212	6	6	10	8	8	1	6.6	8
30	20	20	22	92	70	6	1	4	1	4	13	7.25	6	1	52	3	1	0	0	0	0	0	0	0	19.5957	10	11	11	14	9	2	9.4	11
30	20	8	27	85	58	5	0.833333	4	1	2	10	6	6	1	44	0	0	0	0	0	0	0	0	0	17.8333	13.5	3	2	7	5	1	3.6	3
30	20	20	26	96	70	6	1	4	1	2	6	4.25	4.5	1	53	1	1	0	0	0	0	0	0	0	31.8235	30	2	4	5	5	1	3.4	4
30	20	20	30	100	70	6	1	4	1	1	4	2.33333	2	1	21	2	1	0	0	0	0	0	0	0	15.1818	9	13	5	13	11	2	8.8	11
30	20	16	22	88	66	6	1	2	0.5	3	4	3.5	3.5	1	39	1	1	0	0	0	0	0	0	0	21.1364	13	4	7	4	5	2	4.4	4
30	20	20	29	99	70	6	1	4	1	6	7	6.5	6.5	1	33	2	1	0	0	0	0	0	0	0	15.0513	9	8	8	10	10	3	7.8	8
30	20	20	21	91	70	6	1	4	1	3	8	5.5	5.5	1	12	1	1	0	0	0	0	0	0	0	18.8163	13	14	9	13	10	3	9.8	10
30	20	20	17	87	70	6	1	4	1	4	7	5	4	1	29	2	1	0	0	0	0	0	0	0	14.7736	8	10	12	16	12	3	10.6	12
30	20	20	14	84	70	6	1	4	1	3	29	13	10	1	37	6	1	0	0	0	0	0	0	0	28.0769	20	20	19	17	14	8	15.6	17
30	10	20	29	89	60	5	0.833333	4	1	2	6	4	4	1	26	5	1	0	0	0	0	0	0	0	29	24	5	5	4	3	2	3.8	4
30	20	20	20	90	70	6	1	4	1	3	6	4.66667	5	1	48	1	1	0	0	0	0	0	0	0	31.4091	24.5	6	6	4	4	2	4.4	4
30	20	20	22	92	70	6	1	4	1	6	9	7	6.5	1	46	0	0	0	0	0	0	0	0	0	15.86	8	10	10	14	12	4	10	10
30	10	18	28	86	58	5	0.833333	3	0.75	2	6	4	4	1	27	3	1	0	0	0	0	0	0	0	26.3333	19	3	4	9	5	3	4.8	4
30	10	6	29	75	46	4	0.666667	3	0.75	2	16	8.66667	8	1	45	1	1	0	0	0	0	0	0	0	22.2609	18	6	13	13	11	3	9.2	11
30	10	20	26	86	60	5	0.833333	4	1	3	13	6.5	5	1	31	2	1	0	0	0	0	0	0	0	9.425	6.5	7	11	10	10	2	8	10
30	20	20	26	96	70	6	1	4	1	5	10	7	6.5	1	33	1	1	0	0	0	0	0	0	0	21.5	14	10	7	6	12	1	7.2	7
30	20	20	15	85	70	6	1	4	1	2	7	3.75	3	1	31	1	1	0	0	0	0	0	0	0	25.5	21	8	8	13	11	2	8.4	8
20	20	18	24	82	58	6	1	3	0.75	3	3	3	3	1	27	1	1	0	0	0	0	0	0	0	14.1	8	8	8	10	12	2	8	8
30	20	20	23	93	70	6	1	4	1	2	7	4.25	4	1	4	2	1	0	0	0	0	0	0	0	31.3103	22	6	7	7	6	3	5.8	6
30	20	20	20	90	70	6	1	4	1	1	10	5	4	1	29	1	1	0	0	0	0	0	0	0	15.4091	10	2	6	5	7	2	4.4	5
30	20	20	18	88	70	6	1	4	1	3	5	3.75	3.5	1	34	1	1	0	0	0	0	0	0	0	21.9302	18	9	14	10	9	1	8.6	9
30	20	20	24	94	70	6	1	4	1	1	4	2.33333	2	1	46	3	1	0	0	0	0	0	0	0	19.6471	9	11	11	9	13	7	10.2	11
30	20	4	24	78	54	5	0.833333	2	0.5	4	16	10	10	0	35	5	1	0	0	0	0	0	0	0	44.1515	11	7	10	5	9	2	6.6	7
30	20	19	22	91	69	6	1	4	1	4	13	8.25	8	1	38	2	1	0	0	0	0	0	0	0	10.25	7	11	12	16	12	1	10.4	12
30	20	20	27	97	70	6	1	4	1	4	4	4	4	1	23	0	0	0	0	0	0	0	0	0	16.9302	9	7	11	11	10	4	8.6	10
30	20	20	28	98	70	6	1	4	1	2	5	3.75	4	1	28	2	1	0	0	0	0	0	0	0	21.2941	16	7	10	8	8	1	6.8	8
30	20	20	26	96	70	6	1	4	1	2	5	3.75	4	1	40	2	1	0	0	0	0	0	0	0	19.6	9	3	12	9	9	2	7	9
30	20	20	25	95	70	6	1	4	1	2	3	2.75	3	1	17	3	1	0	0	0	0	0	0	0	14.2973	8	10	7	11	7	2	7.4	7
30	20	20	28	98	70	6	1	4	1	4	9	5.5	4.5	1	35	1	1	0	0	0	0	0	0	0	26.9344	20	4	18	15	16	8	12.2	15
30	20	20	30	100	70	6	1	4	1	4	6	4.75	4.5	1	25	1	1	0	0	0	0	0	0	0	23.0323	17	8	8	4	7	4	6.2	7
30	20	20	23	93	70	6	1	4	1	1	11	4	2	1	23	4	1	0	0	0	0	0	0	0	22.375	18	9	14	8	7	2	8	8
30	20	20	16	86	70	6	1	4	1	6	9	7	6.5	1	30	3	1	0	0	0	0	0	0	0	23.0196	22	9	12	13	15	2	10.2	12
30	20	20	26	96	70	6	1	4	1	4	9	6	5.5	1	53	5	1	0	0	0	0	0	0	0	13.0513	9	5	15	7	9	3	7.8	7
30	20	20	24	94	70	6	1	4	1	1	4	3.25	4	1	60	1	1	0	0	0	0	0	0	0	16	16	6	6	2	5	3	4.4	5
30	20	20	20	90	70	6	1	4	1	3	11	8	9	1	31	1	1	0	0	0	0	0	0	0	10.6087	5.5	6	12	11	15	2	9.2	11
30	20	20	30	100	70	6	1	4	1	1	6	2.75	2	1	20	2	1	0	0	0	0	0	0	0	19.76	17	7	5	5	7	1	5	5
30	20	20	29	99	70	6	1	4	1	2	7	4.25	4	1	49	2	1	0	0	0	0	0	0	0	24.6136	16.5	7	13	11	11	2	8.8	11
30	10	18	22	80	58	5	0.833333	3	0.75	2	6	4	4	1	30	1	1	0	0	0	0	0	0	0	14.1071	6	2	4	12	7	3	5.6	4
30	20	19	25	94	69	6	1	4	1	1	6	4.25	5	1	44	4	1	0	0	0	0	0	0	0	20.4583	8	1	6	6	8	3	4.8	6
30	20	18	20	88	68	6	1	3	0.75	3	5	4	4	1	16	4	1	0	0	0	0	0	0	0	17.6429	6	2	6	7	9	4	5.6	6
30	20	20	22	92	70	6	1	4	1	4	9	6	5.5	1	12	3	1	0	0	0	0	0	0	0	19.9667	16	12	16	16	13	3	12	13
30	20	20	22	92	70	6	1	4	1	2	2	2	2	1	50	2	1	0	0	0	0	0	0	0	13.2667	5.5	0	10	7	11	2	6	7
30	20	20	24	94	70	6	1	4	1	2	15	6.75	5	1	25	6	1	0	0	0	0	0	0	0	20.5429	6	4	8	11	8	4	7	8
20	10	18	0	48	48	4	0.666667	3	0.75	5	13	9	9	1	0	0	0	0	0	0	0	0	0	0	39.7273	28	3	5	1	1	1	2.2	1
30	20	20	24	94	70	6	1	4	1	4	11	6.75	6	1	42	3	1	0	0	0	0	0	0	0	21.8158	13.5	6	10	9	11	2	7.6	9
30	20	20	28	98	70	6	1	4	1	6	9	7	6.5	1	22	0	0	0	0	0	0	0	0	0	23.9118	12.5	8	9	5	7	5	6.8	7
30	20	8	25	83	58	5	0.833333	4	1	2	9	5.25	5	1	36	2	1	0	0	0	0	0	0	0	22.2258	16	3	10	5	9	4	6.2	5
30	20	6	28	84	56	5	0.833333	3	0.75	4	6	5	5	1	26	1	1	0	0	0	0	0	0	0	20	14	4	4	4	2	1	3	4
30	20	20	26	96	70	6	1	4	1	1	5	3.25	3.5	1	26	2	1	0	0	0	0	0	0	0	16.7586	14	6	6	10	6	1	5.8	6
30	20	20	29	99	70	6	1	4	1	5	17	11.25	11.5	1	50	1	1	0	0	0	0	0	0	0	17.8205	8	3	10	14	10	2	7.8	10
30	20	19	25	94	69	6	1	4	1	1	2	1.66667	2	1	32	6	1	0	0	0	0	0	0	0	20.0476	14	14	15	15	16	3	12.6	15
30	10	20	27	87	60	5	0.833333	4	1	3	11	7.5	8	1	20	1	1	0	0	0	0	0	0	0	33.9643	23	12	12	15	14	3	11.2	12
30	20	20	27	97	70	6	1	4	1	8	10	9.25	9.5	1	30	1	1	0	0	0	0	0	0	0	19.9167	11.5	15	10	11	11	1	9.6	11
30	20	20	24	94	70	6	1	4	1	3	18	10.5	10.5	1	54	4	1	0	0	0	0	0	0	0	38.1429	28	9	14	10	13	3	9.8	10
30	20	20	26	96	70	6	1	4	1	3	8	5.5	5.5	1	38	4	1	0	0	0	0	0	0	0	24.1333	13	16	15	13	15	1	12	15
30	20	19	22	91	69	6	1	4	1	1	5	2.5	2	1	20	0	0	0	0	0	0	0	0	0	14.878	10	8	11	13	7	2	8.2	8
30	20	20	27	97	70	6	1	4	1	4	10	6.5	6	1	21	4	1	0	0	0	0	0	0	0	11.4151	8	7	18	11	14	3	10.6	11
30	10	20	29	89	60	5	0.833333	4	1	2	9	5.66667	6	1	33	2	1	0	0	0	0	0	0	0	15.4545	6	4	8	8	10	3	6.6	8
30	20	20	25	95	70	6	1	4	1	3	9	4.75	3.5	1	20	1	1	0	0	0	0	0	0	0	12.661	10	16	13	12	15	3	11.8	13
30	20	20	28	98	70	6	1	4	1	5	15	8.75	7.5	1	48	2	1	0	0	0	0	0	0	0	18.7353	8	6	11	10	6	1	6.8	6
30	20	20	27	97	70	6	1	4	1	1	6	3.5	3.5	1	8	6	1	0	0	0	0	0	0	0	14.68	8	8	16	10	13	3	10	10
30	20	18	27	95	68	6	1	3	0.75	6	9	7.33333	7	1	40	1	1	0	0	0	0	0	0	0	25.1667	11	3	2	5	6	2	3.6	3
30	20	17	25	92	67	6	1	3	0.75	2	4	3	3	1	28	1	1	0	0	0	0	0	0	0	20.875	6	1	8	7	7	1	4.8	7
30	20	20	24	94	70	6	1	4	1	2	7	4.5	4.5	1	6	5	1	0	0	0	0	0	0	0	25.5588	12	7	10	8	7	2	6.8	7
30	10	4	28	72	44	4	0.666667	2	0.5	2	8	5	5	1	19	2	1	0	0	0	0	0	0	0	18.8571	6	3	4	6	11	4	5.6	4
30	20	20	28	98	70	6	1	4	1	5	11	6.5	5	1	43	1	1	0	0	0	0	0	0	0	15.5676	9	14	6	10	6	1	7.4	6
28	10	15	22	75	53	4	0.666667	2	0.5	3	5	4	4	0	33	1	1	0	0	0	0	0	0	0	23.8158	12	7	12	3	8	8	7.6	8
30	20	20	28	98	70	6	1	4	1	1	8	4	3.5	1	37	2	1	0	0	0	0	0	0	0	15.3824	8	8	9	6	9	2	6.8	8
20	20	7	29	76	47	4	0.666667	4	1	4	13	8.5	8.5	0	47	0	0	0	0	0	0	0	0	0	26.76	21	0	7	7	6	5	5	6
30	20	20	28	98	70	6	1	4	1	4	14	8	7	1	20	2	1	0	0	0	0	0	0	0	22.6	14	6	10	8	9	2	7	8
30	20	16	21	87	66	6	1	2	0.5	5	7	6	6	1	27	2	1	0	0	0	0	0	0	0	23.75	11.5	7	6	5	9	1	5.6	6
30	20	20	27	97	70	6	1	4	1	1	11	6	6	1	58	3	1	0	0	0	0	0	0	0	19.5814	15	8	9	12	12	2	8.6	9
30	20	8	28	86	58	5	0.833333	4	1	2	6	4	4	1	39	1	1	0	0	0	0	0	0	0	12.4706	4.5	6	9	9	8	2	6.8	8
30	20	20	15	85	70	6	1	4	1	1	7	3.75	3.5	1	24	3	1	0	0	0	0	0	0	0	22.381	15	5	8	15	11	3	8.4	8
30	20	20	27	97	70	6	1	4	1	1	21	11.75	12.5	0	38	1	1	0	0	0	0	0	0	0	21.5	12.5	6	14	13	12	7	10.4	12
30	20	20	29	99	70	6	1	4	1	1	2	1.75	2	1	58	0	0	0	0	0	0	0	0	0	15.3125	10	4	7	10	10	1	6.4	7
30	20	19	24	93	69	6	1	4	1	2	9	3.75	2	1	11	0	0	0	0	0	0	0	0	0	10.0962	6.5	9	15	13	10	5	10.4	10
30	20	20	24	94	70	6	1	4	1	4	8	6.5	7	1	36	0	0	0	0	0	0	0	0	0	20.5135	10	10	7	10	8	2	7.4	8
30	20	20	30	100	70	6	1	4	1	1	3	2.25	2.5	1	35	2	1	0	0	0	0	0	0	0	27.766	20	7	12	13	11	4	9.4	11
30	20	20	23	93	70	6	1	4	1	3	7	4.5	4	1	33	0	0	0	0	0	0	0	0	0	20.1786	18	9	6	7	3	3	5.6	6
30	20	20	23	93	70	6	1	4	1	6	7	6.5	6.5	1	13	0	0	0	0	0	0	0	0	0	14.4444	5	3	6	6	9	3	5.4	6
30	20	18	24	92	68	6	1	3	0.75	2	4	2.66667	2	1	25	3	1	0	0	0	0	0	0	0	17.5	10.5	4	7	11	12	2	7.2	7
30	20	20	29	99	70	6	1	4	1	4	10	6.25	5.5	1	25	2	1	0	0	0	0	0	0	0	17.9545	8	9	9	12	11	3	8.8	9
30	19	20	27	96	69	5	1	4	1	7	13	8.75	7.5	1	37	2	1	0	0	0	0	0	0	0	25.5714	11	5	9	8	4	2	5.6	5
29	20	19	26	94	68	5	1	4	1	4	9	7.25	8	1	53	3	1	0	0	0	0	0	0	0	23.0256	11	5	10	13	10	1	7.8	10
27	20	19	27	93	66	5	1	4	1	6	15	9.25	8	1	36	3	1	0	0	0	0	0	0	0	18.175	11	3	9	14	10	4	8	9
28	18	14	28	88	60	5	1	4	1	5	16	9.75	9	1	57	3	1	0	0	0	0	0	0	0	14.717	6	7	14	14	14	4	10.6	14
30	19	20	27	96	69	5	1	4	1	4	10	7.25	7.5	1	37	2	1	0	0	0	0	0	0	0	15.8537	8	3	11	9	16	2	8.2	9
30	19	19	17	85	68	5	1	4	1	3	10	5.75	5	1	27	4	1	0	0	0	0	0	0	0	21.5	15	3	8	11	8	2	6.4	8
30	18	20	27	95	68	5	1	4	1	5	10	7.25	7	1	56	3	1	0	0	0	0	0	0	0	26.1739	16.5	12	10	12	11	1	9.2	11
29	18	18	19	84	65	5	1	4	1	4	16	9.25	8.5	1	38	4	1	0	0	0	0	0	0	0	26.05	17	9	19	18	12	2	12	12
19	17	17	19	72	53	5	1	3	0.75	6	10	8	8	1	35	5	1	0	0	0	0	0	0	0	23.5333	20.5	4	7	7	10	2	6	7
30	19	18	27	94	67	5	1	4	1	5	10	7	6.5	1	28	4	1	0	0	0	0	0	0	0	23.3265	19	4	17	13	13	2	9.8	13
26	19	18	21	84	63	5	1	4	1	3	9	6.25	6.5	1	33	1	1	0	0	0	0	0	0	0	18.5909	20	2	5	7	6	2	4.4	5
29	18	6	25	78	53	4	0.8	4	1	2	8	4.75	4.5	1	34	1	1	0	0	0	0	0	0	0	37.8824	21.5	7	8	5	8	6	6.8	7
30	18	18	29	95	66	5	1	4	1	4	9	6.5	6.5	1	37	5	1	0	0	0	0	0	0	0	24.85	22.5	4	12	13	8	3	8	8
28	18	19	27	92	65	5	1	4	1	3	11	6.75	6.5	1	21	3	1	0	0	0	0	0	0	0	23.1224	16	8	12	17	11	1	9.8	11
29	20	20	24	93	69	5	1	4	1	3	11	6.25	5.5	1	56	2	1	0	0	0	0	0	0	0	18.0159	10	9	13	22	15	4	12.6	13
30	15	19	27	91	64	5	1	4	1	5	10	6.5	5.5	1	31	4	1	0	0	0	0	0	0	0	25.0169	12	14	16	15	13	1	11.8	14
30	18	18	20	86	66	5	1	4	1	3	10	6	5.5	0	21	5	1	0	0	0	0	0	0	0	24.129	18	13	16	21	8	4	12.4	13
28	19	17	26	90	64	5	1	4	1	4	9	6.5	6.5	1	49	4	1	0	0	0	0	0	0	0	29.3878	16	3	9	12	12	13	9.8	12
27	19	19	21	86	65	5	1	4	1	6	15	8.75	7	1	28	4	1	0	0	0	0	0	0	0	23.9032	14	3	10	8	7	3	6.2	7
30	18	19	27	94	67	5	1	4	1	4	10	7.5	8	1	33	1	1	0	0	0	0	0	0	0	23.9545	16	10	15	14	3	2	8.8	10
28	18	20	28	94	66	5	1	4	1	5	10	7.25	7	1	43	4	1	0	0	0	0	0	0	0	23.2308	19	3	9	8	5	1	5.2	5
30	19	19	15	83	68	5	1	4	1	4	16	7.75	5.5	1	18	4	1	0	0	0	0	0	0	0	28.4932	14	10	17	13	23	10	14.6	13
28	18	20	27	93	66	5	1	4	1	4	9	7	7.5	1	24	2	1	0	0	0	0	0	0	0	13.8611	8	6	8	13	8	1	7.2	8
30	15	16	12	73	61	5	1	4	1	3	9	7.25	8.5	1	36	5	1	0	0	0	0	0	0	0	24.6585	14	19	15	23	18	7	16.4	18
30	18	18	27	93	66	5	1	4	1	3	12	7.25	7	1	41	3	1	0	0	0	0	0	0	0	17.3636	8	11	9	17	14	4	11	11
29	20	18	26	93	67	5	1	4	1	5	13	9	9	1	36	4	1	0	0	0	0	0	0	0	26.3784	20	4	10	10	10	3	7.4	10
29	19	18	26	92	66	5	1	4	1	2	10	5.25	4.5	1	27	1	1	0	0	0	0	0	0	0	18.8235	21	3	5	5	3	1	3.4	3
29	17	15	22	83	61	5	1	3	0.75	6	9	7.66667	8	1	43	4	1	0	0	0	0	0	0	0	19.6667	10	2	10	12	9	3	7.2	9
29	20	19	21	89	68	5	1	4	1	4	11	6.75	6	0	23	2	1	0	0	0	0	0	0	0	14.6333	12.5	4	10	5	8	3	6	5
30	10	17	26	83	57	4	0.8	4	1	3	15	7.75	6.5	1	39	3	1	0	0	0	0	0	0	0	21.975	16	7	9	12	10	2	8	9
30	20	20	26	96	70	5	1	4	1	3	11	6.75	6.5	1	34	2	1	0	0	0	0	0	0	0	12.3725	8	15	11	12	11	2	10.2	11
30	18	17	17	82	65	5	1	4	1	8	17	11	9.5	1	41	1	1	0	0	0	0	0	0	0	20.7115	10.5	11	14	17	9	1	10.4	11
28	20	19	24	91	67	5	1	4	1	8	10	9.5	10	1	42	4	1	0	0	0	0	0	0	0	21.5161	14	3	7	6	11	4	6.2	6
29	18	18	27	92	65	5	1	4	1	6	13	9	8.5	1	18	3	1	0	0	0	0	0	0	0	18.8919	12	5	11	9	10	2	7.4	9
29	20	18	28	95	67	5	1	4	1	7	10	8.5	8.5	1	54	4	1	0	0	0	0	0	0	0	26.4375	12	5	6	9	11	1	6.4	6
29	17	14	27	87	60	5	1	4	1	2	9	6.5	7.5	1	18	4	1	0	0	0	0	0	0	0	12.7931	8	5	8	9	6	1	5.8	6
27	18	17	24	86	62	5	1	3	0.75	8	10	9	9	1	41	4	1	0	0	0	0	0	0	0	27.4242	16	4	9	9	8	3	6.6	8
26	19	19	28	92	64	5	1	4	1	3	9	6.25	6.5	1	45	3	1	0	0	0	0	0	0	0	21.6071	11.5	4	10	8	5	1	5.6	5
30	20	20	25	95	70	5	1	4	1	7	15	9.5	8	1	45	2	1	0	0	0	0	0	0	0	23.9434	16	12	15	15	9	2	10.6	12
30	17	17	25	89	64	5	1	4	1	5	14	8.25	7	1	38	3	1	0	0	0	0	0	0	0	27.4286	26	2	6	8	3	2	4.2	3
28	20	19	28	95	67	5	1	4	1	7	14	9	7.5	1	20	5	1	0	0	0	0	0	0	0	30.6989	20	22	17	25	24	5	18.6	22
22	17	13	27	79	52	5	1	4	1	8	10	9.25	9.5	1	44	4	1	0	0	0	0	0	0	0	22.0833	15	6	11	14	14	3	9.6	11
30	20	20	28	98	70	5	1	4	1	7	13	9.25	8.5	1	46	3	1	0	0	0	0	0	0	0	19.14	11.5	11	12	15	11	1	10	11
29	19	17	28	93	65	5	1	4	1	5	11	6.75	5.5	1	46	3	1	0	0	0	0	0	0	0	17.925	13	8	11	12	8	1	8	8
25	17	17	29	88	59	5	1	4	1	5	15	8.5	7	0	44	2	1	0	0	0	0	0	0	0	20.8235	9	6	10	11	17	7	10.2	10
30	20	20	27	97	70	5	1	4	1	4	10	6.75	6.5	0	43	5	1	0	0	0	0	0	0	0	15.7407	8	9	14	20	8	3	10.8	9
28	18	16	25	87	62	5	1	4	1	1	5	3.75	4.5	1	40	1	1	0	0	0	0	0	0	0	17.7368	22	1	6	7	4	1	3.8	4
28	19	19	23	89	66	5	1	4	1	4	12	7.5	7	1	33	5	1	0	0	0	0	0	0	0	20.6949	14	10	21	13	14	1	11.8	13
28	17	19	26	90	64	5	1	4	1	6	15	9.25	8	1	40	1	1	0	0	0	0	0	0	0	19.8824	11	13	7	8	5	1	6.8	7
26	19	18	29	92	63	5	1	4	1	6	14	9.25	8.5	1	37	4	1	0	0	0	0	0	0	0	23.1667	19	4	9	7	8	2	6	7
22	18	17	27	84	57	5	1	4	1	6	13	8	6.5	1	34	1	1	0	0	0	0	0	0	0	11.6452	10	6	6	8	10	1	6.2	6
30	20	16	25	91	66	5	1	4	1	5	10	8	8.5	1	23	3	1	0	0	0	0	0	0	0	17.4773	12	6	11	13	12	2	8.8	11
25	17	19	25	86	61	5	1	4	1	4	9	6.5	6.5	1	28	2	1	0	0	0	0	0	0	0	16.8929	12	4	5	11	6	2	5.6	5
28	20	18	28	94	66	5	1	4	1	5	12	8	7.5	1	57	2	1	0	0	0	0	0	0	0	22.7705	14	9	19	18	13	2	12.2	13
29	20	20	28	97	69	5	1	4	1	2	9	4.5	3.5	1	32	1	1	0	0	0	0	0	0	0	16.0625	15	3	13	9	5	2	6.4	5
17	14	18	26	75	49	4	0.8	4	1	6	12	8.75	8.5	1	38	3	1	0	0	0	0	0	0	0	28.3939	27	2	7	7	15	2	6.6	7
29	18	19	23	89	66	5	1	4	1	4	8	5.75	5.5	1	19	3	1	0	0	0	0	0	0	0	17.5781	8	8	14	18	15	9	12.8	14
28	18	18	27	91	64	5	1	4	1	4	8	5.75	5.5	1	34	3	1	0	0	0	0	0	0	0	18.3438	14	6	7	11	7	1	6.4	7
23	20	18	24	85	61	5	1	4	1	6	13	8.25	7	1	50	2	1	0	0	0	0	0	0	0	20.1628	10	7	10	11	13	2	8.6	10
30	18	18	22	88	66	5	1	4	1	4	14	8.5	8	1	60	1	1	0	0	0	0	0	0	0	17.814	10	7	10	12	9	5	8.6	9
30	19	16	29	94	65	5	1	4	1	5	16	9.5	8.5	1	47	4	1	0	0	0	0	0	0	0	20.1277	11	4	15	13	12	3	9.4	12
29	20	16	26	91	65	5	1	2	0.5	3	5	4	4	1	15	4	1	0	0	0	0	0	0	0	26.9412	21	5	8	9	10	2	6.8	8
27	18	18	27	90	63	5	1	4	1	4	14	9	9	1	48	1	1	0	0	0	0	0	0	0	16.0208	12	6	11	12	17	2	9.6	11
28	20	16	28	92	64	5	1	4	1	5	10	8	8.5	1	34	3	1	0	0	0	0	0	0	0	20.9688	12	4	7	9	9	3	6.4	7
30	16	18	25	89	64	5	1	4	1	3	9	6	6	0	31	5	1	0	0	0	0	0	0	0	19.7273	21.5	4	7	6	2	3	4.4	4
26	20	17	19	82	63	5	1	4	1	6	12	8.75	8.5	1	23	4	1	0	0	0	0	0	0	0	19.9512	10	8	10	12	10	1	8.2	10
28	20	19	24	91	67	5	1	4	1	5	7	6	6	1	28	2	1	0	0	0	0	0	0	0	17.1556	10	8	11	12	12	2	9	11
30	17	20	25	92	67	5	1	4	1	3	16	8.5	7.5	1	34	3	1	0	0	0	0	0	0	0	23.1176	14	11	15	12	12	1	10.2	12
29	19	15	25	88	63	5	1	4	1	5	15	8.75	7.5	1	24	3	1	0	0	0	0	0	0	0	24.0488	14	8	13	9	9	2	8.2	9
18	20	19	22	79	57	4	0.8	4	1	6	10	8.25	8.5	1	51	4	1	0	0	0	0	0	0	0	19.5333	10	11	15	22	18	9	15	15
28	18	20	27	93	66	5	1	4	1	6	16	10	9	1	35	4	1	0	0	0	0	0	0	0	28.8028	20	7	21	20	21	2	14.2	20
28	20	20	16	84	68	5	1	4	1	2	11	7	7.5	1	53	5	1	0	0	0	0	0	0	0	23.1129	13	9	13	12	18	10	12.4	12
26	20	18	27	91	64	5	1	4	1	7	16	9.75	8	1	21	5	1	0	0	0	0	0	0	0	22.525	9	3	11	14	9	3	8	9
25	18	20	26	89	63	5	1	4	1	1	10	7	8.5	1	22	4	1	0	0	0	0	0	0	0	25.1224	16	5	17	13	11	3	9.8	11
30	20	18	22	90	68	5	1	4	1	3	10	6	5.5	0	15	3	1	0	0	0	0	0	0	0	25.3548	26	6	8	5	9	3	6.2	6
30	20	18	17	85	68	5	1	4	1	8	10	9	9	1	50	4	1	0	0	0	0	0	0	0	28.9706	19	10	17	22	17	2	13.6	17
29	18	18	23	88	65	5	1	4	1	2	15	8	7.5	1	52	2	1	0	0	0	0	0	0	0	27.5	16.5	6	9	6	4	1	5.2	6
28	18	19	27	92	65	5	1	4	1	8	16	10.75	9.5	1	39	1	1	0	0	0	0	0	0	0	24	14	9	11	8	8	1	7.4	8
28	18	19	21	86	65	5	1	4	1	4	10	7.5	8	1	37	2	1	0	0	0	0	0	0	0	14.4412	8	5	9	7	9	4	6.8	7
21	10	20	25	76	51	4	0.8	4	1	2	15	6.75	5	1	21	1	1	0	0	0	0	0	0	0	17	9	5	8	7	10	2	6.4	7
30	20	18	17	85	68	5	1	4	1	6	11	8	7.5	0	35	3	1	0	0	0	0	0	0	0	24.6275	18	8	11	16	11	5	10.2	11
28	17	18	13	76	63	5	1	4	1	7	16	10.25	9	1	59	3	1	0	0	0	0	0	0	0	18.6389	10	1	7	12	9	7	7.2	7
28	17	17	23	85	62	5	1	3	0.75	4	8	5.33333	4	0	17	3	1	0	0	0	0	0	0	0	13.9643	12	3	6	11	4	4	5.6	4
18	18	18	27	81	54	5	1	4	1	1	10	3.75	2	1	27	5	1	0	0	0	0	0	0	0	17.037	12	2	4	7	12	2	5.4	4
30	18	17	30	95	65	5	1	3	0.75	8	11	9.66667	10	1	34	4	1	0	0	0	0	0	0	0	20.0976	12	5	11	11	9	5	8.2	9
30	18	18	28	94	66	5	1	4	1	6	13	9.25	9	1	58	5	1	0	0	0	0	0	0	0	23.3492	14	7	13	22	18	3	12.6	13
27	18	20	29	94	65	5	1	4	1	2	6	4	4	1	12	3	1	0	0	0	0	0	0	0	18.3636	11	1	5	8	7	1	4.4	5
30	17	17	22	86	64	5	1	4	1	7	14	9.75	9	1	60	2	1	0	0	0	0	0	0	0	12.6333	5	3	10	8	8	1	6	8
28	18	19	26	91	65	5	1	4	1	4	16	9.25	8.5	1	57	5	1	0	0	0	0	0	0	0	21.7083	12	15	18	20	15	4	14.4	15
29	19	15	20	83	63	5	1	4	1	5	12	7.75	7	1	42	5	1	0	0	0	0	0	0	0	24	16	15	15	16	15	6	13.4	15
30	20	20	21	91	70	5	1	4	1	3	13	6.5	5	1	37	2	1	0	0	0	0	0	0	0	22.3333	12	5	9	5	6	2	5.4	5
28	18	15	23	84	61	5	1	2	0.5	7	13	10	10	1	52	2	1	0	0	0	0	0	0	0	25.0213	16	6	11	6	13	11	9.4	11
26	18	20	26	90	64	5	1	4	1	1	7	2.75	1.5	1	16	2	1	0	0	0	0	0	0	0	18.5	9	3	9	6	7	1	5.2	6
28	17	17	27	89	62	5	1	3	0.75	8	14	10.6667	10	1	46	3	1	0	0	0	0	0	0	0	21.25	13	3	5	6	6	4	4.8	5
26	20	16	24	86	62	5	1	4	1	8	13	9.25	8	1	46	3	1	0	0	0	0	0	0	0	18.7879	10	2	10	8	11	2	6.6	8
26	20	13	24	83	59	5	1	4	1	4	13	8.75	9	1	37	2	1	0	0	0	0	0	0	0	12.5385	6	10	13	15	12	2	10.4	12
30	18	18	27	93	66	5	1	4	1	6	7	6.75	7	1	29	3	1	0	0	0	0	0	0	0	26.2069	16	3	9	8	7	2	5.8	7
26	18	19	26	89	63	5	1	4	1	4	10	7.25	7.5	1	41	3	1	0	0	0	0	0	0	0	20.4898	14	5	15	13	13	3	9.8	13
30	20	18	27	95	68	5	1	4	1	4	10	7.75	8.5	1	26	2	1	0	0	0	0	0	0	0	24.5897	16	5	11	10	11	2	7.8	10
30	18	19	15	82	67	5	1	4	1	5	16	9.25	8	1	56	4	1	0	0	0	0	0	0	0	26.7647	20	4	8	12	9	1	6.8	8
30	20	18	26	94	68	5	1	4	1	5	9	7.25	7.5	1	29	3	1	0	0	0	0	0	0	0	30.4595	27	8	10	9	9	1	7.4	9
28	18	18	17	81	64	5	1	4	1	4	13	8	7.5	1	45	3	1	0	0	0	0	0	0	0	23.5517	14	6	9	7	5	2	5.8	6
30	20	20	26	96	70	5	1	4	1	5	15	9.5	9	1	51	4	1	0	0	0	0	0	0	0	20.6122	8	7	13	13	14	2	9.8	13
27	18	20	22	87	65	5	1	4	1	2	7	5	5.5	1	30	2	1	0	0	0	0	0	0	0	17.8649	8	6	9	12	8	2	7.4	8
29	18	18	23	88	65	5	1	4	1	5	10	8	8.5	1	52	0	0	0	0	0	0	0	0	0	20.1034	13.5	11	13	17	12	5	11.6	12
28	20	18	21	87	66	5	1	4	1	6	13	9.25	9	1	60	1	1	0	0	0	0	0	0	0	20.3704	9	5	6	7	7	2	5.4	6
29	18	17	16	80	64	5	1	4	1	6	8	7.25	7.5	1	42	2	1	0	0	0	0	0	0	0	23.8974	20	7	13	11	6	2	7.8	7
27	17	19	29	92	63	5	1	4	1	5	11	7	6	1	37	5	1	0	0	0	0	0	0	0	19.7391	13	7	11	15	10	3	9.2	10
30	20	19	21	90	69	5	1	3	0.75	6	10	7.33333	6	1	33	4	1	0	0	0	0	0	0	0	30.9355	16	3	9	10	6	3	6.2	6
30	18	20	26	94	68	5	1	4	1	5	9	6.75	6.5	1	27	4	1	0	0	0	0	0	0	0	18.7547	15	9	14	16	12	2	10.6	12
30	17	18	27	92	65	5	1	4	1	4	5	4.5	4.5	1	45	1	1	0	0	0	0	0	0	0	16	9	4	4	6	6	1	4.2	4
30	20	20	26	96	70	5	1	4	1	4	14	7.25	5.5	1	50	2	1	0	0	0	0	0	0	0	44.2766	28	14	12	8	8	5	9.4	8
30	20	19	24	93	69	5	1	4	1	8	16	10.5	9	1	59	4	1	0	0	0	0	0	0	0	16.0465	13	6	13	11	12	1	8.6	11
28	18	20	18	84	66	5	1	4	1	7	11	8.25	7.5	1	48	3	1	0	0	0	0	0	0	0	18.6875	14	9	13	15	9	2	9.6	9
30	18	6	25	79	54	4	0.8	4	1	3	8	6	6.5	1	21	3	1	0	0	0	0	0	0	0	25.0714	12	2	5	8	9	4	5.6	5
28	19	19	22	88	66	5	1	4	1	8	12	9.5	9	1	33	3	1	0	0	0	0	0	0	0	36.8136	24	13	16	13	14	3	11.8	13
23	18	19	27	87	60	5	1	4	1	5	16	10	9.5	1	44	4	1	0	0	0	0	0	0	0	19.9556	14	6	12	11	15	1	9	11
30	18	20	26	94	68	5	1	4	1	2	10	5.25	4.5	1	15	2	1	0	0	0	0	0	0	0	27.4474	14.5	12	8	7	9	2	7.6	8
27	18	19	26	90	64	5	1	4	1	5	10	6.5	5.5	1	40	4	1	0	0	0	0	0	0	0	20.4182	14	10	12	15	13	5	11	12
27	20	19	25	91	66	5	1	4	1	5	11	8	8	1	37	2	1	0	0	0	0	0	0	0	15.1176	11.5	5	9	10	9	1	6.8	9
21	18	20	29	88	59	5	1	4	1	2	8	5.5	6	1	24	2	1	0	0	0	0	0	0	0	20	17	4	11	7	11	2	7	7
30	19	19	22	90	68	5	1	4	1	3	15	9	9	1	60	4	1	0	0	0	0	0	0	0	35.175	25.5	13	8	10	7	2	8	8
23	18	18	15	74	59	5	1	4	1	7	11	9.25	9.5	1	58	4	1	0	0	0	0	0	0	0	27.3659	12	4	9	11	15	2	8.2	9
23	20	19	24	86	62	5	1	4	1	3	6	4.5	4.5	1	19	0	0	0	0	0	0	0	0	0	12.8723	10	9	13	12	11	2	9.4	11
27	20	18	26	91	65	5	1	4	1	6	9	7.75	8	1	39	4	1	0	0	0	0	0	0	0	26.7586	14	3	10	7	8	1	5.8	7
28	18	18	25	89	64	5	1	4	1	2	11	6.25	6	1	30	3	1	0	0	0	0	0	0	0	15.6222	12	5	11	16	10	3	9	10
30	20	20	28	98	70	5	1	4	1	6	13	8.25	7	1	36	3	1	0	0	0	0	0	0	0	20.7463	14	9	20	20	16	2	13.4	16
28	17	16	28	89	61	5	1	4	1	6	16	9	7	1	55	5	1	0	0	0	0	0	0	0	17	10	6	16	18	14	3	11.4	14
30	17	18	16	81	65	5	1	4	1	4	11	7.5	7.5	1	44	3	1	0	0	0	0	0	0	0	24.1765	19.5	8	10	10	5	1	6.8	8
30	20	20	26	96	70	5	1	4	1	2	7	4.5	4.5	1	30	1	1	0	0	0	0	0	0	0	24.3	18	8	9	14	8	1	8	8
28	20	17	22	87	65	5	1	4	1	3	13	7.5	7	1	55	1	1	0	0	0	0	0	0	0	15	12.5	5	3	3	7	2	4	3
20	15	5	29	69	40	3	0.6	3	0.75	2	8	5	5	0	27	2	1	0	0	0	0	0	0	0	20.5185	12	3	2	5	10	7	5.4	5
30	20	20	27	97	70	5	1	4	1	6	14	9.25	8.5	1	40	5	1	0	0	0	0	0	0	0	29.4828	17	13	17	15	10	3	11.6	13
29	20	19	27	95	68	5	1	4	1	5	11	7.25	6.5	1	29	4	1	0	0	0	0	0	0	0	12.551	5	8	11	15	12	3	9.8	11
26	18	19	25	88	63	5	1	4	1	2	15	7.5	6.5	1	20	0	0	0	0	0	0	0	0	0	23.4412	19	10	10	7	5	2	6.8	7
8	10	4	0	22	22	2	0.4	2	0.5	6	14	10	10	1	0	0	0	0	0	0	0	0	0	0	12.2	8.5	2	7	1	0	0	2	1
28	14	13	26	81	55	5	1	2	0.5	5	15	10	10	1	41	1	1	0	0	0	0	0	0	0	20.3103	13	6	9	2	8	4	5.8	6
28	18	19	23	88	65	5	1	4	1	5	11	7.5	7	1	60	2	1	0	0	0	0	0	0	0	14.5897	12	9	8	11	10	1	7.8	9
30	20	19	23	92	69	5	1	4	1	8	17	11.25	10	1	55	4	1	0	0	0	0	0	0	0	43.4333	33.5	17	15	14	12	2	12	14
30	20	15	22	87	65	5	1	4	1	8	14	10.25	9.5	1	44	3	1	0	0	0	0	0	0	0	21.5	12	8	9	9	12	2	8	9
30	19	18	25	92	67	5	1	4	1	6	10	8.25	8.5	1	47	5	1	0	0	0	0	0	0	0	21.283	14	7	15	15	15	1	10.6	15
30	18	16	26	90	64	5	1	3	0.75	3	7	5.66667	7	1	53	2	1	0	0	0	0	0	0	0	18.8333	13	4	7	9	7	3	6	7
28	20	20	22	90	68	5	1	4	1	7	10	8.5	8.5	1	45	5	1	0	0	0	0	0	0	0	23.6667	12	7	11	7	12	2	7.8	7
30	18	20	29	97	68	5	1	4	1	5	12	8.25	8	1	27	3	1	0	0	0	0	0	0	0	14.875	12	7	9	10	13	9	9.6	9
25	18	18	27	88	61	5	1	4	1	1	7	4	4	1	29	2	1	0	0	0	0	0	0	0	17.8077	13.5	5	6	7	4	4	5.2	5
26	19	19	27	91	64	5	1	4	1	2	6	4	4	1	20	1	1	0	0	0	0	0	0	0	14.75	8	2	7	8	9	6	6.4	7
28	18	17	19	82	63	5	1	4	1	8	16	11	10	1	60	5	1	0	0	0	0	0	0	0	20.6964	10.5	11	15	16	13	1	11.2	13
30	20	19	23	92	69	5	1	4	1	5	8	6.75	7	1	36	2	1	0	0	0	0	0	0	0	20.2286	14	7	10	7	10	1	7	7
29	20	18	28	95	67	5	1	4	1	5	8	6.5	6.5	1	37	4	1	0	0	0	0	0	0	0	20.3061	12	7	11	17	13	1	9.8	11
30	18	19	24	91	67	5	1	4	1	5	9	6.75	6.5	1	41	4	1	0	0	0	0	0	0	0	27.9375	10	6	6	7	12	1	6.4	6
29	18	20	29	96	67	5	1	4	1	5	11	7.75	7.5	1	26	3	1	0	0	0	0	0	0	0	27.0286	10	5	9	7	12	2	7	7
28	18	17	12	75	63	5	1	4	1	8	15	10.25	9	1	54	2	1	0	0	0	0	0	0	0	16.3333	10.5	4	10	18	13	3	9.6	10
28	20	17	23	88	65	5	1	4	1	3	10	6.5	6.5	1	40	4	1	0	0	0	0	0	0	0	23.0645	12	2	7	9	11	2	6.2	7
29	19	19	25	92	67	5	1	4	1	2	7	4	3.5	0	39	2	1	0	0	0	0	0	0	0	17.625	14.5	3	8	6	5	2	4.8	5
30	20	17	25	92	67	5	1	4	1	8	13	10	9.5	1	50	3	1	0	0	0	0	0	0	0	15.2642	8	8	13	17	14	1	10.6	13
30	16	20	25	91	66	5	1	4	1	5	13	7.75	6.5	1	39	3	1	0	0	0	0	0	0	0	19.325	10	6	10	11	12	1	8	10
26	20	16	30	92	62	5	1	4	1	6	14	9.5	9	1	38	4	1	0	0	0	0	0	0	0	19.4167	10	8	10	15	12	3	9.6	10
27	17	18	25	87	62	5	1	4	1	3	10	5.75	5	1	28	2	1	0	0	0	0	0	0	0	14.3438	10	7	7	7	9	2	6.4	7
28	18	19	17	82	65	5	1	4	1	5	12	7.25	6	1	27	4	1	0	0	0	0	0	0	0	20	11.5	3	8	9	9	1	6	8
30	18	18	24	90	66	5	1	4	1	8	13	9.75	9	1	36	2	1	0	0	0	0	0	0	0	15.2571	10	6	10	12	6	1	7	6
30	18	18	29	95	66	5	1	4	1	7	9	7.75	7.5	1	34	1	1	0	0	0	0	0	0	0	16.7436	14	8	13	8	9	1	7.8	8
30	20	18	20	88	68	5	1	4	1	8	16	10.75	9.5	1	42	4	1	0	0	0	0	0	0	0	26.093	15	7	11	15	9	1	8.6	9
28	18	18	23	87	64	5	1	4	1	6	12	8.75	8.5	1	47	1	1	0	0	0	0	0	0	0	22.4286	12	3	4	7	5	2	4.2	4
30	19	13	27	89	62	5	1	4	1	3	6	4.75	5	1	45	4	1	0	0	0	0	0	0	0	23.641	17	5	10	6	15	3	7.8	6
29	19	18	18	84	66	5	1	4	1	6	12	8.75	8.5	1	33	5	1	0	0	0	0	0	0	0	22.1628	20	7	9	15	10	2	8.6	9
30	19	17	26	92	66	5	1	3	0.75	4	13	8.33333	8	1	29	3	1	0	0	0	0	0	0	0	12.6038	8	11	11	18	12	1	10.6	11
26	18	18	26	88	62	5	1	3	0.75	7	15	10.3333	9	1	24	4	1	0	0	0	0	0	0	0	13.2667	4.5	6	13	19	19	3	12	13
30	20	19	24	93	69	5	1	4	1	6	16	11.75	12.5	1	53	0	0	0	0	0	0	0	0	0	19.8	17	13	12	16	7	2	10	12
30	20	18	21	89	68	5	1	4	1	8	16	12	12	1	48	2	1	0	0	0	0	0	0	0	14.6667	12	10	14	13	11	3	10.2	11
30	20	19	29	98	69	5	1	4	1	5	11	7	6	1	29	3	1	0	0	0	0	0	0	0	21.3793	18	4	8	9	7	1	5.8	7
29	17	19	22	87	65	5	1	4	1	8	15	11	10.5	1	48	4	1	0	0	0	0	0	0	0	23.6571	20	3	10	9	11	2	7	9
30	20	18	16	84	68	5	1	4	1	7	16	11.5	11.5	1	55	2	1	0	0	0	0	0	0	0	13.3784	8	7	11	10	7	2	7.4	7
30	20	19	27	96	69	5	1	4	1	8	16	10.75	9.5	1	43	2	1	0	0	0	0	0	0	0	25.8421	14	9	14	21	10	3	11.4	10
30	20	18	19	87	68	5	1	4	1	5	11	7.75	7.5	1	14	1	1	0	0	0	0	0	0	0	16.975	14	8	11	14	4	3	8	8
29	18	18	21	86	65	5	1	4	1	5	15	8.75	7.5	1	44	2	1	0	0	0	0	0	0	0	14.2759	10	5	9	6	8	1	5.8	6
30	20	18	20	88	68	5	1	4	1	3	9	6	6	1	32	5	1	0	0	0	0	0	0	0	15.3529	8	7	18	13	11	2	10.2	11
30	19	18	24	91	67	5	1	4	1	4	13	9	9.5	1	33	2	1	0	0	0	0	0	0	0	14.12	9.5	12	14	13	9	2	10	12
30	20	17	24	91	67	5	1	4	1	5	25	13.5	12	1	51	4	1	0	0	0	0	0	0	0	24.5128	25	8	10	10	10	1	7.8	10
30	20	16	20	86	66	5	1	4	1	7	8	7.5	7.5	1	46	3	1	0	0	0	0	0	0	0	11.0938	9	6	9	11	5	1	6.4	6
30	20	19	24	93	69	5	1	4	1	3	8	4.5	3.5	1	30	5	1	0	0	0	0	0	0	0	26.8478	19.5	8	15	16	6	1	9.2	8
30	20	19	20	89	69	5	1	4	1	4	16	7.25	4.5	1	41	4	1	0	0	0	0	0	0	0	22.2917	18	14	7	15	11	1	9.6	11
29	20	18	26	93	67	5	1	4	1	4	12	8	8	1	32	0	0	0	0	0	0	0	0	0	18.2	14	3	10	8	8	1	6	8
29	20	19	22	90	68	5	1	4	1	4	14	8.25	7.5	1	18	4	1	0	0	0	0	0	0	0	14.0192	10.5	9	14	16	11	2	10.4	11
30	20	17	14	81	67	5	1	4	1	1	4	3	3.5	1	10	5	1	0	0	0	0	0	0	0	18.9706	10.5	3	8	8	12	3	6.8	8
30	20	19	21	90	69	5	1	4	1	5	13	9.75	10.5	1	35	5	1	0	0	0	0	0	0	0	22.0455	16	8	10	12	10	4	8.8	10
30	20	20	25	95	70	5	1	4	1	5	14	10.75	12	1	46	5	1	0	0	0	0	0	0	0	15	13.5	6	13	17	9	1	9.2	9
29	20	18	25	92	67	5	1	4	1	5	14	10.25	11	1	30	1	1	0	0	0	0	0	0	0	20.4722	16	9	7	11	8	1	7.2	8
30	20	18	22	90	68	5	1	4	1	8	16	12.75	13.5	1	56	4	1	0	0	0	0	0	0	0	22.3542	14	9	13	10	11	5	9.6	10
30	20	18	16	84	68	5	1	4	1	3	14	7.5	6.5	1	16	5	1	0	0	0	0	0	0	0	21.7564	13.5	12	21	17	22	6	15.6	17
30	20	17	22	89	67	5	1	3	0.75	9	16	11.3333	9	1	39	3	1	0	0	0	0	0	0	0	22.4706	16	5	9	11	8	1	6.8	8
28	20	18	21	87	66	5	1	4	1	3	16	10	10.5	1	53	2	1	0	0	0	0	0	0	0	32.6875	25.5	3	2	5	5	1	3.2	3
29	19	20	19	87	68	5	1	4	1	4	16	9.75	9.5	1	30	5	1	0	0	0	0	0	0	0	29.3415	21.5	17	20	21	20	4	16.4	20
30	20	19	26	95	69	5	1	4	1	3	15	8.25	7.5	1	33	5	1	0	0	0	0	0	0	0	16.1176	13.5	5	11	9	7	2	6.8	7
28	20	17	20	85	65	5	1	4	1	6	16	9.5	8	1	48	4	1	0	0	0	0	0	0	0	29.4118	23	5	9	8	11	1	6.8	8
30	20	17	26	93	67	5	1	4	1	2	16	7.25	5.5	1	41	5	1	0	0	0	0	0	0	0	21.5217	12	5	14	12	13	2	9.2	12
30	20	19	24	93	69	5	1	4	1	5	21	13.5	14	1	47	3	1	0	0	0	0	0	0	0	21	20	10	9	12	12	2	9	10
30	19	18	20	87	67	5	1	4	1	5	16	8.75	7	1	37	1	1	0	0	0	0	0	0	0	19.6286	12	6	8	10	9	2	7	8
24	20	18	15	77	62	5	1	4	1	4	15	9.25	9	1	31	5	1	0	0	0	0	0	0	0	26.1316	14	4	10	13	7	4	7.6	7
29	20	19	26	94	68	5	1	4	1	5	13	7.75	6.5	1	43	5	1	0	0	0	0	0	0	0	22.1091	14	7	9	19	18	2	11	9
27	19	19	26	91	65	5	1	4	1	8	15	11.25	11	1	48	2	1	0	0	0	0	0	0	0	12.6389	8	5	9	12	6	4	7.2	6
30	20	19	24	93	69	5	1	4	1	6	13	8.5	7.5	1	48	3	1	0	0	0	0	0	0	0	15.5556	12	6	7	6	6	2	5.4	6
26	17	7	25	75	50	4	0.8	4	1	2	17	10	10.5	1	55	5	1	0	0	0	0	0	0	0	15.3529	13	3	9	12	7	3	6.8	7
30	20	19	24	93	69	5	1	4	1	5	15	11	12	1	32	0	0	0	0	0	0	0	0	0	20.2143	15	10	13	15	3	1	8.4	10
30	18	20	21	89	68	5	1	4	1	6	12	8	7	1	44	3	1	0	0	0	0	0	0	0	16.0769	10	8	6	13	9	3	7.8	8
25	20	17	20	82	62	5	1	4	1	8	16	12.25	12.5	1	58	2	1	0	0	0	0	0	0	0	20.1094	16	9	18	20	14	3	12.8	14
30	20	19	24	93	69	5	1	4	1	6	16	9.5	8	1	34	5	1	0	0	0	0	0	0	0	19.7391	10	3	5	5	7	3	4.6	5
30	20	17	20	87	67	5	1	4	1	8	11	10	10.5	1	46	5	1	0	0	0	0	0	0	0	12.1449	8	13	18	18	17	3	13.8	17
30	20	18	23	91	68	5	1	4	1	7	15	10	9	1	34	2	1	0	0	0	0	0	0	0	18.119	12	12	12	11	6	1	8.4	11
29	20	15	20	84	64	5	1	3	0.75	3	14	9	10	1	32	2	1	0	0	0	0	0	0	0	14.0323	6	3	9	6	8	5	6.2	6
29	20	18	23	90	67	5	1	4	1	8	17	14	15.5	1	46	2	1	0	0	0	0	0	0	0	18.4167	16	5	12	8	9	2	7.2	8
30	20	17	22	89	67	5	1	3	0.75	2	5	3	2	1	19	5	1	0	0	0	0	0	0	0	11.8462	12	5	6	6	8	1	5.2	6
29	20	19	28	96	68	5	1	4	1	3	22	12.25	12	1	45	2	1	0	0	0	0	0	0	0	20.0286	12	9	9	10	5	2	7	9
28	18	17	13	76	63	5	1	4	1	6	15	10	9.5	1	37	4	1	0	0	0	0	0	0	0	30.6667	19	2	10	8	8	2	6	8
30	19	18	23	90	67	5	1	4	1	3	16	9	8.5	1	51	4	1	0	0	0	0	0	0	0	21.0233	12	6	11	12	12	2	8.6	11
29	20	19	25	93	68	5	1	4	1	6	21	14.75	16	1	34	4	1	0	0	0	0	0	0	0	19.0263	11.5	11	11	8	6	2	7.6	8
30	20	19	25	94	69	5	1	4	1	4	7	5.25	5	1	29	2	1	0	0	0	0	0	0	0	18.5455	12	3	7	8	11	4	6.6	7
30	20	19	21	90	69	5	1	4	1	5	11	8.5	9	1	23	3	1	0	0	0	0	0	0	0	14.4375	6	7	9	6	7	3	6.4	7
30	20	20	26	96	70	5	1	4	1	6	13	9.25	9	1	30	2	1	0	0	0	0	0	0	0	17.4884	16	6	13	16	7	1	8.6	7
29	20	18	14	81	67	5	1	4	1	7	15	9.25	7.5	1	35	1	1	0	0	0	0	0	0	0	16.7778	11.5	8	14	17	12	3	10.8	12
28	20	17	19	84	65	5	1	3	0.75	5	16	10.3333	10	1	34	3	1	0	0	0	0	0	0	0	13.3182	9.5	5	6	5	5	1	4.4	5
30	20	18	25	93	68	5	1	4	1	5	16	10.75	11	1	42	2	1	0	0	0	0	0	0	0	20.2083	12	5	14	15	13	1	9.6	13
30	20	18	22	90	68	5	1	4	1	8	22	14	13	1	49	1	1	0	0	0	0	0	0	0	16.5682	12.5	8	13	9	13	1	8.8	9
30	20	19	22	91	69	5	1	4	1	3	9	5	4	1	14	3	1	0	0	0	0	0	0	0	10.3125	5.5	6	12	16	13	1	9.6	12
30	20	17	18	85	67	5	1	3	0.75	3	10	5.33333	3	1	19	0	0	0	0	0	0	0	0	0	15.0769	11	5	6	8	6	1	5.2	6
30	20	19	21	90	69	5	1	4	1	2	9	4.25	3	1	32	3	1	0	0	0	0	0	0	0	9.28205	5	7	13	10	8	1	7.8	8
30	20	18	23	91	68	5	1	4	1	8	18	14.25	15.5	1	49	5	1	0	0	0	0	0	0	0	21.1321	14	11	18	15	8	1	10.6	11
30	20	18	18	86	68	5	1	4	1	7	14	10.75	11	1	42	3	1	0	0	0	0	0	0	0	19.6842	10	7	15	20	14	1	11.4	14
30	20	19	21	90	69	5	1	4	1	7	18	13.5	14.5	1	49	5	1	0	0	0	0	0	0	0	21.7288	12	11	16	16	15	1	11.8	15
30	20	18	22	90	68	5	1	4	1	7	16	11	10.5	1	41	4	1	0	0	0	0	0	0	0	17.6957	12	7	19	18	19	6	13.8	18
29	20	17	18	84	66	5	1	3	0.75	7	16	12.3333	14	1	55	5	1	0	0	0	0	0	0	0	21.2083	16	8	16	12	10	2	9.6	10
28	20	19	22	89	67	5	1	4	1	4	10	6.25	5.5	1	28	2	1	0	0	0	0	0	0	0	21.5238	12	5	8	4	3	1	4.2	4
30	20	17	24	91	67	5	1	4	1	5	11	6.75	5.5	1	22	4	1	0	0	0	0	0	0	0	15.75	9.5	19	13	10	11	3	11.2	11
30	20	19	21	90	69	5	1	4	1	7	17	11.25	10.5	1	35	1	1	0	0	0	0	0	0	0	24.4706	19	12	15	13	10	1	10.2	12
30	20	18	9	77	68	5	1	4	1	3	10	6.25	6	1	4	5	1	0	0	0	0	0	0	0	23.2766	18	10	11	13	11	2	9.4	11
29	18	18	16	81	65	5	1	4	1	1	11	6	6	1	40	2	1	0	0	0	0	0	0	0	13.7692	10.5	4	5	7	6	4	5.2	5
30	20	18	22	90	68	5	1	4	1	5	19	11.5	11	1	43	5	1	0	0	0	0	0	0	0	25.7907	12	7	8	13	13	2	8.6	8
30	20	18	20	88	68	5	1	4	1	7	14	10.25	10	1	33	5	1	0	0	0	0	0	0	0	12.0556	10	11	16	11	15	1	10.8	11
30	20	19	23	92	69	5	1	4	1	3	19	14.25	17.5	1	49	4	1	0	0	0	0	0	0	0	14.4348	9	2	7	8	5	1	4.6	5
30	20	18	12	80	68	5	1	4	1	3	7	4.75	4.5	1	29	5	1	2	0	0	0	1	0.25	1	23.32	17.5	8	15	14	10	3	10	10
30	20	19	17	86	69	5	1	4	1	1	8	3.25	2	1	28	3	1	0	0	0	0	0	0	0	13.44	12	4	7	7	6	1	5	6
30	18	18	22	88	66	5	1	4	1	5	14	8.75	8	1	32	2	1	0	0	0	0	0	0	0	20.56	20	5	6	5	7	2	5	5
26	19	17	18	80	62	5	1	4	1	8	26	15.75	14.5	1	51	2	1	0	0	0	0	0	0	0	7.90909	4	8	9	7	7	2	6.6	7
29	10	8	23	70	47	3	0.6	4	1	5	9	7.25	7.5	1	30	4	1	0	0	0	0	0	0	0	18.0323	14	3	9	5	9	5	6.2	5
30	20	19	15	84	69	5	1	4	1	5	12	8.5	8.5	1	24	2	1	0	0	0	0	0	0	0	14.8649	8	5	12	10	9	1	7.4	9
30	20	19	26	95	69	5	1	4	1	5	14	9.75	10	1	40	0	0	0	0	0	0	0	0	0	20.5909	14	14	12	9	7	2	8.8	9
29	20	18	16	83	67	5	1	4	1	8	16	10.5	9	1	52	5	1	0	0	0	0	0	0	0	29.3784	14	6	8	9	9	5	7.4	8
28	20	19	23	90	67	5	1	4	1	7	13	10.25	10.5	1	38	1	1	0	0	0	0	0	0	0	13.9286	6	5	8	10	11	8	8.4	8
30	20	18	22	90	68	5	1	4	1	4	14	8	7	1	33	3	1	0	0	0	0	0	0	0	13	8	3	9	12	9	2	7	9
28	20	18	19	85	66	5	1	4	1	8	33	19.75	19	1	36	5	1	0	0	0	0	0	0	0	20.8276	16	13	15	13	12	5	11.6	13
30	20	16	19	85	66	5	1	4	1	4	15	10.75	12	1	34	1	1	0	0	0	0	0	0	0	19.303	13	5	9	9	8	2	6.6	8
30	20	17	24	91	67	5	1	3	0.75	7	18	11.6667	10	1	35	3	1	0	0	0	0	0	0	0	21.0889	12	7	9	17	9	3	9	9
30	20	20	25	95	70	5	1	4	1	6	16	9.25	7.5	1	50	4	1	0	0	0	0	0	0	0	22.6279	19	9	13	11	9	1	8.6	9
26	19	18	16	79	63	5	1	4	1	7	9	7.5	7	1	11	4	1	0	0	0	0	0	0	0	13.2727	9	1	8	10	10	4	6.6	8
30	20	19	27	96	69	5	1	4	1	6	25	17	18.5	1	47	5	1	0	0	1	0	1	0.25	1	22.8286	12	4	10	10	10	1	7	10
30	20	19	20	89	69	5	1	4	1	8	15	11.5	11.5	1	44	3	1	0	0	0	0	0	0	0	13.4667	10	3	11	16	14	1	9	11
30	20	18	26	94	68	5	1	4	1	3	16	9.75	10	1	43	5	1	0	0	0	0	0	0	0	15.6111	10	6	12	17	15	4	10.8	12
30	20	19	28	97	69	5	1	4	1	8	11	9.75	10	1	32	2	1	0	0	0	0	0	0	0	17.88	10	4	7	7	5	2	5	5
28	20	18	26	92	66	6	1	4	1	4	7	5.25	5	1	22	2	1	0	0	0	0	0	0	0	18.0769	13	11	8	6	13	1	7.8	8
30	20	17	16	83	67	6	1	4	1	5	13	8.5	8	1	32	2	1	2	0	1	0	2	0.5	1	19.6585	8	11	6	9	12	3	8.2	9
30	20	14	26	90	64	6	1	4	1	5	13	8.25	7.5	1	22	4	1	0	0	0	0	0	0	0	27.1176	11	11	9	4	7	3	6.8	7
30	10	18	26	84	58	6	1	4	1	6	46	20.5	15	1	22	1	1	1	1	2	1	4	1	1	15.375	9	4	8	7	11	2	6.4	7
30	20	15	26	91	65	6	1	2	0.5	9	10	9.5	9.5	1	41	3	1	0	0	0	0	0	0	0	25.9565	18	6	3	6	6	2	4.6	6
29	20	19	16	84	68	6	1	4	1	6	16	11.25	11.5	1	41	5	1	0	0	0	0	0	0	0	16.4906	9	8	16	13	14	2	10.6	13
30	20	19	9	78	69	6	1	4	1	5	7	6.25	6.5	1	60	2	1	2	0	0	0	1	0.25	1	16.9286	8	12	9	8	11	2	8.4	9
30	20	19	27	96	69	6	1	4	1	3	7	4.75	4.5	1	26	0	0	0	0	0	0	0	0	0	22.5	19.5	8	8	9	13	2	8	8
30	20	18	20	88	68	6	1	4	1	9	12	10.75	11	1	32	3	1	1	0	1	0	2	0.5	1	15.675	12.5	11	7	7	11	4	8	7
28	20	14	18	80	62	6	1	3	0.75	6	10	7.66667	7	1	27	5	1	0	0	0	0	0	0	0	17.6216	12	8	5	8	13	3	7.4	8
29	20	18	21	88	67	6	1	4	1	3	18	10	9.5	1	39	3	1	0	0	0	0	0	0	0	16.76	9	4	4	9	7	1	5	4
30	20	17	24	91	67	6	1	4	1	5	14	9.5	9.5	1	50	0	0	1	1	0	0	2	0.5	1	22.4333	11	7	4	4	14	1	6	4
20	0	3	0	23	23	2	0.333333	2	0.5	6	6	6	6	1	0	3	1	7	0	0	0	1	0.25	1	24.15	11	3	13	4	0	0	4	3
29	20	18	27	94	67	6	1	3	0.75	9	15	12.3333	13	1	27	2	1	0	0	1	0	1	0.25	1	16.6486	10	10	10	8	8	1	7.4	8
29	20	18	24	91	67	6	1	4	1	8	18	12.75	12.5	1	33	6	1	0	0	0	1	1	0.25	1	30.2857	22	6	15	8	11	2	8.4	8
20	0	3	0	23	23	2	0.333333	2	0.5	8	12	10	10	1	0	2	1	0	0	0	0	0	0	0	18.7097	6	8	17	6	0	0	6.2	6
29	20	18	27	94	67	6	1	4	1	3	16	10	10.5	1	43	6	1	0	0	0	0	0	0	0	21.8387	12	13	15	14	19	1	12.4	14
30	20	19	21	90	69	6	1	4	1	2	10	4.25	2.5	1	60	4	1	1	0	0	0	1	0.25	1	13.4138	12	4	6	7	10	2	5.8	6
19	20	17	27	83	56	5	0.833333	4	1	2	6	3.75	3.5	1	41	2	1	0	0	0	0	0	0	0	37.75	29	4	3	2	2	1	2.4	2
19	0	4	0	23	23	2	0.333333	2	0.5	6	13	9.5	9.5	1	0	0	0	0	0	0	0	0	0	0	25.125	19.5	3	4	1	0	0	1.6	1
30	20	20	26	96	70	6	1	4	1	4	18	11	11	1	30	2	1	0	0	0	0	0	0	0	25.9839	18	18	17	11	15	1	12.4	15
30	20	18	26	94	68	6	1	4	1	9	25	14.75	12.5	1	42	1	1	1	0	1	0	2	0.5	1	20.9038	12	11	13	13	14	1	10.4	13
29	20	18	15	82	67	6	1	4	1	4	8	5.75	5.5	1	31	1	1	0	0	0	0	0	0	0	16.1905	13	4	6	6	3	2	4.2	4
29	20	19	22	90	68	6	1	4	1	4	17	11.5	12.5	1	53	4	1	1	0	2	1	3	0.75	1	26.037	13	8	17	17	11	1	10.8	11
30	20	14	12	76	64	6	1	2	0.5	3	26	14.5	14.5	1	38	0	0	1	0	0	0	1	0.25	1	21.08	13	9	6	4	5	1	5	5
30	20	18	19	87	68	6	1	4	1	11	40	20	14.5	1	33	4	1	0	0	0	0	0	0	0	18.3286	12	8	16	22	20	4	14	16
28	20	7	19	74	55	5	0.833333	4	1	7	8	7.25	7	0	12	2	1	0	0	0	0	0	0	0	19.8148	16	6	8	6	4	3	5.4	6
30	20	18	27	95	68	6	1	4	1	3	12	6	4.5	1	33	2	1	0	0	0	0	0	0	0	21.2051	14	10	12	7	8	2	7.8	8
30	20	19	27	96	69	6	1	4	1	9	26	15	12.5	1	22	0	0	0	0	0	0	0	0	0	11.8276	6	3	11	5	9	1	5.8	5
30	20	18	29	97	68	6	1	4	1	3	10	7	7.5	1	19	5	1	0	0	0	0	0	0	0	21.2	20	5	9	4	6	1	5	5
30	20	19	23	92	69	6	1	4	1	3	11	6	5	1	41	6	1	0	0	0	0	0	0	0	24.2	17	9	4	6	7	4	6	6
30	20	19	21	90	69	6	1	4	1	11	46	25.25	22	1	45	4	1	1	1	0	0	2	0.5	1	24.62	13	12	7	15	15	1	10	12
29	20	14	15	78	63	6	1	4	1	2	6	3.25	2.5	1	24	4	1	0	0	0	0	0	0	0	29.76	26	7	5	5	7	1	5	5
30	20	20	27	97	70	6	1	4	1	2	9	4.5	3.5	1	26	3	1	0	0	0	0	0	0	0	24.7586	9	7	6	6	9	1	5.8	6
30	20	20	25	95	70	6	1	4	1	4	15	7.75	6	1	35	6	1	0	0	0	0	0	0	0	32.7105	21.5	10	8	8	11	1	7.6	8
30	20	20	20	90	70	6	1	4	1	6	10	7	6	1	42	2	1	0	0	0	0	0	0	0	18.9643	7	4	6	8	8	2	5.6	6
30	20	19	28	97	69	6	1	4	1	3	8	5	4.5	1	41	5	1	0	0	0	0	0	0	0	17.0851	9	9	12	11	14	1	9.4	11
30	20	16	26	92	66	6	1	2	0.5	2	5	3.5	3.5	1	24	3	1	0	0	0	0	0	0	0	19.0294	13	9	8	6	9	2	6.8	8
29	20	3	0	52	52	5	0.833333	3	0.75	7	17	10.6667	8	1	0	2	1	0	0	0	0	0	0	0	41.625	21	6	5	5	0	0	3.2	5
30	20	16	18	84	66	6	1	2	0.5	1	19	10	10	1	22	4	1	2	2	2	1	4	1	1	13.2188	12	8	10	6	7	1	6.4	7
23	20	13	0	56	56	6	1	1	0.25	6	6	6	6	1	0	3	1	1	0	0	0	1	0.25	1	16.5909	12	12	9	11	11	1	8.8	11
27	20	18	17	82	65	6	1	4	1	4	13	7.75	7	1	42	0	0	1	0	0	0	1	0.25	1	23.1364	16.5	4	6	5	5	2	4.4	5
30	20	19	29	98	69	6	1	4	1	2	9	5.75	6	1	46	4	1	0	0	0	0	0	0	0	18.8611	10	8	7	7	11	3	7.2	7
19	0	16	0	35	35	3	0.5	2	0.5	10	16	13	13	1	0	3	1	0	0	0	0	0	0	0	17.3871	6	5	14	6	5	1	6.2	5
30	20	17	23	90	67	6	1	4	1	5	13	8.5	8	1	42	6	1	0	0	0	1	1	0.25	1	12.0513	8	7	8	7	14	3	7.8	7
20	10	18	25	73	48	5	0.833333	4	1	6	8	7	7	1	23	1	1	0	0	0	0	0	0	0	12.4091	9	5	5	4	5	3	4.4	5
20	20	16	22	78	56	5	0.833333	3	0.75	9	23	15	13	1	27	4	1	0	0	0	0	0	0	0	27.6774	17	6	4	10	8	3	6.2	6
30	20	18	25	93	68	6	1	4	1	7	16	9.5	7.5	1	37	3	1	0	0	0	1	1	0.25	1	43.4615	35	6	14	8	6	5	7.8	6
30	20	14	23	87	64	6	1	3	0.75	7	26	14	9	1	42	3	1	0	0	0	0	0	0	0	29.6061	14	6	5	9	12	1	6.6	6
30	20	18	25	93	68	6	1	4	1	11	45	25.75	23.5	1	45	4	1	0	0	0	0	0	0	0	17.7727	16	9	12	9	13	1	8.8	9
30	20	19	22	91	69	6	1	4	1	9	18	12.25	11	1	19	2	1	1	0	0	0	1	0.25	1	17.566	9	9	10	16	17	1	10.6	10
29	20	20	26	95	69	6	1	4	1	6	22	14.75	15.5	1	41	4	1	0	0	0	0	0	0	0	24.0263	12	8	9	8	12	1	7.6	8
30	20	19	23	92	69	6	1	4	1	6	13	9.25	9	1	56	4	1	0	0	0	0	0	0	0	21.1818	13	9	9	11	14	1	8.8	9
30	20	5	27	82	55	5	0.833333	3	0.75	6	13	9.33333	9	1	32	2	1	0	0	0	0	0	0	0	19.75	13	3	6	5	5	1	4	5
30	20	19	27	96	69	6	1	4	1	3	18	9.75	9	1	39	5	1	1	0	0	0	1	0.25	1	36.2051	24	7	10	10	8	4	7.8	8
30	20	17	26	93	67	6	1	3	0.75	5	10	7	6	1	26	3	1	0	0	0	1	1	0.25	1	18.6829	8	7	13	9	11	1	8.2	9
30	20	20	26	96	70	6	1	4	1	6	15	9.25	8	1	37	1	1	1	1	1	1	4	1	1	24.2667	18	10	8	6	5	1	6	6
30	20	15	24	89	65	6	1	3	0.75	8	16	12.6667	14	1	52	1	1	0	0	2	0	1	0.25	1	17.1364	15.5	4	4	7	5	2	4.4	4
30	0	1	0	31	31	3	0.5	1	0.25	11	11	11	11	1	0	1	1	0	0	0	0	0	0	0	21.3571	16	5	7	1	1	0	2.8	1
29	0	3	0	32	32	3	0.5	2	0.5	3	3	3	3	1	0	2	1	0	0	0	0	0	0	0	18.8182	9	6	12	4	0	0	4.4	4
30	20	20	25	95	70	6	1	4	1	6	15	11.25	12	1	58	6	1	0	1	0	0	1	0.25	1	26.3913	16	15	15	20	17	2	13.8	15
30	10	18	25	83	58	6	1	4	1	4	15	6.75	4	1	32	3	1	0	0	0	0	0	0	0	20.7727	15	2	7	6	6	1	4.4	6
20	20	16	27	83	56	5	0.833333	2	0.5	6	7	6.5	6.5	1	43	3	1	0	0	0	0	0	0	0	19.6176	14	10	10	5	7	2	6.8	7
29	20	16	26	91	65	6	1	2	0.5	5	7	6	6	1	27	2	1	0	0	1	1	2	0.5	1	17.6364	10.5	9	10	10	14	1	8.8	10
30	20	19	21	90	69	6	1	4	1	2	9	5.25	5	1	15	2	1	0	0	0	0	0	0	0	18.3913	12	8	6	6	2	1	4.6	6
28	20	17	19	84	65	6	1	4	1	5	14	9.5	9.5	1	21	0	0	0	1	1	0	2	0.5	1	14.6102	9	6	15	12	19	7	11.8	12
30	20	20	28	98	70	6	1	4	1	4	9	7	7.5	1	38	2	1	1	0	1	0	2	0.5	1	19.5102	8	12	14	10	12	1	9.8	12
30	20	18	19	87	68	6	1	4	1	4	7	6	6.5	1	19	5	1	0	0	0	1	1	0.25	1	15.3478	11	8	14	11	10	3	9.2	10
30	20	18	24	92	68	6	1	4	1	6	16	10	9	0	39	5	1	0	0	0	0	0	0	0	24.16	14	12	12	11	12	3	10	12
30	20	18	23	91	68	6	1	4	1	3	23	9.25	5.5	1	36	5	1	0	0	0	0	0	0	0	31.5833	31	9	13	14	11	1	9.6	11
29	20	19	19	87	68	6	1	4	1	1	4	2.25	2	1	40	4	1	2	2	2	2	4	1	1	23.8261	22	4	4	5	9	1	4.6	4
29	10	18	24	81	57	5	0.833333	4	1	2	8	4.25	3.5	1	34	2	1	0	0	0	0	0	0	0	15.2619	12	11	6	7	17	1	8.4	7
30	0	2	0	32	32	3	0.5	2	0.5	13	15	14	14	1	0	2	1	0	1	0	0	1	0.25	1	17.6071	9	10	11	6	1	0	5.6	6
28	20	19	22	89	67	6	1	4	1	7	22	13.25	12	1	38	5	1	0	0	0	0	0	0	0	18.1562	15.5	5	10	7	9	1	6.4	7
29	0	17	20	66	46	4	0.666667	3	0.75	3	23	11	7	0	24	4	1	0	0	0	0	0	0	0	21.7826	14	6	6	2	7	2	4.6	6
30	20	19	26	95	69	6	1	4	1	3	14	10	11.5	1	25	3	1	0	0	0	0	0	0	0	22.8095	12	9	9	9	13	2	8.4	9
20	0	2	0	22	22	2	0.333333	1	0.25	13	13	13	13	1	0	2	1	0	0	0	0	0	0	0	28.2222	25	6	3	0	0	0	1.8	0
30	20	20	27	97	70	6	1	4	1	5	14	10.75	12	1	41	2	1	0	0	0	0	0	0	0	21.4359	15	10	11	10	7	1	7.8	10
30	0	2	0	32	32	3	0.5	1	0.25	4	4	4	4	1	0	2	1	0	0	0	0	0	0	0	31.75	35	6	6	0	0	0	2.4	0
30	20	19	29	98	69	6	1	4	1	7	15	12.25	13.5	1	25	5	1	0	0	0	0	0	0	0	18.9831	14	11	11	16	18	3	11.8	11
30	20	17	24	91	67	6	1	4	1	3	9	6.75	7.5	1	23	1	1	0	0	0	0	0	0	0	16	7	9	8	12	12	1	8.4	9
30	20	17	27	94	67	6	1	3	0.75	15	39	23.3333	16	1	29	0	0	0	0	0	0	0	0	0	17.2667	10	9	7	2	10	2	6	7
30	20	17	18	85	67	6	1	4	1	7	19	11.25	9.5	1	26	1	1	0	1	1	0	2	0.5	1	23.25	16	5	10	6	6	1	5.6	6
30	20	19	26	95	69	6	1	4	1	5	10	8	8.5	1	32	3	1	0	0	0	0	0	0	0	18.1224	10	8	13	14	12	2	9.8	12
30	20	17	24	91	67	6	1	4	1	4	17	9.5	8.5	1	38	4	1	0	1	1	0	2	0.5	1	20.5854	12	9	11	13	7	1	8.2	9
30	20	18	23	91	68	6	1	4	1	6	11	8.25	8	1	18	3	1	0	0	0	0	0	0	0	24.1842	9.5	10	6	7	14	1	7.6	7
28	20	16	25	89	64	6	1	2	0.5	3	6	4.5	4.5	1	23	3	1	0	0	0	0	0	0	0	17.0222	6	11	12	7	13	2	9	11
29	20	15	20	84	64	6	1	4	1	1	2	1.75	2	1	9	3	1	0	0	0	0	0	0	0	24.2128	16	7	9	13	16	2	9.4	9
29	20	19	25	93	68	6	1	4	1	1	20	8	5.5	1	31	1	1	0	0	0	0	0	0	0	25.5	20.5	3	4	3	3	1	2.8	3
30	20	18	22	90	68	6	1	3	0.75	5	7	6.33333	7	1	22	4	1	1	1	1	3	4	1	1	24.5122	20	11	11	6	11	2	8.2	11
29	20	16	22	87	65	6	1	4	1	4	13	8	7.5	1	10	4	1	0	0	0	0	0	0	0	28.2083	16.5	8	11	10	18	1	9.6	10
30	20	20	19	89	70	6	1	4	1	7	10	8.25	8	1	14	2	1	0	0	0	0	0	0	0	39.8	36	10	12	4	8	1	7	8
30	20	18	23	91	68	6	1	4	1	3	17	11.5	13	1	35	5	1	1	0	0	0	1	0.25	1	27.0161	20	15	15	20	11	1	12.4	15
30	20	19	24	93	69	6	1	4	1	4	20	11.75	11.5	1	27	2	1	0	0	0	0	0	0	0	21	12	6	9	5	4	2	5.2	5
20	20	19	21	80	59	5	0.833333	4	1	2	3	2.5	2.5	1	30	4	1	0	0	0	0	0	0	0	16.375	9	8	10	11	9	2	8	9
30	20	19	23	92	69	6	1	4	1	6	15	9.25	8	1	11	2	1	0	0	0	0	0	0	0	17.6512	10	9	9	8	16	1	8.6	9
30	20	17	27	94	67	6	1	4	1	3	5	3.75	3.5	1	16	3	1	0	0	0	0	0	0	0	19.8684	13	7	14	4	12	1	7.6	7
30	10	20	28	88	60	6	1	4	1	5	23	12.5	11	1	40	4	1	0	0	0	0	0	0	0	22.6957	18	4	4	5	7	3	4.6	4
30	20	20	30	100	70	6	1	4	1	3	11	7.25	7.5	1	37	2	1	0	0	0	0	0	0	0	20.3684	12	13	12	12	15	5	11.4	12
20	20	19	16	75	59	5	0.833333	4	1	5	20	10.75	9	1	59	3	1	1	0	0	0	1	0.25	1	17.2083	9	3	5	4	9	3	4.8	4
30	20	19	30	99	69	6	1	4	1	4	8	6.75	7.5	1	36	3	1	0	0	0	0	0	0	0	21.4054	16	7	9	11	9	1	7.4	9
29	0	2	0	31	31	3	0.5	2	0.5	2	8	5	5	1	0	2	1	0	0	0	0	0	0	0	15.4375	7	7	7	2	0	0	3.2	2
30	20	17	21	88	67	6	1	4	1	8	32	16.25	12.5	1	38	5	1	1	0	0	0	1	0.25	1	29.96	19.5	11	15	8	15	1	10	11
30	20	17	22	89	67	6	1	4	1	10	15	11.75	11	1	36	5	1	0	0	0	0	0	0	0	19.3488	14	12	12	9	9	1	8.6	9
30	20	16	17	83	66	6	1	2	0.5	4	5	4.5	4.5	1	36	1	1	0	0	0	0	0	0	0	14.0976	6	7	12	9	11	2	8.2	9
30	20	15	24	89	65	6	1	4	1	7	11	8.5	8	1	41	2	1	2	0	0	0	1	0.25	1	22.9091	16	12	15	8	7	2	8.8	8
30	20	19	19	88	69	6	1	4	1	2	28	12.75	10.5	1	36	6	1	0	0	0	0	0	0	0	21.2069	11	4	7	6	8	4	5.8	6
30	20	19	17	86	69	6	1	4	1	4	20	11	10	1	25	4	1	0	0	0	0	0	0	0	22.5439	13	14	10	17	14	2	11.4	14
28	0	16	24	68	44	4	0.666667	2	0.5	8	16	12	12	0	14	2	1	1	0	0	0	1	0.25	1	28.0714	21	3	6	2	1	2	2.8	2
28	20	20	30	98	68	6	1	4	1	5	19	12	12	1	28	3	1	0	0	0	0	0	0	0	26.7273	20	11	14	11	15	4	11	11
30	20	19	20	89	69	6	1	4	1	4	9	5.75	5	1	26	3	1	0	0	0	0	0	0	0	20.0714	17.5	3	6	10	7	2	5.6	6
30	20	17	26	93	67	6	1	3	0.75	5	15	9.66667	9	1	35	1	1	0	0	0	0	0	0	0	9.38636	5.5	9	12	7	12	4	8.8	9
29	20	15	23	87	64	6	1	4	1	12	14	13	13	1	52	5	1	0	0	0	0	0	0	0	22.0385	14	8	17	14	12	1	10.4	12
30	20	16	24	90	66	6	1	3	0.75	5	11	8.33333	9	1	51	3	1	0	0	0	0	0	0	0	21.2143	13	9	17	10	17	3	11.2	10
20	20	13	26	79	53	5	0.833333	3	0.75	4	7	6	7	1	21	1	1	0	0	0	0	0	0	0	20.931	14	5	9	7	5	3	5.8	5
29	20	17	0	66	66	6	1	3	0.75	6	10	8	8	1	0	2	1	2	0	0	0	1	0.25	1	17	9	5	6	9	10	1	6.2	6
30	20	17	26	93	67	6	1	4	1	6	15	10.25	10	1	40	2	1	0	0	0	0	0	0	0	29	19	4	4	6	6	5	5	5
30	20	18	26	94	68	6	1	4	1	3	9	5	4	1	38	2	1	0	0	0	0	0	0	0	22.5357	12.5	8	7	6	6	1	5.6	6
30	20	5	0	55	55	5	0.833333	3	0.75	5	10	7.33333	7	1	0	3	1	0	0	1	0	1	0.25	1	32.8571	18	10	8	7	2	1	5.6	7
0	20	2	0	22	22	2	0.333333	1	0.25	7	7	7	7	1	0	3	1	0	0	0	0	0	0	0	13.8462	10	2	3	5	2	1	2.6	2
30	20	18	29	97	68	6	1	4	1	5	10	7	6.5	1	37	2	1	0	0	0	0	0	0	0	23.1935	16	9	10	4	7	1	6.2	7
30	20	19	19	88	69	6	1	4	1	4	9	6.25	6	1	17	1	1	0	0	0	0	0	0	0	22.625	24	6	5	6	6	1	4.8	6
30	20	20	22	92	70	6	1	4	1	6	32	14.5	10	1	17	1	1	0	0	0	0	0	0	0	20.6538	8.5	5	6	5	8	2	5.2	5
30	20	18	9	77	68	6	1	4	1	3	7	5	5	1	39	5	1	0	0	0	0	0	0	0	18.6216	10	8	9	10	8	2	7.4	8
30	20	19	28	97	69	6	1	4	1	9	35	17.75	13.5	1	38	3	1	1	0	0	0	1	0.25	1	39.7885	20	10	12	12	15	3	10.4	12
30	20	17	15	82	67	6	1	4	1	2	11	6.75	7	1	20	4	1	1	0	0	1	2	0.5	1	16.5283	14	14	14	12	12	1	10.6	12
30	20	20	26	96	70	6	1	4	1	4	13	8.75	9	1	31	2	1	0	0	0	1	1	0.25	1	19.7097	12	7	7	5	11	1	6.2	7
30	0	7	0	37	37	3	0.5	4	1	3	19	11.25	11.5	1	0	4	1	0	0	0	0	0	0	0	27.5185	10	5	9	6	5	2	5.4	5
29	20	16	28	93	65	6	1	4	1	5	12	8.5	8.5	1	46	4	1	0	0	0	0	0	0	0	15	12	8	10	6	14	1	7.8	8
29	20	18	17	84	67	6	1	4	1	6	15	11.25	12	1	54	6	1	0	1	0	0	1	0.25	1	23	17	7	6	9	16	1	7.8	7
30	20	20	26	96	70	6	1	4	1	10	25	15.75	14	1	37	4	1	0	0	0	0	0	0	0	30.234	22	12	10	10	14	1	9.4	10
30	20	18	18	86	68	6	1	4	1	5	40	17.5	12.5	1	46	3	1	1	0	0	0	1	0.25	1	26.2653	12	6	13	13	15	2	9.8	13
30	20	20	23	93	70	6	1	4	1	4	8	5.75	5.5	1	47	0	0	1	0	0	0	1	0.25	1	23.4444	21	8	8	3	6	2	5.4	6
30	20	20	26	96	70	6	1	4	1	3	12	6	4.5	1	32	4	1	2	1	1	0	3	0.75	1	25.1111	19	19	16	7	9	3	10.8	9
29	20	18	28	95	67	6	1	4	1	6	31	15.5	12.5	1	43	4	1	0	8	1	8	3	0.75	1	18.2439	9	9	10	12	9	1	8.2	9
30	20	20	25	95	70	6	1	4	1	5	14	8	6.5	1	28	1	1	0	0	0	1	1	0.25	1	22.7273	8	7	8	7	8	3	6.6	7
28	20	15	24	87	63	6	1	3	0.75	5	17	9.33333	6	1	38	3	1	0	0	0	0	0	0	0	15.2857	9.5	8	4	6	9	1	5.6	6
29	20	17	30	96	66	6	1	4	1	6	14	8	6	1	19	2	1	0	0	0	0	0	0	0	21.3929	18	5	10	6	5	2	5.6	5
28	20	14	21	83	62	6	1	3	0.75	4	15	7.66667	4	1	34	5	1	2	0	0	0	1	0.25	1	20.2105	15.5	8	12	9	8	1	7.6	8
30	0	3	0	33	33	3	0.5	2	0.5	4	5	4.5	4.5	1	0	0	0	0	0	0	0	0	0	0	24.7059	6	6	9	2	0	0	3.4	2
30	20	17	24	91	67	6	1	3	0.75	5	26	13.3333	9	1	49	5	1	0	0	0	0	0	0	0	23.4359	16	9	10	9	9	2	7.8	9
30	20	18	27	95	68	6	1	4	1	9	14	12.25	13	1	29	4	1	0	0	0	0	0	0	0	17.8936	12	15	11	10	10	1	9.4	10
30	19	19	26	94	68	6	1	4	1	9	13	11.25	11.5	1	30	5	1	0	0	0	0	0	0	0	21.2979	10	8	14	10	12	3	9.4	10
30	20	17	22	89	67	6	1	3	0.75	9	11	10	10	1	44	2	1	0	0	0	0	0	0	0	20.4333	20	6	9	4	9	2	6	6
29	20	19	26	94	68	6	1	4	1	11	53	24.25	16.5	1	57	4	1	0	0	0	0	0	0	0	18.6765	14	8	8	5	10	3	6.8	8
30	20	18	19	87	68	6	1	3	0.75	5	10	7	6	1	29	1	1	0	0	0	0	0	0	0	15.4286	10	5	5	6	8	4	5.6	5
28	20	18	21	87	66	6	1	4	1	4	10	7.75	8.5	1	29	2	1	0	0	0	0	0	0	0	17.625	10.5	5	7	5	6	1	4.8	5
29	20	18	25	92	67	6	1	4	1	12	37	21.25	18	1	47	3	1	0	0	0	0	0	0	0	20.4474	14.5	4	13	6	13	2	7.6	6
30	20	20	10	80	70	6	1	4	1	14	26	19	18	1	25	5	1	1	0	0	0	1	0.25	1	28.3922	16	17	14	9	9	2	10.2	9
30	20	17	14	81	67	6	1	4	1	9	17	14	15	1	39	3	1	0	0	0	0	0	0	0	21.78	18	6	17	14	9	4	10	9
30	20	16	24	90	66	6	1	2	0.5	5	10	7.5	7.5	1	28	4	1	0	0	0	0	0	0	0	29.2778	20.5	5	6	2	4	1	3.6	4
20	20	19	26	85	59	5	0.833333	4	1	3	7	5.75	6.5	1	24	4	1	0	0	0	0	0	0	0	14.0769	12	4	8	7	6	1	5.2	6
30	20	19	26	95	69	6	1	4	1	3	8	5.75	6	1	30	3	1	0	0	0	0	0	0	0	18	9	9	10	8	13	2	8.4	9
29	20	19	24	92	68	6	1	4	1	8	24	15.25	14.5	1	37	3	1	0	0	0	0	0	0	0	29.8776	22	11	13	8	16	1	9.8	11
29	20	20	27	96	69	6	1	4	1	4	12	7.5	7	1	30	3	1	0	0	0	0	0	0	0	21.5	16	3	4	4	6	3	4	4
30	20	20	27	97	70	6	1	4	1	3	10	6.75	7	1	39	2	1	1	0	0	0	1	0.25	1	14.6538	13.5	8	5	6	6	1	5.2	6
27	20	19	25	91	66	6	1	4	1	3	21	10.5	9	1	52	5	1	0	0	0	0	0	0	0	25.52	19	5	5	9	4	2	5	5
29	20	19	25	93	68	6	1	4	1	10	17	12.5	11.5	1	30	0	0	0	0	0	0	0	0	0	18.5714	14	6	8	6	7	1	5.6	6
29	20	17	27	93	66	6	1	3	0.75	3	7	4.66667	4	1	28	1	1	0	0	0	0	0	0	0	21.9706	9.5	8	9	7	8	2	6.8	8
30	20	18	19	87	68	6	1	4	1	9	25	17	17	1	28	5	1	1	0	0	0	1	0.25	1	10.0847	6	12	16	12	17	2	11.8	12
29	20	19	17	85	68	6	1	4	1	7	9	7.75	7.5	1	19	3	1	0	0	0	0	0	0	0	21.9474	12	6	10	7	12	3	7.6	7
30	20	19	27	96	69	6	1	4	1	6	20	13.25	13.5	1	47	4	1	0	0	0	0	0	0	0	14.6333	8	5	12	5	6	2	6	5
30	20	17	22	89	67	6	1	4	1	7	20	15.75	18	1	40	4	1	0	2	0	0	1	0.25	1	36.1034	35	8	7	5	8	1	5.8	7
30	19	20	28	97	69	6	1	4	1	4	16	10.75	11.5	1	60	5	1	0	0	0	0	0	0	0	32.0645	12	7	8	8	6	2	6.2	7
30	20	20	22	92	70	6	1	4	1	2	29	12.5	9.5	1	31	2	1	1	0	0	0	1	0.25	1	23.5	16.5	9	8	2	7	2	5.6	7
30	20	19	24	93	69	6	1	4	1	13	30	17.25	13	1	34	5	1	0	1	1	1	3	0.75	1	20.129	12	9	7	6	8	1	6.2	7
29	20	15	22	86	64	6	1	4	1	10	29	16.5	13.5	1	47	4	1	0	0	0	0	0	0	0	27.3548	23	5	10	7	8	1	6.2	7
30	20	17	23	90	67	6	1	4	1	13	25	16.25	13.5	1	25	3	1	1	0	2	0	2	0.5	1	23.7941	18.5	7	9	5	12	1	6.8	7
30	20	19	25	94	69	6	1	4	1	5	12	9	9.5	1	25	3	1	0	0	0	0	0	0	0	14.9722	11.5	10	7	11	7	1	7.2	7
30	0	2	0	32	32	3	0.5	1	0.25	5	5	5	5	1	0	2	1	0	0	0	0	0	0	0	42.3846	38	9	4	0	0	0	2.6	0
30	20	18	27	95	68	6	1	3	0.75	7	12	9.33333	9	1	24	0	0	1	0	0	0	1	0.25	1	26.1579	14	9	7	7	14	1	7.6	7
30	20	19	26	95	69	6	1	4	1	1	8	4	3.5	1	29	1	1	1	0	0	0	1	0.25	1	26.2778	22	8	4	2	3	1	3.6	3
30	20	16	26	92	66	6	1	4	1	5	21	10.25	7.5	1	32	2	1	0	0	0	0	0	0	0	10.3095	4	12	12	7	10	1	8.4	10
27	20	19	17	83	66	6	1	4	1	5	8	6.5	6.5	0	10	4	1	0	0	0	0	0	0	0	14.6786	12.5	6	4	8	7	3	5.6	6
30	20	19	24	93	69	6	1	4	1	6	49	18.5	9.5	1	42	5	1	1	0	0	0	1	0.25	1	25.7045	18	11	10	9	13	1	8.8	10
30	20	15	19	84	65	6	1	4	1	6	16	9.25	7.5	1	44	2	1	1	1	1	1	4	1	1	17.1562	10	10	17	13	18	6	12.8	13
30	20	18	24	92	68	6	1	4	1	5	6	5.25	5	1	20	3	1	0	0	0	0	0	0	0	33.4828	26	4	6	6	10	3	5.8	6
29	20	18	22	89	67	6	1	4	1	6	14	9.75	9.5	0	25	4	1	0	0	0	0	0	0	0	14.7561	9	7	10	6	14	4	8.2	7
30	20	19	26	95	69	6	1	4	1	6	8	6.75	6.5	1	24	4	1	0	0	0	0	0	0	0	22.6897	14	5	9	6	8	1	5.8	6
30	20	20	26	96	70	6	1	4	1	3	10	6.75	7	1	56	5	1	4	0	2	0	2	0.5	1	28.9184	10	6	15	12	13	3	9.8	12
28	20	17	17	82	65	6	1	3	0.75	7	16	10.6667	9	1	51	2	1	0	0	1	1	2	0.5	1	14.0811	8	8	12	9	7	1	7.4	8
30	20	18	19	87	68	6	1	4	1	6	11	8.25	8	1	33	6	1	0	0	0	0	0	0	0	25.5152	20	7	10	5	10	1	6.6	7
30	20	18	26	94	68	6	1	4	1	8	14	10.25	9.5	1	42	5	1	0	0	0	0	0	0	0	22.0833	8	10	5	10	9	2	7.2	9
30	20	19	17	86	69	6	1	4	1	8	46	18	9	1	60	1	1	0	0	0	0	0	0	0	21.1163	14	13	10	10	9	1	8.6	10
29	20	19	26	94	68	6	1	4	1	5	23	12.25	10.5	1	17	3	1	0	0	0	0	0	0	0	20.6111	16	7	14	6	8	1	7.2	7
30	20	18	24	92	68	6	1	4	1	5	14	8.75	8	1	20	5	1	0	0	0	0	0	0	0	23.6364	15	5	8	9	10	1	6.6	8
29	20	18	18	85	67	6	1	3	0.75	5	14	10	11	1	26	3	1	1	0	0	0	1	0.25	1	18.4091	17	5	5	6	5	1	4.4	5
17	0	2	18	37	19	2	0.333333	3	0.75	4	10	7	7	1	60	4	1	1	0	0	0	1	0.25	1	24.9333	17	9	5	8	6	2	6	6
30	20	18	26	94	68	6	1	4	1	7	17	12.75	13.5	1	60	3	1	1	0	0	0	1	0.25	1	26.0909	22	9	5	9	6	4	6.6	6
20	20	17	18	75	57	5	0.833333	4	1	1	7	4.25	4.5	1	37	4	1	0	0	0	0	0	0	0	20.1111	11.5	5	10	8	10	3	7.2	8
28	20	17	27	92	65	6	1	4	1	5	15	9	8	1	17	5	1	2	0	0	0	1	0.25	1	27.2889	17	9	15	7	13	1	9	9
30	20	18	29	97	68	6	1	4	1	6	16	10.25	9.5	1	55	1	1	0	0	0	0	0	0	0	30.0333	24.5	12	4	9	3	2	6	4
30	20	19	28	97	69	6	1	4	1	7	12	10	10.5	1	22	5	1	0	0	0	0	0	0	0	21.3571	14	8	12	6	15	1	8.4	8
10	20	20	23	73	50	4	0.666667	4	1	8	9	8.75	9	1	35	3	1	0	0	0	0	0	0	0	22.1667	15	2	9	7	5	1	4.8	5
30	20	16	17	83	66	6	1	3	0.75	4	7	5.33333	5	1	11	5	1	0	0	0	0	0	0	0	20.913	18	5	4	3	10	1	4.6	4
30	20	19	23	92	69	6	1	4	1	7	10	8.75	9	1	39	2	1	1	0	0	0	1	0.25	1	20.8989	16	14	26	23	22	4	17.8	22
30	20	20	27	97	70	6	1	4	1	3	12	6	4.5	1	24	6	1	0	0	0	0	0	0	0	24.4318	16	9	12	6	14	3	8.8	9
30	20	18	18	86	68	6	1	4	1	3	42	21.25	20	1	55	1	1	0	1	0	0	1	0.25	1	19.7222	13	3	4	4	5	2	3.6	4
30	20	17	19	86	67	6	1	4	1	8	15	10.5	9.5	1	33	0	0	0	0	1	0	1	0.25	1	21.6923	12.5	8	7	2	7	2	5.2	7
30	20	17	15	82	67	6	1	3	0.75	4	9	6.66667	7	1	23	3	1	0	0	0	0	0	0	0	25.5938	18.5	10	5	6	10	1	6.4	6
29	20	14	26	89	63	6	1	4	1	3	8	5	4.5	1	46	4	1	1	0	0	1	2	0.5	1	39.2923	22	12	20	17	15	1	13	15
30	20	17	17	84	67	6	1	3	0.75	7	16	12.6667	15	1	39	3	1	3	3	2	1	4	1	1	16.4815	11	6	8	5	6	2	5.4	6
18	20	15	24	77	53	5	0.833333	4	1	6	15	10	9.5	1	22	5	1	1	0	1	1	3	0.75	1	12	6.5	7	7	9	8	1	6.4	7
30	20	19	26	95	69	6	1	4	1	7	13	9.25	8.5	1	40	1	1	0	0	0	0	0	0	0	26.5143	21	11	9	8	6	1	7	8
30	20	19	27	96	69	6	1	4	1	5	15	10.25	10.5	1	38	5	1	0	1	2	1	3	0.75	1	35.52	22	11	17	10	10	2	10	10
29	20	18	26	93	67	6	1	4	1	5	23	13.5	13	1	36	2	1	0	0	2	0	1	0.25	1	23.9444	18	14	17	12	10	1	10.8	12
30	20	18	25	93	68	6	1	4	1	14	38	23.25	20.5	1	23	2	1	0	0	1	1	2	0.5	1	25.6316	15.5	8	11	9	9	1	7.6	9
29	20	18	28	95	67	6	1	4	1	9	33	16.75	12.5	1	33	6	1	0	0	0	0	0	0	0	22.5122	14	8	13	6	10	4	8.2	8
30	20	19	22	91	69	6	1	4	1	2	15	7.75	7	1	28	3	1	0	0	0	0	0	0	0	28.8387	22	6	8	7	9	1	6.2	7
29	20	19	25	93	68	6	1	4	1	4	20	13.25	14.5	1	48	3	1	1	1	0	0	2	0.5	1	28.4821	20	11	14	13	14	4	11.2	13
28	20	20	18	86	68	6	1	4	1	6	15	9.5	8.5	1	7	2	1	0	0	0	0	0	0	0	24.2727	11	5	8	7	12	1	6.6	7
30	20	16	15	81	66	6	1	3	0.75	1	7	4	4	1	15	4	1	0	0	0	0	0	0	0	14.5143	8	6	11	5	12	1	7	6
30	20	18	25	93	68	6	1	4	1	6	48	19.5	12	1	24	3	1	0	0	0	0	0	0	0	27.2	22	3	9	7	10	1	6	7
30	20	18	20	88	68	6	1	4	1	5	13	10.25	11.5	1	29	3	1	0	0	0	0	0	0	0	23.1	14	8	13	10	7	2	8	8
30	20	18	22	90	68	6	1	4	1	2	7	5.5	6.5	1	24	1	1	0	0	0	0	0	0	0	16.3	11	6	8	6	7	3	6	6
30	20	19	18	87	69	6	1	4	1	6	8	7.25	7.5	1	7	4	1	1	0	0	0	1	0.25	1	20.0476	12	13	11	8	9	1	8.4	9
30	20	19	25	94	69	6	1	4	1	5	12	7.75	7	1	33	3	1	0	0	0	0	0	0	0	21.4561	10	13	18	11	12	3	11.4	12
30	20	14	16	80	64	6	1	3	0.75	7	9	8	8	1	44	2	1	0	0	0	0	0	0	0	23.1667	19	5	4	7	6	2	4.8	5
30	20	17	19	86	67	6	1	4	1	5	5	5	5	1	20	2	1	0	0	0	0	0	0	0	20.8043	13	11	6	16	11	2	9.2	11
28	20	15	20	83	63	6	1	4	1	1	15	10	12	1	43	6	1	0	1	0	0	1	0.25	1	23.7368	11	6	10	6	13	3	7.6	6
30	20	19	27	96	69	6	1	4	1	5	24	13.25	12	1	37	5	1	0	0	1	0	1	0.25	1	29.6757	20	6	10	9	10	2	7.4	9
30	20	20	22	92	70	6	1	4	1	9	17	11.5	10	1	19	4	1	1	0	0	0	1	0.25	1	29.7	23	8	12	15	14	1	10	12
30	20	17	16	83	67	6	1	4	1	3	13	7.25	6.5	1	37	1	1	0	0	0	0	0	0	0	15.1892	8	5	10	12	8	2	7.4	8
29	20	19	23	91	68	6	1	4	1	3	14	6.5	4.5	1	44	3	1	0	0	0	0	0	0	0	15.7297	7	5	13	7	11	1	7.4	7
30	20	19	19	88	69	6	1	4	1	2	9	6.25	7	1	60	1	1	2	1	1	1	4	1	1	28.1818	14	5	7	6	12	3	6.6	6
30	20	20	27	97	70	6	1	4	1	5	13	9.25	9.5	1	42	1	1	0	0	0	0	0	0	0	20.5818	10	13	13	11	15	3	11	13
29	20	20	24	93	69	6	1	4	1	4	14	8.5	8	1	30	3	1	1	0	0	0	1	0.25	1	24.8276	24	6	7	9	6	1	5.8	6
30	20	15	24	89	65	6	1	4	1	6	12	9.5	10	1	40	4	1	0	0	0	0	0	0	0	30.1515	17.5	16	21	13	12	4	13.2	13
30	20	20	17	87	70	6	1	4	1	4	11	7.75	8	1	31	2	1	0	0	0	0	0	0	0	26.86	16	11	13	14	10	2	10	11
30	20	17	4	71	67	6	1	4	1	3	8	5.5	5.5	1	6	3	1	0	0	0	0	0	0	0	21.4348	22	5	6	6	5	1	4.6	5
30	20	17	21	88	67	6	1	4	1	1	35	17	16	1	59	5	1	4	1	1	0	3	0.75	1	19.3939	13	8	7	7	9	2	6.6	7
27	20	13	24	84	60	6	1	4	1	9	11	10	10	1	46	3	1	0	0	0	0	0	0	0	23.2958	12	13	15	14	24	5	14.2	14
19	20	5	26	70	44	4	0.666667	4	1	5	25	13.75	12.5	1	43	6	1	0	0	0	0	0	0	0	25.2195	18	6	15	6	12	2	8.2	6
30	20	19	21	90	69	6	1	4	1	7	20	12.75	12	1	48	3	1	0	1	0	0	1	0.25	1	18.7188	16	9	3	10	9	1	6.4	9
29	20	17	20	86	66	6	1	3	0.75	4	6	5.33333	6	1	26	0	0	0	0	0	0	0	0	0	20.35	18	4	5	3	7	1	4	4
29	20	20	27	96	69	6	1	4	1	6	21	12	10.5	1	25	6	1	0	0	0	0	0	0	0	22.2308	20	9	11	7	9	3	7.8	9
30	20	18	17	85	68	6	1	4	1	7	10	8.25	8	1	46	6	1	0	0	0	0	0	0	0	24.3913	22	4	7	5	5	2	4.6	5
30	20	19	23	92	69	6	1	4	1	9	14	11.25	11	1	30	2	1	1	0	0	0	1	0.25	1	28.3636	28	7	4	4	6	1	4.4	4
30	20	19	25	94	69	6	1	4	1	3	8	5.5	5.5	1	34	3	1	2	1	1	1	4	1	1	22.3878	14	11	16	12	9	1	9.8	11
30	20	19	26	95	69	6	1	4	1	7	13	9.25	8.5	1	28	3	1	0	0	0	0	0	0	0	21.766	20	9	12	15	10	1	9.4	10
30	20	19	13	82	69	6	1	4	1	3	12	7.33333	7	1	12	6	1	8	7	6	5	4	1	1	36.5	29	16	18	24	18	4	16	18
30	20	17	25	92	67	6	1	4	1	5	28	12.5	8.5	1	36	3	1	1	1	0	0	2	0.5	1	31.9024	25	10	13	8	9	1	8.2	9
30	0	2	0	32	32	3	0.5	1	0.25	10	10	10	10	1	0	2	1	0	0	0	0	0	0	0	29.2727	20	5	5	1	0	0	2.2	1
30	20	16	26	92	66	6	1	4	1	5	14	10.5	11.5	1	37	5	1	0	0	0	0	0	0	0	16.4211	13	12	18	10	14	3	11.4	12
29	20	17	27	93	66	6	1	3	0.75	7	9	8	8	1	38	1	1	0	0	0	0	0	0	0	17.8214	9.5	5	7	6	9	1	5.6	6
30	20	16	23	89	66	6	1	4	1	7	47	20.75	14.5	1	26	6	1	2	2	0	0	2	0.5	1	19.2051	10	8	7	7	16	1	7.8	7
30	20	20	19	89	70	6	1	4	1	3	7	4.5	4	1	4	3	1	0	0	0	0	0	0	0	19.025	12	10	9	9	10	2	8	9
17	20	19	21	77	56	5	0.833333	4	1	5	10	7.25	7	1	38	3	1	0	1	1	1	3	0.75	1	26.5926	20	6	10	6	4	1	5.4	6
30	20	19	17	86	69	6	1	4	1	5	25	14	13	1	39	5	1	7	5	6	3	4	1	1	30.3158	19	11	9	7	10	1	7.6	9
30	20	18	27	95	68	6	1	4	1	3	12	8.25	9	1	29	4	1	2	1	0	0	2	0.5	1	21.0667	15.5	12	18	11	18	1	12	12
30	20	19	25	94	69	6	1	4	1	6	14	10.5	11	1	46	2	1	1	0	1	0	2	0.5	1	23.8929	18	10	6	6	5	1	5.6	6
30	20	18	23	91	68	6	1	3	0.75	6	12	8.66667	8	1	51	4	1	0	5	0	0	1	0.25	1	12.6667	5	5	7	9	11	1	6.6	7
30	20	20	26	96	70	6	1	4	1	9	11	10.25	10.5	1	37	2	1	0	0	0	0	0	0	0	17.8125	12.5	7	8	6	10	1	6.4	7
30	20	18	28	96	68	6	1	4	1	5	13	8.75	8.5	1	54	2	1	0	0	0	0	0	0	0	23.619	12	2	8	4	2	5	4.2	4
29	20	18	26	93	67	6	1	4	1	9	17	14.5	16	1	33	2	1	0	0	0	0	0	0	0	17.0417	11.5	5	8	5	5	1	4.8	5
30	20	16	28	94	66	6	1	2	0.5	2	3	2.5	2.5	0	42	6	1	0	0	0	0	0	0	0	20.7115	10.5	12	18	9	8	5	10.4	9
30	20	17	15	82	67	6	1	4	1	2	5	3.75	4	1	15	2	1	0	0	0	0	0	0	0	18.7179	12	10	9	8	11	1	7.8	9
9	0	15	30	54	24	2	0.333333	2	0.5	7	14	10.5	10.5	1	31	6	1	0	0	0	0	0	0	0	33.48	28	5	5	3	10	2	5	5
30	20	16	20	86	66	6	1	4	1	2	7	4.5	4.5	1	29	1	1	0	0	0	0	0	0	0	17.5217	11	5	4	8	5	1	4.6	5
30	0	19	23	72	49	4	0.666667	4	1	2	9	5.25	5	1	45	4	1	0	0	0	0	0	0	0	16.5577	8.5	7	15	8	16	6	10.4	8
30	20	19	27	96	69	6	1	4	1	6	9	6.75	6	1	46	4	1	1	0	0	0	1	0.25	1	19.7941	16	16	12	16	21	3	13.6	16
30	20	19	24	93	69	6	1	4	1	4	8	6	6	1	17	1	1	1	0	1	0	2	0.5	1	21.7097	14	8	8	9	5	1	6.2	8
30	20	19	25	94	69	6	1	4	1	8	14	9.75	8.5	1	32	5	1	0	0	0	0	0	0	0	22.3333	14	8	12	12	12	1	9	12
29	20	18	24	91	67	6	1	4	1	5	14	9.5	9.5	1	48	3	1	0	2	0	0	1	0.25	1	25.7531	16	16	18	19	20	8	16.2	18
20	20	19	28	87	59	5	0.833333	4	1	5	8	6.25	6	1	30	2	1	0	0	0	0	0	0	0	20.0571	14	8	11	5	10	1	7	8
30	20	20	22	92	70	6	1	4	1	2	9	6	6.5	1	12	0	0	0	0	0	0	0	0	0	23.3333	24	2	3	4	3	3	3	3
27	20	16	11	74	63	6	1	3	0.75	8	29	17	14	1	29	3	1	0	0	0	0	0	0	0	39.0909	26	5	6	4	4	3	4.4	4
30	20	14	26	90	64	6	1	2	0.5	5	8	6.5	6.5	1	35	2	1	0	0	0	0	0	0	0	31.4167	24	4	3	2	2	1	2.4	2
30	20	17	19	86	67	6	1	4	1	11	19	14.5	14	1	31	3	1	0	0	1	0	1	0.25	1	37.1111	26	7	15	11	11	1	9	11
30	20	19	20	89	69	6	1	4	1	7	17	13.75	15.5	1	25	4	1	0	0	0	0	0	0	0	25.9773	20	10	10	12	11	1	8.8	10
30	20	18	28	96	68	6	1	4	1	8	43	22.75	20	1	46	2	1	1	1	0	0	2	0.5	1	22.2909	16	14	13	11	16	1	11	13
28	20	20	22	90	68	6	1	4	1	4	13	8	7.5	1	40	6	1	1	0	0	0	1	0.25	1	34.1	16	8	17	20	23	2	14	17
30	20	19	28	97	69	6	1	4	1	12	37	19.75	15	1	58	1	1	0	0	0	0	0	0	0	25.3542	14	15	11	10	11	1	9.6	11
30	0	4	0	34	34	3	0.5	2	0.5	8	11	9.5	9.5	1	0	1	1	0	0	0	0	0	0	0	22.0952	6	8	10	3	0	0	4.2	3
30	20	15	24	89	65	6	1	2	0.5	7	18	12.5	12.5	1	28	2	1	0	0	0	0	0	0	0	21.6765	8.5	5	13	7	6	3	6.8	6
30	20	19	14	83	69	6	1	4	1	4	12	6	4	1	20	0	0	0	0	0	0	0	0	0	19.7	13	6	8	7	7	2	6	7
30	20	19	25	94	69	6	1	4	1	1	17	6.25	3.5	1	19	4	1	0	0	0	0	0	0	0	41.75	24	8	6	9	6	3	6.4	6
30	20	18	15	83	68	6	1	4	1	6	12	9	9	1	48	3	1	3	0	0	0	1	0.25	1	20.5952	11	11	11	8	11	1	8.4	11
30	20	20	16	86	70	6	1	4	1	3	12	8.75	10	1	26	5	1	1	0	0	0	1	0.25	1	21.875	17	12	12	9	14	1	9.6	12
30	20	20	27	97	70	6	1	4	1	9	22	14.25	13	1	22	5	1	1	0	0	0	1	0.25	1	24.8085	14	10	11	14	10	2	9.4	10
30	20	19	26	95	69	6	1	4	1	3	24	13.5	13.5	1	37	3	1	0	0	0	0	0	0	0	15.2963	8	8	17	14	11	4	10.8	11
29	20	13	24	86	62	6	1	4	1	2	10	6.5	7	1	30	0	0	0	0	0	0	0	0	0	19.3889	20	7	3	4	3	1	3.6	3
30	20	18	27	95	68	6	1	4	1	7	14	10.75	11	1	51	2	1	1	0	0	0	1	0.25	1	21.0741	12	6	7	3	6	5	5.4	6
30	0	18	29	77	48	5	0.833333	4	1	1	4	2.25	2	1	17	4	1	0	0	0	0	0	0	0	18.7838	14	9	14	9	3	2	7.4	9
30	20	19	27	96	69	6	1	4	1	4	8	5.5	5	1	36	4	1	0	0	0	0	0	0	0	30.381	22	9	14	9	8	2	8.4	9
30	20	18	16	84	68	6	1	4	1	6	8	6.75	6.5	1	30	4	1	0	0	0	0	0	0	0	26.6452	16	5	8	8	9	1	6.2	8
30	20	7	25	82	57	5	0.833333	4	1	5	15	10.25	10.5	1	41	4	1	0	0	0	0	0	0	0	21.3478	8	13	15	10	5	3	9.2	10
30	20	18	28	96	68	6	1	4	1	3	7	4.5	4	1	28	0	0	0	0	0	0	0	0	0	13.7419	10	7	9	4	8	3	6.2	7
30	0	2	0	32	32	3	0.5	1	0.25	17	17	17	17	1	0	0	0	0	0	0	0	0	0	0	24.2	21.5	3	5	1	1	0	2	1
30	20	19	23	92	69	6	1	4	1	9	11	10.25	10.5	1	36	3	1	0	0	0	0	0	0	0	37.5	26	9	14	9	12	4	9.6	9
29	20	11	21	81	60	6	1	3	0.75	8	13	9.66667	8	1	44	6	1	1	0	1	0	2	0.5	1	26.878	14	5	13	9	13	1	8.2	9
30	20	15	13	78	65	6	1	4	1	3	20	9.75	8	1	9	4	1	1	0	0	0	1	0.25	1	20.6316	10	9	8	11	9	1	7.6	9
30	20	19	25	94	69	6	1	4	1	7	10	8.5	8.5	1	50	0	0	0	0	0	0	0	0	0	20.25	13	10	6	5	5	2	5.6	5
30	20	16	17	83	66	6	1	4	1	9	24	13.75	11	1	29	4	1	0	0	1	0	1	0.25	1	31.75	24	13	8	9	13	1	8.8	9
30	20	19	16	85	69	6	1	4	1	9	19	13.25	12.5	0	13	5	1	1	0	0	0	1	0.25	1	28.1481	18.5	13	15	10	11	5	10.8	11
20	0	1	0	21	21	2	0.333333	1	0.25	13	13	13	13	1	0	2	1	2	0	0	0	1	0.25	1	20.44	15	11	9	1	2	2	5	2
29	20	11	25	85	60	6	1	3	0.75	3	7	5.66667	7	1	27	2	1	0	0	0	0	0	0	0	21.1923	16	8	6	6	5	1	5.2	6
30	20	16	17	83	66	6	1	3	0.75	5	6	5.33333	5	1	16	4	1	1	0	0	0	1	0.25	1	36.3529	32	4	4	5	3	1	3.4	4
29	20	18	23	90	67	6	1	4	1	3	7	5	5	1	29	5	1	0	0	0	0	0	0	0	27.0476	19	4	4	4	8	1	4.2	4
30	20	20	29	99	70	6	1	4	1	5	13	8.5	8	1	22	3	1	2	0	0	0	1	0.25	1	18.4773	8	9	11	11	11	2	8.8	11
30	18	15	26	89	63	5	1	1	0.5	6	6	6	6	1	22	1	1	0	0	0	0	0	0	0	18.6452	12	6	6	8	8	3	6.2	6
30	20	16	30	96	66	5	1	1	0.5	7	7	7	7	1	18	0	0	0	0	0	0	0	0	0	12.8077	8.5	3	6	7	8	2	5.2	6
30	20	4	25	79	54	4	0.8	2	1	18	20	19	19	1	55	2	1	0	0	0	0	0	0	0	17.7222	10	2	3	4	8	1	3.6	3
30	20	20	0	70	70	5	1	2	1	8	9	8.5	8.5	1	0	1	1	0	0	0	0	0	0	0	20.0476	8	3	3	4	10	1	4.2	3
30	20	18	28	96	68	5	1	2	1	5	20	12.5	12.5	1	22	5	1	0	0	0	0	0	0	0	21.561	8	5	9	12	9	6	8.2	9
30	20	20	27	97	70	5	1	2	1	9	10	9.5	9.5	1	27	3	1	0	0	0	0	0	0	0	19.6667	11	13	11	11	6	1	8.4	11
30	10	19	29	88	59	4	0.8	2	1	4	4	4	4	1	21	4	1	0	0	0	0	0	0	0	16.2121	12	4	8	10	10	1	6.6	8
30	20	20	28	98	70	5	1	2	1	5	8	6.5	6.5	1	18	0	0	0	0	0	0	0	0	0	17.7027	12	6	7	9	12	3	7.4	7
30	20	20	24	94	70	5	1	2	1	7	9	8	8	1	15	2	1	0	0	0	0	0	0	0	16.65	10	4	3	4	6	3	4	4
30	18	16	23	87	64	5	1	1	0.5	11	11	11	11	1	33	4	1	0	0	0	0	0	0	0	37.7907	26	8	10	10	10	5	8.6	10
30	18	20	28	96	68	5	1	2	1	4	12	8	8	1	19	5	1	0	0	0	0	0	0	0	17.5	17.5	8	11	15	12	2	9.6	11
30	20	18	30	98	68	5	1	2	1	7	8	7.5	7.5	1	24	5	1	0	0	0	0	0	0	0	18.2	9.5	7	7	7	8	1	6	7
30	20	20	23	93	70	5	1	2	1	13	14	13.5	13.5	1	31	3	1	0	0	0	0	0	0	0	25.0556	23.5	8	8	12	7	1	7.2	8
30	20	18	26	94	68	5	1	2	1	7	8	7.5	7.5	1	25	2	1	0	0	0	0	0	0	0	14.3864	8	12	12	9	9	2	8.8	9
30	18	20	30	98	68	5	1	2	1	7	9	8	8	1	19	5	1	0	0	0	0	0	0	0	17.6596	14	10	13	11	10	3	9.4	10
30	20	20	29	99	70	5	1	2	1	6	9	7.5	7.5	1	27	2	1	0	0	0	0	0	0	0	19.5273	10	15	15	13	10	2	11	13
30	18	20	26	94	68	4	0.8	2	1	8	9	8.5	8.5	1	24	4	1	0	0	0	0	0	0	0	16.2	7	2	5	8	3	2	4	3
30	16	16	30	92	62	4	0.8	1	0.5	5	5	5	5	1	15	3	1	0	0	0	0	0	0	0	22.3333	12	8	14	12	7	1	8.4	8
30	18	6	28	82	54	5	1	2	1	5	15	10	10	1	16	3	1	0	0	0	0	0	0	0	19.6739	16	8	10	15	11	2	9.2	10
30	20	20	16	86	70	5	1	2	1	5	11	8	8	1	16	2	1	0	0	0	0	0	0	0	34.1765	30	6	2	3	5	1	3.4	3
30	20	20	30	100	70	5	1	2	1	6	7	6.5	6.5	1	18	3	1	0	0	0	0	0	0	0	19.0244	14	9	12	8	11	1	8.2	9
29	20	18	27	94	67	5	1	2	1	12	14	13	13	1	40	0	0	0	0	0	0	0	0	0	26.2857	19	6	2	7	5	1	4.2	5
30	20	7	30	87	57	5	1	2	1	5	6	5.5	5.5	1	15	4	1	0	0	0	0	0	0	0	14.96	9	3	5	9	7	1	5	5
30	20	17	25	92	67	5	1	2	1	15	20	17.5	17.5	1	52	2	1	0	0	0	0	0	0	0	21.5	16.5	7	12	10	6	1	7.2	7
30	20	20	26	96	70	5	1	2	1	6	6	6	6	1	21	2	1	0	0	0	0	0	0	0	22.8571	12	9	6	9	10	1	7	9
18	20	17	28	83	55	4	0.8	2	1	5	10	7.5	7.5	1	30	4	1	0	0	0	0	0	0	0	17.6111	13	9	5	7	13	2	7.2	7
30	20	16	27	93	66	5	1	1	0.5	3	3	3	3	1	21	4	1	0	0	0	0	0	0	0	26.9189	17	9	11	9	6	2	7.4	9
28	20	19	23	90	67	4	0.8	2	1	13	15	14	14	1	20	4	1	0	0	0	0	0	0	0	13.25	10	11	11	17	18	3	12	11
30	20	20	29	99	70	5	1	2	1	6	10	8	8	1	24	1	1	0	0	0	0	0	0	0	18.4783	13	4	3	6	8	2	4.6	4
30	20	20	20	90	70	4	0.8	2	1	7	9	8	8	1	11	3	1	0	0	0	0	0	0	0	10.9524	7	7	12	16	5	2	8.4	7
30	18	18	29	95	66	5	1	2	1	20	20	20	20	1	54	5	1	0	0	0	0	0	0	0	23.0735	14	11	17	17	18	5	13.6	17
28	20	20	30	98	68	5	1	2	1	4	6	5	5	1	20	3	1	0	0	0	0	0	0	0	24.9259	16	3	6	9	7	2	5.4	6
30	20	15	29	94	65	5	1	1	0.5	7	7	7	7	1	24	1	1	0	0	0	0	0	0	0	15.3125	8.5	2	8	8	11	3	6.4	8
10	18	13	30	71	41	3	0.6	2	1	10	1596	803	803	1	45	3	1	0	0	0	0	0	0	0	22.0952	12	4	4	7	5	1	4.2	4
30	20	18	29	97	68	5	1	2	1	4	5	4.5	4.5	1	20	3	1	0	0	0	0	0	0	0	20.7692	15.5	4	7	7	6	2	5.2	6
30	18	18	28	94	66	5	1	2	1	5	8	6.5	6.5	1	21	3	1	0	0	0	0	0	0	0	17.9318	8.5	7	12	12	11	2	8.8	11
30	20	20	29	99	70	5	1	2	1	10	11	10.5	10.5	1	23	5	1	0	0	0	0	0	0	0	20.9259	14	5	4	10	7	1	5.4	5
30	20	18	29	97	68	5	1	2	1	7	10	8.5	8.5	1	53	2	1	0	0	0	0	0	0	0	14.8438	8	5	10	8	6	3	6.4	6
30	20	20	13	83	70	5	1	2	1	6	8	7	7	1	21	1	1	0	0	0	0	0	0	0	20.4898	12	12	14	10	11	2	9.8	11
30	18	20	28	96	68	5	1	2	1	5	8	6.5	6.5	1	19	3	1	0	0	0	0	0	0	0	20.3043	16	2	7	7	6	1	4.6	6
30	20	20	29	99	70	5	1	2	1	9	9	9	9	1	16	2	1	0	0	0	0	0	0	0	10.1143	5	8	12	6	8	1	7	8
30	20	18	28	96	68	5	1	2	1	7	9	8	8	1	49	4	1	0	0	0	0	0	0	0	19.1957	10	10	11	10	13	2	9.2	10
30	20	18	28	96	68	5	1	2	1	6	9	7.5	7.5	1	23	2	1	0	0	0	0	0	0	0	21.04	11	2	6	8	8	1	5	6
30	20	20	27	97	70	5	1	2	1	8	10	9	9	1	21	3	1	0	0	0	0	0	0	0	20.3235	11	8	5	10	9	2	6.8	8
30	18	7	18	73	55	5	1	2	1	13	15	14	14	1	55	2	1	0	0	0	0	0	0	0	17.4074	12	9	5	4	8	1	5.4	5
30	18	20	29	97	68	5	1	2	1	5	6	5.5	5.5	1	18	3	1	0	0	0	0	0	0	0	20.52	14	3	7	8	6	1	5	6
30	18	8	24	80	56	5	1	2	1	5	12	8.5	8.5	1	19	4	1	0	0	0	0	0	0	0	22.561	16	7	7	9	11	7	8.2	7
30	20	20	29	99	70	4	0.8	2	1	8	10	9	9	1	34	5	1	0	0	0	0	0	0	0	20.0435	11	12	11	12	7	4	9.2	11
30	18	19	19	86	67	5	1	2	1	11	13	12	12	1	17	2	1	0	0	0	0	0	0	0	14.9149	10	11	8	14	12	2	9.4	11
30	20	20	30	100	70	5	1	2	1	10	10	10	10	1	31	1	1	0	0	0	0	0	0	0	18	15	11	10	10	11	3	9	10
30	20	19	29	98	69	5	1	2	1	14	20	17	17	1	15	4	1	0	0	0	0	0	0	0	9.24242	4	9	15	17	21	4	13.2	15
30	20	19	29	98	69	5	1	2	1	7	8	7.5	7.5	1	18	3	1	0	0	0	0	0	0	0	17.6	10	10	7	8	9	1	7	8
30	18	20	28	96	68	5	1	2	1	6	6	6	6	1	22	3	1	0	0	0	0	0	0	0	17.2045	8	10	9	12	12	1	8.8	10
30	20	6	27	83	56	4	0.8	2	1	11	27	19	19	1	26	0	0	0	0	0	0	0	0	0	24.6818	19	6	6	3	5	2	4.4	5
30	20	20	28	98	70	5	1	2	1	5	7	6	6	1	32	1	1	0	0	0	0	0	0	0	18.0256	8	5	8	10	13	3	7.8	8
30	20	20	29	99	70	5	1	2	1	9	9	9	9	1	25	2	1	0	0	0	0	0	0	0	18.413	10	9	12	11	13	1	9.2	11
30	20	20	30	100	70	5	1	2	1	6	11	8.5	8.5	1	22	4	1	0	0	0	0	0	0	0	21.5667	13	4	7	10	7	2	6	7
30	20	20	28	98	70	5	1	2	1	9	10	9.5	9.5	1	32	1	1	0	0	0	0	0	0	0	11.2759	9	7	5	10	6	1	5.8	6
30	20	20	24	94	70	5	1	2	1	5	7	6	6	1	16	3	1	0	0	0	0	0	0	0	21.7692	14	4	10	6	4	2	5.2	4
30	20	20	29	99	70	4	0.8	2	1	8	9	8.5	8.5	1	21	1	1	0	0	0	0	0	0	0	14.6207	6	3	10	9	5	2	5.8	5
30	20	18	28	96	68	5	1	2	1	4	4	4	4	1	23	3	1	0	0	0	0	0	0	0	17.7838	9	6	9	9	11	2	7.4	9
30	20	20	29	99	70	5	1	2	1	12	16	14	14	1	36	3	1	0	0	0	0	0	0	0	26.0357	16	5	7	7	7	2	5.6	7
30	18	18	22	88	66	5	1	2	1	5	7	6	6	1	14	4	1	0	0	0	0	0	0	0	19.8824	14	5	9	9	9	2	6.8	9
30	20	20	27	97	70	5	1	2	1	4	10	7	7	1	21	3	1	0	0	0	0	0	0	0	10.8718	6	12	8	7	11	1	7.8	8
30	18	20	26	94	68	5	1	2	1	4	6	5	5	1	46	4	1	0	0	0	0	0	0	0	26.2	22	4	6	5	8	2	5	5
30	20	20	30	100	70	5	1	2	1	9	17	13	13	1	23	2	1	0	0	0	0	0	0	0	17.8929	11.5	4	8	6	8	2	5.6	6
30	20	16	28	94	66	5	1	1	0.5	5	5	5	5	1	19	2	1	0	0	0	0	0	0	0	18	14.5	8	7	8	10	1	6.8	8
30	20	19	27	96	69	5	1	2	1	9	18	13.5	13.5	1	31	4	1	0	0	0	0	0	0	0	13.4412	9	8	7	10	8	1	6.8	8
1	20	20	29	70	41	3	0.6	2	1	8	10	9	9	1	26	2	1	0	0	0	0	0	0	0	16.0938	8	3	5	7	9	8	6.4	7
30	20	19	25	94	69	5	1	2	1	5	7	6	6	1	20	4	1	0	0	0	0	0	0	0	22	14	6	7	12	7	1	6.6	7
30	20	0	0	50	50	4	0.8	0	0	0	0	0	0	1	0	3	1	0	0	0	0	0	0	0	21.5	6	1	2	4	9	2	3.6	2
30	20	19	28	97	69	5	1	2	1	5	6	5.5	5.5	1	22	5	1	0	0	0	0	0	0	0	19.7917	14	4	4	4	10	2	4.8	4
30	20	20	27	97	70	5	1	2	1	6	8	7	7	1	22	5	1	0	0	0	0	0	0	0	19.619	14	5	15	10	10	2	8.4	10
20	20	8	26	74	48	3	0.6	2	1	7	12	9.5	9.5	1	33	2	1	0	0	0	0	0	0	0	13.6829	8	7	6	13	12	3	8.2	7
30	20	20	29	99	70	5	1	2	1	7	8	7.5	7.5	1	26	4	1	0	0	0	0	0	0	0	30.4848	20	6	6	5	14	2	6.6	6
30	20	20	29	99	70	5	1	2	1	6	10	8	8	1	15	1	1	0	0	0	0	0	0	0	14.439	8	7	12	12	8	2	8.2	8
30	20	20	30	100	70	5	1	2	1	8	19	13.5	13.5	1	21	3	1	0	0	0	0	0	0	0	40.0312	23.5	6	10	5	8	3	6.4	6
30	18	13	23	84	61	5	1	1	0.5	16	16	16	16	0	22	2	1	0	0	0	0	0	0	0	27.3846	14	4	2	4	2	1	2.6	2
30	20	20	28	98	70	5	1	2	1	14	16	15	15	1	30	5	1	0	0	0	0	0	0	0	17.4286	8	8	9	13	10	2	8.4	9
30	20	19	30	99	69	5	1	2	1	6	12	9	9	1	30	5	1	0	0	0	0	0	0	0	19.8136	13	10	17	18	12	2	11.8	12
30	20	20	24	94	70	5	1	2	1	14	15	14.5	14.5	1	33	4	1	0	0	0	0	0	0	0	20.5	9.5	10	6	8	9	1	6.8	8
30	20	20	28	98	70	5	1	2	1	9	10	9.5	9.5	1	30	2	1	0	0	0	0	0	0	0	25	11.5	2	5	5	7	1	4	5
30	18	19	30	97	67	5	1	2	1	4	4	4	4	1	22	1	1	0	0	0	0	0	0	0	15.5385	12	2	7	5	8	4	5.2	5
30	16	16	24	86	62	5	1	1	0.5	6	6	6	6	1	24	3	1	0	0	0	0	0	0	0	13.7586	12	4	9	6	9	1	5.8	6
30	20	20	23	93	70	5	1	2	1	9	10	9.5	9.5	1	25	0	0	0	0	0	0	0	0	0	16.2667	8	7	8	6	8	1	6	7
30	8	1	0	39	39	3	0.6	1	0.5	1	1	1	1	1	0	2	1	0	0	0	0	0	0	0	16	12	2	4	2	2	1	2.2	2
30	18	20	23	91	68	5	1	2	1	4	7	5.5	5.5	1	34	5	1	0	0	0	0	0	0	0	19.0667	15.5	8	4	7	9	2	6	7
30	20	20	27	97	70	5	1	2	1	6	8	7	7	1	21	3	1	0	0	0	0	0	0	0	13.9091	8	8	14	13	7	2	8.8	8
30	20	20	26	96	70	5	1	2	1	4	11	7.5	7.5	1	23	3	1	0	0	0	0	0	0	0	13.0308	8	13	15	16	17	4	13	15
30	20	20	28	98	70	5	1	2	1	6	9	7.5	7.5	1	19	3	1	0	0	0	0	0	0	0	16.6667	9	6	4	8	8	1	5.4	6
30	20	20	13	83	70	5	1	2	1	4	9	6.5	6.5	1	14	2	1	0	0	0	0	0	0	0	14.7037	10	7	6	8	5	1	5.4	6
30	18	20	30	98	68	5	1	2	1	9	11	10	10	1	27	3	1	0	0	0	0	0	0	0	16.6585	11	9	8	14	9	1	8.2	9
30	20	19	29	98	69	5	1	2	1	7	7	7	7	1	20	4	1	0	0	0	0	0	0	0	17.7119	12	8	17	19	14	1	11.8	14
30	20	20	29	99	70	5	1	2	1	7	9	8	8	1	28	4	1	0	0	0	0	0	0	0	17.5122	12	6	13	9	12	1	8.2	9
30	20	20	25	95	70	5	1	2	1	9	10	9.5	9.5	1	23	0	0	0	0	0	0	0	0	0	26.8095	15	4	2	9	5	1	4.2	4
30	20	20	28	98	70	5	1	2	1	4	14	9	9	1	22	4	1	0	0	0	0	0	0	0	21.3667	10.5	2	6	11	9	2	6	6
30	20	19	15	84	69	5	1	2	1	4	18	11	11	1	13	1	1	0	0	0	0	0	0	0	19.4857	12	5	8	5	14	3	7	5
28	20	16	28	92	64	5	1	2	1	12	14	13	13	1	18	3	1	0	0	0	0	0	0	0	20.1111	14	6	10	9	10	1	7.2	9
30	20	20	28	98	70	5	1	2	1	10	11	10.5	10.5	1	28	5	1	0	0	0	0	0	0	0	17.9773	8	13	11	9	9	2	8.8	9
30	18	19	22	89	67	5	1	2	1	8	18	13	13	1	28	3	1	0	0	0	0	0	0	0	20.6	12	8	6	8	12	1	7	8
30	20	20	21	91	70	5	1	2	1	9	10	9.5	9.5	1	30	3	1	0	0	0	0	0	0	0	21.2143	11	2	7	8	9	2	5.6	7
30	20	19	25	94	69	5	1	2	1	18	18	18	18	1	31	3	1	0	0	0	0	0	0	0	25.5429	18	6	7	8	11	3	7	7
30	20	20	24	94	70	5	1	2	1	6	6	6	6	1	33	5	1	0	0	0	0	0	0	0	21.0811	13	8	10	11	7	1	7.4	8
30	20	18	20	88	68	5	1	2	1	7	19	13	13	1	43	1	1	0	0	0	0	0	0	0	24.6667	13	2	6	6	6	1	4.2	6
30	20	20	16	86	70	5	1	2	1	7	12	9.5	9.5	1	37	3	1	0	0	0	0	0	0	0	17	8	6	5	7	6	3	5.4	6
30	20	20	30	100	70	5	1	2	1	5	5	5	5	1	13	3	1	0	0	0	0	0	0	0	21.86	17.5	2	11	11	16	10	10	11
30	20	19	30	99	69	5	1	2	1	8	18	13	13	1	29	3	1	0	0	0	0	0	0	0	21.04	12	5	6	5	8	1	5	5
30	20	10	29	89	60	5	1	2	1	18	93	55.5	55.5	1	35	2	1	0	0	0	0	0	0	0	21.6522	10	2	4	5	11	1	4.6	4
30	20	20	24	94	70	5	1	2	1	4	15	9.5	9.5	1	16	4	1	0	0	0	0	0	0	0	20.9706	9.5	7	8	8	10	1	6.8	8
28	20	20	27	95	68	5	1	2	1	5	10	7.5	7.5	1	23	4	1	0	0	0	0	0	0	0	20.9429	18	9	7	8	10	1	7	8
28	20	18	18	84	66	5	1	2	1	8	9	8.5	8.5	1	37	3	1	0	0	0	0	0	0	0	25.6579	19	11	5	6	13	3	7.6	6
30	20	20	29	99	70	5	1	2	1	8	8	8	8	1	46	4	1	0	0	0	0	0	0	0	16.6078	10	10	14	10	15	2	10.2	10
30	20	20	26	96	70	5	1	2	1	7	7	7	7	1	19	2	1	0	0	0	0	0	0	0	18.0286	13	8	9	3	9	6	7	8
20	20	20	27	87	60	5	1	2	1	7	13	10	10	1	54	5	1	0	0	0	0	0	0	0	15.2917	8	11	8	12	16	1	9.6	11
30	20	20	17	87	70	5	1	2	1	9	15	12	12	1	36	1	1	0	0	0	0	0	0	0	15.122	8	14	11	4	11	1	8.2	11
30	18	19	29	96	67	5	1	2	1	5	13	9	9	1	19	0	0	0	0	0	0	0	0	0	19.7	12	3	7	4	4	2	4	4
30	20	18	28	96	68	5	1	2	1	4	8	6	6	1	27	2	1	0	0	0	0	0	0	0	15.8462	12	5	5	6	8	2	5.2	5
30	20	18	28	96	68	5	1	2	1	8	9	8.5	8.5	1	24	5	1	0	0	0	0	0	0	0	17.44	10	8	10	19	12	1	10	10
30	20	19	21	90	69	5	1	2	1	6	17	11.5	11.5	1	49	4	1	0	0	0	0	0	0	0	16.587	8	9	9	11	15	2	9.2	9
30	20	17	29	96	67	5	1	2	1	18	18	18	18	1	25	5	1	0	0	0	0	0	0	0	38.0652	31	11	10	11	13	1	9.2	11
30	20	20	25	95	70	5	1	2	1	9	10	9.5	9.5	1	60	0	0	0	0	0	0	0	0	0	24.7895	16	3	5	2	8	1	3.8	3
30	20	19	19	88	69	5	1	2	1	12	14	13	13	1	35	3	1	0	0	0	0	0	0	0	17.7619	8	5	11	13	12	1	8.4	11
30	20	20	21	91	70	5	1	2	1	5	14	9.5	9.5	1	40	1	1	0	0	0	0	0	0	0	17.7143	10	2	7	5	6	1	4.2	5
28	20	18	30	96	66	5	1	2	1	8	8	8	8	1	9	3	1	0	0	0	0	0	0	0	12.6667	11	9	4	7	9	1	6	7
30	20	20	27	97	70	5	1	2	1	7	12	9.5	9.5	1	28	4	1	0	0	0	0	0	0	0	19.1935	12	3	8	10	8	2	6.2	8
28	10	20	26	84	58	4	0.8	2	1	5	9	7	7	1	26	3	1	0	0	0	0	0	0	0	13.9444	9	1	4	13	13	5	7.2	5
28	20	18	29	95	66	5	1	2	1	12	14	13	13	1	13	2	1	0	0	0	0	0	0	0	20.4211	14.5	5	9	10	13	1	7.6	9
30	20	8	21	79	58	5	1	2	1	6	11	8.5	8.5	1	54	5	1	0	0	0	0	0	0	0	18.9655	8	3	5	9	8	4	5.8	5
30	20	20	30	100	70	5	1	2	1	8	19	13.5	13.5	1	25	4	1	0	0	0	0	0	0	0	23.9667	12.5	7	14	12	24	3	12	12
30	20	20	30	100	70	5	1	2	1	8	13	10.5	10.5	1	42	5	1	0	0	0	0	0	0	0	25.6154	18	17	13	20	14	1	13	14
30	20	20	26	96	70	5	1	2	1	4	17	10.5	10.5	1	41	2	1	0	0	0	0	0	0	0	19.3103	13	5	6	7	10	1	5.8	6
20	10	10	0	40	40	3	0.6	0	0	0	0	0	0	1	0	0	0	0	0	0	0	0	0	0	21.7222	18	7	2	1	7	1	3.6	2
30	18	18	27	93	66	5	1	2	1	3	7	5	5	1	19	2	1	0	0	0	0	0	0	0	21.44	8	7	4	3	9	2	5	4
30	20	19	22	91	69	5	1	2	1	12	20	16	16	1	46	5	1	0	0	0	0	0	0	0	27.3125	33	3	1	5	5	2	3.2	3
30	20	20	28	98	70	5	1	2	1	12	14	13	13	1	28	2	1	0	0	0	0	0	0	0	26.4643	14	5	9	5	8	1	5.6	5
30	20	20	26	96	70	5	1	2	1	9	9	9	9	1	49	5	1	0	0	0	0	0	0	0	21.274	9	9	12	20	24	8	14.6	12
30	20	20	29	99	70	5	1	2	1	16	17	16.5	16.5	1	19	5	1	0	0	0	0	0	0	0	32.8857	19.5	20	15	16	16	3	14	16
30	20	20	28	98	70	5	1	2	1	10	12	11	11	1	54	5	1	0	0	0	0	0	0	0	14.2273	7	11	11	10	11	1	8.8	11
30	20	20	30	100	70	5	1	2	1	9	19	14	14	1	51	2	1	0	0	0	0	0	0	0	25.3333	12	3	5	4	8	1	4.2	4
30	20	5	21	76	55	4	0.8	2	1	16	17	16.5	16.5	1	60	3	1	0	0	0	0	0	0	0	26.5	14.5	1	4	6	10	5	5.2	5
30	20	20	26	96	70	5	1	2	1	5	8	6.5	6.5	1	55	3	1	0	0	0	0	0	0	0	21	11	2	5	3	6	1	3.4	3
30	20	20	18	88	70	5	1	2	1	8	17	12.5	12.5	1	52	2	1	0	0	0	0	0	0	0	14.7105	10	5	12	10	8	3	7.6	8
30	20	20	29	99	70	5	1	2	1	9	14	11.5	11.5	1	40	2	1	0	0	0	0	0	0	0	15.0357	14	7	5	4	9	3	5.6	5
28	20	19	17	84	67	5	1	2	1	9	20	14.5	14.5	1	33	5	1	0	0	0	0	0	0	0	22.9623	9	11	12	15	13	2	10.6	12
28	20	19	20	87	67	5	1	2	1	10	14	12	12	1	42	5	1	0	0	0	0	0	0	0	19.2	11	9	12	16	16	2	11	12
30	20	18	26	94	68	5	1	2	1	17	20	18.5	18.5	1	35	5	1	0	0	0	0	0	0	0	24.2308	14	7	10	17	15	3	10.4	10
30	20	18	28	96	68	5	1	2	1	6	9	7.5	7.5	1	18	3	1	0	0	0	0	0	0	0	15.3	7	6	3	10	9	2	6	6
30	20	20	30	100	70	5	1	2	1	10	13	11.5	11.5	1	25	3	1	0	0	0	0	0	0	0	21.25	13	7	8	12	8	1	7.2	8
30	20	19	22	91	69	5	1	2	1	9	10	9.5	9.5	1	28	4	1	0	0	0	0	0	0	0	21.3673	14	8	12	16	12	1	9.8	12
28	20	16	21	85	64	5	1	1	0.5	16	16	16	16	1	50	3	1	0	0	0	0	0	0	0	23.6207	17	6	5	8	7	3	5.8	6
30	20	17	30	97	67	5	1	2	1	11	19	15	15	1	40	1	1	0	0	0	0	0	0	0	15.5769	8	3	5	8	9	1	5.2	5
30	20	20	28	98	70	5	1	2	1	9	12	10.5	10.5	1	17	5	1	0	0	0	0	0	0	0	31.4375	24.5	3	2	4	6	1	3.2	3
30	20	20	20	90	70	5	1	2	1	5	19	12	12	1	55	0	0	0	0	0	0	0	0	0	30.55	24.5	4	2	5	8	1	4	4
28	20	18	30	96	66	5	1	2	1	9	10	9.5	9.5	1	47	3	1	0	0	0	0	0	0	0	19.3636	14.5	4	2	4	10	2	4.4	4
30	20	20	24	94	70	5	1	2	1	4	14	9	9	1	48	0	0	0	0	0	0	0	0	0	19	2	3	2	6	6	1	3.6	3
30	20	20	23	93	70	5	1	2	1	8	10	9	9	1	59	0	0	0	0	0	0	0	0	0	19	10	5	5	6	8	1	5	5
30	18	19	27	94	67	5	1	2	1	3	10	6.5	6.5	1	35	3	1	0	0	0	0	0	0	0	23.5909	17	3	3	6	7	3	4.4	3
30	20	8	30	88	58	4	0.8	2	1	8	15	11.5	11.5	1	22	1	1	0	0	0	0	0	0	0	16.2941	10	1	4	4	7	1	3.4	4
30	20	19	23	92	69	5	1	2	1	5	10	7.5	7.5	1	14	3	1	0	0	0	0	0	0	0	15.0256	6	8	10	9	10	2	7.8	9
30	20	20	20	90	70	5	1	2	1	6	18	12	12	1	39	1	1	0	0	0	0	0	0	0	15.8	9.5	5	7	7	10	1	6	7
30	20	20	30	100	70	5	1	2	1	10	14	12	12	1	26	3	1	0	0	0	0	0	0	0	24.9697	19	7	6	9	9	2	6.6	7
30	20	20	29	99	70	5	1	2	1	13	14	13.5	13.5	1	26	3	1	0	0	0	0	0	0	0	21.1571	12	13	17	16	20	4	14	16
30	20	20	30	100	70	5	1	2	1	14	20	17	17	1	14	4	1	0	0	0	0	0	0	0	19.05	10	9	17	11	22	1	12	11
30	20	20	24	94	70	5	1	2	1	11	16	13.5	13.5	1	25	2	1	0	0	0	0	0	0	0	15.4706	10	4	5	12	11	2	6.8	5
30	20	19	21	90	69	5	1	2	1	7	8	7.5	7.5	1	48	1	1	0	0	0	0	0	0	0	17.4103	8	5	10	10	11	3	7.8	10
30	20	20	16	86	70	5	1	2	1	10	11	10.5	10.5	1	34	4	1	0	0	0	0	0	0	0	19.9118	12	4	10	9	10	1	6.8	9
30	20	20	26	96	70	5	1	2	1	8	9	8.5	8.5	1	42	4	1	0	0	0	0	0	0	0	25.5	11	3	7	5	12	1	5.6	5
30	18	20	25	93	68	5	1	2	1	6	8	7	7	1	37	4	1	0	0	0	0	0	0	0	14.0222	10	7	5	16	14	3	9	7
30	20	20	13	83	70	5	1	2	1	7	14	10.5	10.5	1	25	4	1	0	0	0	0	0	0	0	21.5	12.5	11	10	11	13	1	9.2	11
30	20	7	28	85	57	5	1	2	1	14	14	14	14	1	37	1	1	0	0	0	0	0	0	0	17.9412	14	2	2	1	7	5	3.4	2
26	20	7	26	79	53	4	0.8	2	1	5	6	5.5	5.5	1	36	2	1	0	0	0	0	0	0	0	23.5294	22	1	5	3	6	2	3.4	3
30	20	13	25	88	63	5	1	2	1	2	6	4	4	1	33	3	1	0	0	0	0	0	0	0	23.8226	16	10	10	20	17	5	12.4	10
28	20	20	29	97	68	5	1	2	1	9	15	12	12	1	31	2	1	0	0	0	0	0	0	0	17.2642	10	5	13	12	19	4	10.6	12
30	20	20	29	99	70	5	1	2	1	7	8	7.5	7.5	1	39	2	1	0	0	0	0	0	0	0	19.6471	12	2	2	5	7	1	3.4	2
29	20	20	30	99	69	5	1	2	1	6	8	7	7	1	16	4	1	0	0	0	0	0	0	0	16.6087	8	9	12	11	13	1	9.2	11
29	20	15	23	87	64	5	1	1	0.5	20	20	20	20	1	38	5	1	0	0	0	0	0	0	0	16.9444	12	4	10	12	9	1	7.2	9
30	10	20	23	83	60	4	0.8	2	1	6	11	8.5	8.5	1	48	3	1	0	0	0	0	0	0	0	36.7353	15	6	11	9	7	1	6.8	7
30	18	20	30	98	68	5	1	2	1	7	8	7.5	7.5	1	60	5	1	0	0	0	0	0	0	0	19.9355	14	5	8	7	9	2	6.2	7
28	20	20	29	97	68	5	1	2	1	9	10	9.5	9.5	1	30	2	1	0	0	0	0	0	0	0	14.4737	10	2	1	6	8	2	3.8	2
30	20	20	30	100	70	5	1	2	1	15	20	17.5	17.5	1	40	3	1	0	0	0	0	0	0	0	20.0323	16	8	8	8	5	2	6.2	8
28	18	20	27	93	66	5	1	2	1	13	20	16.5	16.5	1	38	5	1	0	0	0	0	0	0	0	16.2667	8	5	5	6	10	4	6	5
30	20	20	21	91	70	5	1	2	1	4	5	4.5	4.5	1	40	2	1	0	0	0	0	0	0	0	17.5	9.5	3	7	8	7	1	5.2	7
30	20	19	27	96	69	5	1	2	1	12	20	16	16	1	51	4	1	0	0	0	0	0	0	0	11.9091	6.5	2	4	7	8	1	4.4	4
30	20	12	25	87	62	5	1	2	1	6	11	8.5	8.5	1	32	4	1	0	0	0	0	0	0	0	11.3333	8	3	6	8	12	1	6	6
28	20	20	20	88	68	5	1	2	1	4	7	5.5	5.5	1	39	4	1	0	0	0	0	0	0	0	31.2381	18.5	6	8	12	14	2	8.4	8
30	20	20	30	100	70	5	1	2	1	17	20	18.5	18.5	1	23	4	1	0	0	0	0	0	0	0	21.8108	9	8	7	11	10	1	7.4	8
30	20	20	19	89	70	5	1	2	1	6	7	6.5	6.5	1	29	1	1	0	0	0	0	0	0	0	20.75	11.5	4	6	3	5	2	4	4
30	20	20	29	99	70	5	1	2	1	8	11	9.5	9.5	1	60	4	1	0	0	0	0	0	0	0	11.8077	7	4	9	5	6	2	5.2	5
30	20	20	29	99	70	5	1	2	1	3	10	6.5	6.5	1	12	4	1	0	0	0	0	0	0	0	32.75	17.5	15	11	14	12	4	11.2	12
30	20	20	22	92	70	5	1	2	1	6	20	13	13	1	60	2	1	0	0	0	0	0	0	0	25.8421	14.5	8	8	5	13	4	7.6	8
30	20	20	24	94	70	5	1	2	1	7	11	9	9	1	55	2	1	0	0	0	0	0	0	0	16.3333	9	5	8	4	9	1	5.4	5
28	18	17	25	88	63	5	1	2	1	6	11	8.5	8.5	1	16	1	1	0	0	0	0	0	0	0	24.1778	19	8	12	12	12	1	9	12
30	18	20	18	86	68	5	1	2	1	14	14	14	14	1	34	4	1	0	0	0	0	0	0	0	23.2	16	5	7	7	10	1	6	7
30	20	20	29	99	70	5	1	2	1	10	20	15	15	1	20	4	1	0	0	0	0	0	0	0	29.1176	16	17	14	18	18	1	13.6	17
30	18	17	27	92	65	5	1	2	1	10	13	11.5	11.5	1	48	4	1	0	0	0	0	0	0	0	17.1087	10	8	9	14	14	1	9.2	9
30	20	20	24	94	70	5	1	2	1	3	8	5.5	5.5	1	16	0	0	0	0	0	0	0	0	0	24.7778	25.5	17	18	21	15	1	14.4	17
30	20	20	29	99	70	5	1	2	1	7	10	8.5	8.5	1	18	5	1	0	0	0	0	0	0	0	20.1905	14.5	10	9	13	9	1	8.4	9
30	20	20	30	100	70	5	1	2	1	6	13	9.5	9.5	1	37	2	1	0	0	0	0	0	0	0	21.0345	7	3	10	6	8	2	5.8	6
30	20	18	15	83	68	5	1	2	1	7	15	11	11	1	36	2	1	0	0	0	0	0	0	0	15.6897	10	8	6	7	7	1	5.8	7
30	20	19	29	98	69	5	1	2	1	13	16	14.5	14.5	1	47	5	1	0	0	0	0	0	0	0	10.6842	6	6	10	8	13	1	7.6	8
30	18	19	20	87	67	5	1	2	1	8	13	10.5	10.5	1	13	2	1	0	0	0	0	0	0	0	19.5625	13	5	7	11	7	2	6.4	7
30	18	18	27	93	66	5	1	2	1	8	14	11	11	1	60	2	1	0	0	0	0	0	0	0	18.1463	10	7	11	11	10	2	8.2	10
28	20	20	28	96	68	5	1	2	1	8	12	10	10	1	39	5	1	0	0	0	0	0	0	0	28.7333	15.5	7	2	6	12	3	6	6
30	20	20	29	99	70	5	1	2	1	6	8	7	7	1	19	0	0	0	0	0	0	0	0	0	14	7	4	5	3	7	1	4	4
30	20	7	22	79	57	4	0.8	2	1	6	7	6.5	6.5	1	40	1	1	0	0	0	0	0	0	0	14.9412	12	1	4	4	7	1	3.4	4
30	20	18	17	85	68	5	1	2	1	12	17	14.5	14.5	1	36	2	1	0	0	0	0	0	0	0	17.0976	10	8	10	10	12	1	8.2	10
30	20	19	12	81	69	5	1	2	1	12	20	16	16	1	53	3	1	0	0	0	0	0	0	0	28.4138	18	4	9	7	8	1	5.8	7
30	20	20	23	93	70	5	1	2	1	8	9	8.5	8.5	1	45	4	1	0	0	0	0	0	0	0	21.6071	13	4	8	7	6	3	5.6	6
30	20	15	30	95	65	5	1	2	1	2	4	3	3	1	28	2	1	0	0	0	0	0	0	0	12.4583	9.5	7	3	3	9	2	4.8	3
30	20	20	28	98	70	5	1	2	1	6	9	7.5	7.5	1	43	2	1	0	0	0	0	0	0	0	12.1154	8	7	6	7	5	1	5.2	6
30	20	19	27	96	69	5	1	2	1	9	12	10.5	10.5	1	41	3	1	0	0	0	0	0	0	0	20.5238	18	1	6	7	6	1	4.2	6
30	20	20	19	89	70	5	1	2	1	7	17	12	12	1	26	0	0	0	0	0	0	0	0	0	17.9333	12	6	8	5	10	1	6	6
30	20	20	24	94	70	5	1	2	1	5	20	12.5	12.5	1	19	1	1	0	0	0	0	0	0	0	23.8889	15.5	1	4	7	5	1	3.6	4
30	20	20	30	100	70	5	1	2	1	9	10	9.5	9.5	1	31	2	1	0	0	0	0	0	0	0	25.5667	19	5	7	8	9	1	6	7
30	20	20	21	91	70	5	1	2	1	5	10	7.5	7.5	1	39	2	1	0	0	0	0	0	0	0	16.0426	8	8	12	10	15	2	9.4	10
30	20	20	30	100	70	5	1	2	1	6	10	8	8	1	60	2	1	0	0	0	0	0	0	0	16.7105	9.5	10	5	8	12	3	7.6	8
30	18	18	24	90	66	5	1	2	1	6	18	12	12	1	51	5	1	0	0	0	0	0	0	0	18.3333	12	8	7	7	10	1	6.6	7
30	20	20	26	96	70	5	1	2	1	4	9	6.5	6.5	1	16	4	1	0	0	0	0	0	0	0	19.1	10.5	8	6	7	8	1	6	7
30	20	12	17	79	62	5	1	2	1	6	9	7.5	7.5	1	53	4	1	0	0	0	0	0	0	0	20.5106	16	5	16	10	12	4	9.4	10
30	18	16	29	93	64	5	1	2	1	4	20	12	12	1	22	3	1	0	0	0	0	0	0	0	15.175	8	4	11	11	13	1	8	11
30	20	20	28	98	70	5	1	2	1	5	6	5.5	5.5	1	22	4	1	0	0	0	0	0	0	0	21.25	15	4	3	2	6	1	3.2	3
30	20	19	18	87	69	5	1	2	1	9	11	10	10	1	43	4	1	0	0	0	0	0	0	0	16.5263	9.5	8	11	8	9	2	7.6	8
30	20	19	17	86	69	5	1	2	1	9	20	14.5	14.5	1	44	5	1	0	0	0	0	0	0	0	28.027	16	9	9	6	10	3	7.4	9
30	20	20	25	95	70	5	1	2	1	7	10	8.5	8.5	1	37	2	1	0	0	0	0	0	0	0	15.5	11.5	4	4	3	7	2	4	4
30	20	20	24	94	70	5	1	2	1	8	18	13	13	1	45	4	1	0	0	0	0	0	0	0	10.5652	5	14	10	10	10	2	9.2	10
30	20	18	14	82	68	5	1	2	1	9	13	11	11	1	57	4	1	0	0	0	0	0	0	0	16.1852	7	4	4	8	10	1	5.4	4
30	20	18	11	79	68	5	1	2	1	12	19	15.5	15.5	1	60	5	1	0	0	0	0	0	0	0	17.6364	11	9	10	12	12	1	8.8	10
30	20	20	28	98	70	5	1	2	1	8	13	10.5	10.5	1	34	1	1	0	0	0	0	0	0	0	17.7647	11	8	5	9	8	4	6.8	8
30	20	20	25	95	70	5	1	2	1	13	19	16	16	1	60	3	1	0	0	0	0	0	0	0	23.0938	13	4	9	8	9	2	6.4	8
30	10	20	29	89	60	4	0.8	2	1	6	8	7	7	1	27	3	1	0	0	0	0	0	0	0	31.7586	20	4	5	9	9	2	5.8	5
30	20	20	30	100	70	5	1	2	1	11	13	12	12	1	29	3	1	0	0	0	0	0	0	0	24.34	16.5	10	12	8	13	7	10	10
30	18	19	14	81	67	5	1	2	1	10	11	10.5	10.5	1	38	3	1	0	0	0	0	0	0	0	23.8571	18	10	13	8	9	2	8.4	9
30	20	20	16	86	70	5	1	2	1	6	11	8.5	8.5	1	38	3	1	0	0	0	0	0	0	0	15.9048	10	8	12	10	10	2	8.4	10
30	20	19	25	94	69	5	1	2	1	16	17	16.5	16.5	1	49	1	1	0	0	0	0	0	0	0	15.7727	10	8	6	11	15	4	8.8	8
30	20	18	23	91	68	5	1	2	1	8	8	8	8	1	44	2	1	0	0	0	0	0	0	0	15.95	10.5	5	5	3	6	1	4	5
30	20	8	27	85	58	4	0.8	2	1	6	12	9	9	1	32	2	1	0	0	0	0	0	0	0	24.4286	28	1	4	4	3	2	2.8	3
30	20	19	20	89	69	5	1	2	1	7	7	7	7	1	47	5	1	0	0	0	0	0	0	0	23.3966	8.5	11	13	10	20	4	11.6	11
30	20	20	28	98	70	5	1	2	1	9	9	9	9	1	28	1	1	0	0	0	0	0	0	0	19.1842	7	8	8	12	9	1	7.6	8
30	20	19	27	96	69	5	1	2	1	8	20	14	14	1	29	2	1	0	0	0	0	0	0	0	17.84	12	4	7	6	7	1	5	6
30	20	20	30	100	70	5	1	2	1	4	20	12	12	1	28	2	1	0	0	0	0	0	0	0	19.6364	10	5	6	8	12	2	6.6	6
30	10	16	14	70	56	4	0.8	1	0.5	13	13	13	13	1	26	2	1	0	0	0	0	0	0	0	11.9259	6	4	7	5	6	5	5.4	5
30	20	17	30	97	67	5	1	2	1	14	15	14.5	14.5	1	30	0	0	0	0	0	0	0	0	0	18.2105	13	4	4	4	6	1	3.8	4
20	10	19	22	71	49	3	0.6	2	1	9	16	12.5	12.5	1	58	1	1	0	0	0	0	0	0	0	16.5882	10.5	6	10	4	11	3	6.8	6
30	20	16	21	87	66	5	1	2	1	7	9	8	8	1	16	2	1	0	0	0	0	0	0	0	21.6071	13	13	15	10	15	3	11.2	13
30	20	4	28	82	54	4	0.8	1	0.5	10	10	10	10	1	15	3	1	0	0	0	0	0	0	0	23.5385	24	2	3	3	4	1	2.6	3
26	20	20	28	94	66	5	1	2	1	5	16	10.5	10.5	1	30	4	1	0	0	0	0	0	0	0	25.1667	12.5	3	7	9	10	1	6	7
20	20	20	27	87	60	5	1	2	1	11	17	14	14	1	28	0	0	0	0	0	0	0	0	0	15.1429	6.5	5	13	9	11	4	8.4	9
30	20	20	29	99	70	5	1	2	1	8	16	12	12	1	42	3	1	0	0	0	0	0	0	0	18.75	12.5	8	9	12	10	1	8	9
30	20	19	30	99	69	5	1	2	1	7	16	11.5	11.5	1	22	1	1	0	0	0	0	0	0	0	15.1333	9	8	11	10	14	2	9	10
30	20	19	19	88	69	5	1	2	1	15	18	16.5	16.5	1	42	5	1	0	0	0	0	0	0	0	18.2424	14	3	6	11	12	1	6.6	6
30	20	18	30	98	68	5	1	2	1	9	16	12.5	12.5	1	26	1	1	0	0	0	0	0	0	0	22.3571	12.5	6	5	3	11	3	5.6	5
26	20	19	28	93	65	5	1	2	1	8	20	14	14	1	18	4	1	0	0	0	0	0	0	0	17.9231	12	4	9	11	12	3	7.8	9
30	20	16	20	86	66	5	1	1	0.5	8	8	8	8	1	52	3	1	0	0	0	0	0	0	0	18.7097	12	5	7	9	8	2	6.2	7
30	20	7	15	72	57	4	0.8	2	1	3	15	9	9	1	60	1	1	0	0	0	0	0	0	0	20.3684	16	1	5	3	7	3	3.8	3
28	20	16	26	90	64	5	1	2	1	13	21	17	17	1	47	1	1	0	0	0	0	0	0	0	13.7667	8.5	10	5	4	9	2	6	5
30	18	19	22	89	67	5	1	2	1	9	20	14.5	14.5	1	36	5	1	0	0	0	0	0	0	0	22.6053	18	5	8	14	10	1	7.6	8
30	20	19	28	97	69	5	1	2	1	5	20	12.5	12.5	1	43	3	1	0	0	0	0	0	0	0	19.6512	14	10	8	12	11	2	8.6	10
28	20	20	28	96	68	5	1	2	1	7	13	10	10	1	52	2	1	0	0	0	0	0	0	0	30.4615	21	3	1	2	5	2	2.6	2
30	18	20	24	92	68	5	1	2	1	7	17	12	12	1	31	1	1	0	0	0	0	0	0	0	21.3158	18	4	5	4	5	1	3.8	4
30	20	20	23	93	70	5	1	2	1	14	18	16	16	1	42	4	1	0	0	0	0	0	0	0	32.7826	12	3	2	11	6	1	4.6	3
30	20	20	19	89	70	5	1	2	1	11	17	14	14	1	25	1	1	0	0	0	0	0	0	0	20.5625	13.5	2	1	5	6	2	3.2	2
30	20	20	29	99	70	5	1	2	1	7	15	11	11	1	53	0	0	0	0	0	0	0	0	0	18.48	14	5	5	5	8	2	5	5
30	20	7	15	72	57	4	0.8	2	1	9	12	10.5	10.5	0	42	0	0	0	0	0	0	0	0	0	23.619	9.5	8	12	6	10	6	8.4	8
30	20	19	27	96	69	5	1	2	1	7	10	8.5	8.5	1	20	3	1	0	0	0	0	0	0	0	27.56	16	4	5	5	10	1	5	5
30	20	20	29	99	70	5	1	2	1	7	10	8.5	8.5	1	28	1	1	0	0	0	0	0	0	0	16.125	8	5	5	10	10	2	6.4	5
30	20	20	23	93	70	5	1	2	1	11	12	11.5	11.5	1	30	2	1	0	0	0	0	0	0	0	18.7692	16	5	13	10	10	1	7.8	10
30	18	20	22	90	68	5	1	2	1	7	11	9	9	1	48	0	0	0	0	0	0	0	0	0	15.8824	12	3	4	1	8	1	3.4	3
30	20	20	21	91	70	5	1	2	1	6	12	9	9	1	49	5	1	0	0	0	0	0	0	0	23	18	5	5	8	10	1	5.8	5
30	18	20	20	88	68	5	1	2	1	9	12	10.5	10.5	1	45	5	1	0	0	0	0	0	0	0	10.3594	6	14	16	15	17	2	12.8	15
30	20	20	0	70	70	5	1	2	1	14	20	17	17	1	0	3	1	0	0	0	0	0	0	0	22.5574	16	9	14	13	15	10	12.2	13
30	20	18	27	95	68	5	1	2	1	6	11	8.5	8.5	1	60	0	0	0	0	0	0	0	0	0	15.44	15	5	2	4	7	7	5	5
28	18	8	29	83	54	5	1	2	1	14	18	16	16	1	56	3	1	0	0	0	0	0	0	0	25.85	11.5	1	6	4	8	1	4	4
30	20	20	26	96	70	5	1	2	1	6	20	13	13	1	55	2	1	0	0	0	0	0	0	0	15.551	11	12	9	10	13	5	9.8	10
28	20	20	20	88	68	5	1	2	1	9	12	10.5	10.5	1	58	5	1	0	0	0	0	0	0	0	28.7083	12	8	13	13	10	4	9.6	10
26	20	18	29	93	64	5	1	2	1	11	19	15	15	1	28	5	1	0	0	0	0	0	0	0	16.1905	8	8	11	10	11	2	8.4	10
30	20	19	16	85	69	5	1	2	1	6	10	8	8	1	22	4	1	0	0	0	0	0	0	0	23.8438	12	5	4	11	11	1	6.4	5
30	20	20	30	100	70	5	1	2	1	9	20	14.5	14.5	1	42	4	1	0	0	0	0	0	0	0	21.7442	14	9	9	9	14	2	8.6	9
30	20	18	29	97	68	5	1	2	1	6	8	7	7	1	23	4	1	0	0	0	0	0	0	0	16.1458	11	12	10	12	13	1	9.6	12
28	20	18	24	90	66	5	1	2	1	12	17	14.5	14.5	1	22	3	1	0	0	0	0	0	0	0	10.325	6	10	10	9	10	1	8	10
30	20	18	14	82	68	5	1	2	1	14	18	16	16	1	22	0	0	0	0	0	0	0	0	0	21.3514	15	8	9	8	11	1	7.4	8
30	20	20	25	95	70	5	1	2	1	5	16	10.5	10.5	1	36	1	1	0	0	0	0	0	0	0	20.973	14	9	10	9	8	1	7.4	9
30	20	20	28	98	70	5	1	2	1	9	15	12	12	1	39	4	1	0	0	0	0	0	0	0	19.2105	13	5	7	11	14	1	7.6	7
30	20	20	0	70	70	5	1	2	1	4	7	5.5	5.5	1	0	3	1	0	0	0	0	0	0	0	19.5926	10.5	9	17	10	14	4	10.8	10
30	20	20	30	100	70	5	1	2	1	11	11	11	11	1	17	1	1	0	0	0	0	0	0	0	14.9615	10.5	5	5	4	11	1	5.2	5
30	20	20	30	100	70	5	1	2	1	4	15	9.5	9.5	1	17	2	1	0	0	0	0	0	0	0	22.6531	17	15	13	8	12	1	9.8	12
30	18	17	22	87	65	5	1	2	1	5	20	12.5	12.5	1	36	2	1	0	0	0	0	0	0	0	14	8	4	6	6	12	1	5.8	6
30	20	20	30	100	70	5	1	2	1	9	11	10	10	1	29	3	1	0	0	0	0	0	0	0	26.0588	16	15	15	18	17	3	13.6	15
30	20	20	28	98	70	5	1	2	1	5	7	6	6	1	49	3	1	0	0	0	0	0	0	0	16.871	11	4	7	9	10	1	6.2	7
30	20	20	17	87	70	5	1	2	1	10	12	11	11	1	37	2	1	0	0	0	0	0	0	0	15.2188	8	6	7	8	10	1	6.4	7
30	20	20	29	99	70	5	1	2	1	5	18	11.5	11.5	1	42	1	1	0	0	0	0	0	0	0	16.9091	12	4	6	10	10	3	6.6	6
30	18	20	29	97	68	5	1	2	1	14	18	16	16	1	49	5	1	0	0	0	0	0	0	0	22.5517	14	4	6	8	8	3	5.8	6
30	20	7	29	86	57	4	0.8	2	1	4	6	5	5	1	22	1	1	0	0	0	0	0	0	0	25	14	1	2	4	6	3	3.2	3
30	20	19	30	99	69	5	1	2	1	5	5	5	5	1	17	2	1	0	0	0	0	0	0	0	8.53061	4	7	11	13	13	5	9.8	11
28	20	18	25	91	66	5	1	2	1	12	16	14	14	1	56	5	1	0	0	0	0	0	0	0	37.4828	31	5	4	6	10	4	5.8	5
28	20	19	28	95	67	5	1	2	1	13	18	15.5	15.5	1	58	4	1	0	0	0	0	0	0	0	22.0667	20	5	6	8	10	1	6	6
30	20	20	24	94	70	5	1	2	1	9	10	9.5	9.5	1	39	5	1	0	0	0	0	0	0	0	20.8333	13	8	18	17	15	2	12	15
30	20	20	17	87	70	5	1	2	1	7	11	9	9	1	6	4	1	0	0	0	0	0	0	0	17.3636	9	3	7	1	10	1	4.4	3
30	20	20	30	100	70	5	1	2	1	11	12	11.5	11.5	1	28	4	1	0	0	0	0	0	0	0	20.34	15.5	13	11	10	11	5	10	11
30	20	20	29	99	70	5	1	2	1	9	20	14.5	14.5	1	24	3	1	0	0	0	0	0	0	0	15.7742	10	3	7	7	10	4	6.2	7
25	10	12	23	70	47	3	0.75	2	0.5	8	10	9	9	1	54	3	1	0	0	0	0	0	0	0	18.1714	13	2	8	9	14	2	7	8
23	10	14	21	68	47	4	1	2	0.5	8	8	8	8	0	60	2	1	0	0	0	0	0	0	0	20.5918	8	8	6	9	17	9	9.8	9
19	8	15	28	70	42	2	0.5	4	1	8	14	9.5	8	0	47	2	1	0	0	0	0	0	0	0	26.4286	19.5	13	5	8	18	12	11.2	12
29	20	17	20	86	66	4	1	3	0.75	8	13	10	9	1	24	1	1	0	0	0	0	0	0	0	17.8235	8	5	6	3	17	3	6.8	5
17	10	14	25	66	41	3	0.75	1	0.25	6	6	6	6	0	56	2	1	0	0	0	0	0	0	0	17.5	16	1	1	4	9	5	4	4
26	18	16	18	78	60	4	1	4	1	8	21	11.25	8	1	37	2	1	0	0	0	0	0	0	0	10.7391	8	12	16	16	21	4	13.8	16
24	20	15	15	74	59	4	1	3	0.75	2	8	6	8	1	58	2	1	0	0	0	0	0	0	0	21.9091	10	8	9	4	9	3	6.6	8
29	20	17	27	93	66	4	1	4	1	6	8	7.25	7.5	1	28	1	1	0	0	0	0	0	0	0	17.8182	11	16	9	13	13	4	11	13
23	15	17	26	81	55	4	1	4	1	8	14	9.5	8	1	35	1	1	0	0	0	0	0	0	0	14.1667	8	6	11	10	16	5	9.6	10
19	17	11	27	74	47	4	1	1	0.25	8	8	8	8	1	39	2	1	0	0	0	0	0	0	0	15.5778	8	9	7	7	18	4	9	7
30	20	17	14	81	67	4	1	4	1	6	8	7.5	8	1	30	1	1	0	0	0	0	0	0	0	12.7736	8	11	11	14	16	1	10.6	11
28	17	17	17	79	62	4	1	3	0.75	7	8	7.66667	8	1	55	2	1	0	0	0	0	0	0	0	19.2439	14	10	3	7	16	5	8.2	7
27	17	17	22	83	61	4	1	4	1	7	16	9.75	8	1	57	2	1	0	0	0	0	0	0	0	20.7368	13	4	11	8	12	3	7.6	8
28	20	15	21	84	63	4	1	4	1	7	11	8.5	8	1	54	2	1	0	0	0	0	0	0	0	21.3922	12	8	10	12	18	3	10.2	10
19	10	15	18	62	44	3	0.75	3	0.75	8	30	16.3333	11	0	60	3	1	0	0	0	0	0	0	0	29.5455	16	13	12	15	22	4	13.2	13
29	20	13	19	81	62	4	1	3	0.75	5	9	7.33333	8	1	60	0	0	0	0	0	0	0	0	0	16.75	8	4	5	6	15	2	6.4	5
13	10	7	17	47	30	3	0.75	1	0.25	8	8	8	8	1	34	2	1	0	0	0	0	0	0	0	14.377	6	5	15	23	15	3	12.2	15
30	18	5	17	70	53	4	1	3	0.75	6	8	7.33333	8	1	39	2	1	0	0	0	0	0	0	0	26.0625	17	4	9	8	9	2	6.4	8
29	20	18	20	87	67	4	1	4	1	7	12	8.5	7.5	1	42	2	1	0	0	0	0	0	0	0	21.3485	15	15	11	19	18	3	13.2	15
28	20	15	22	85	63	4	1	4	1	7	9	7.75	7.5	1	16	1	1	0	0	0	0	0	0	0	24.8571	15	13	14	11	14	4	11.2	13
19	10	15	26	70	44	3	0.75	2	0.5	7	8	7.5	7.5	0	47	2	1	0	0	0	0	0	0	0	18.28	8	0	6	9	8	2	5	6
28	16	18	22	84	62	4	1	4	1	4	8	7	8	1	60	1	1	0	0	0	0	0	0	0	18.8113	10	8	9	16	16	4	10.6	9
30	10	18	17	75	58	3	0.75	4	1	6	8	7.25	7.5	1	55	2	1	0	0	0	0	0	0	0	18.4138	10	8	12	12	22	4	11.6	12
20	12	8	22	62	40	4	1	2	0.5	5	7	6	6	0	32	0	0	0	0	0	0	0	0	0	18.3158	12	5	3	3	3	5	3.8	3
29	20	18	21	88	67	4	1	4	1	3	8	6.25	7	1	54	2	1	0	0	0	0	0	0	0	17.2419	14	11	16	17	13	5	12.4	13
28	20	17	20	85	65	4	1	4	1	7	11	8.5	8	1	44	1	1	0	0	0	0	0	0	0	13.8649	10	3	12	6	13	3	7.4	6
27	7	7	23	64	41	3	0.75	0	0	0	0	0	0	0	45	2	1	0	0	0	0	0	0	0	17.6538	12.5	4	6	5	8	3	5.2	5
26	19	17	20	82	62	4	1	3	0.75	8	14	10.3333	9	1	50	3	1	0	0	0	0	0	0	0	19.7209	13	11	6	8	13	5	8.6	8
26	20	11	27	84	57	4	1	0	0	0	0	0	0	0	38	0	0	0	0	0	0	0	0	0	22.6071	12	9	4	6	5	4	5.6	5
19	18	13	19	69	50	4	1	1	0.25	30	30	30	30	0	58	2	1	0	0	0	0	0	0	0	20.3	10	6	18	10	18	8	12	10
24	20	17	19	80	61	4	1	3	0.75	8	17	11	8	1	53	0	0	0	0	0	0	0	0	0	19.1167	8.5	8	12	16	22	2	12	12
20	19	11	20	70	50	4	1	0	0	0	0	0	0	1	32	1	1	0	0	0	0	0	0	0	24.1786	18	9	1	7	8	3	5.6	7
21	10	18	26	75	49	4	1	4	1	4	8	6.25	6.5	1	40	2	1	0	0	0	0	0	0	0	19.0513	8	4	8	6	18	3	7.8	6
26	20	17	24	87	63	4	1	3	0.75	8	17	11	8	1	59	2	1	0	0	0	0	0	0	0	20.4324	10	6	7	9	12	3	7.4	7
19	19	16	26	80	54	4	1	4	1	7	10	8.25	8	1	46	3	1	0	0	0	0	0	0	0	20.8545	10	7	10	12	21	5	11	10
7	10	13	26	56	30	3	0.75	1	0.25	8	8	8	8	0	40	1	1	0	0	0	0	0	0	0	20.1176	14	1	2	2	8	4	3.4	2
20	20	2	0	42	42	3	0.75	2	0.5	7	8	7.5	7.5	1	0	0	0	0	0	0	0	0	0	0	30.1053	24	5	6	7	1	0	3.8	5
19	19	12	20	70	50	4	1	0	0	0	0	0	0	1	59	0	0	0	0	0	0	0	0	0	14.8	13.5	4	7	9	15	5	8	7
5	10	12	0	27	27	3	0.75	1	0.25	6	6	6	6	1	0	0	0	0	0	0	0	0	0	0	14.7	10	2	5	11	10	2	6	5
30	20	14	21	85	64	4	1	3	0.75	8	9	8.33333	8	1	39	0	0	0	0	0	0	0	0	0	18.2857	15	3	6	8	9	2	5.6	6
30	20	17	28	95	67	4	1	3	0.75	5	11	7	5	1	55	1	1	0	0	0	0	0	0	0	16.7045	14.5	9	11	5	14	5	8.8	9
30	19	17	23	89	66	4	1	4	1	6	11	8.25	8	1	41	3	1	0	0	0	0	0	0	0	9.36538	6	8	10	16	15	3	10.4	10
20	8	12	24	64	40	3	0.75	2	0.5	8	9	8.5	8.5	0	32	2	1	0	0	0	0	0	0	0	10.8	6.5	2	4	3	6	5	4	4
25	14	14	23	76	53	4	1	1	0.25	8	8	8	8	1	60	2	1	0	0	0	0	0	0	0	26.0588	12	5	8	9	10	2	6.8	8
9	14	11	22	56	34	3	0.75	4	1	8	17	10.5	8.5	1	58	2	1	0	0	0	0	0	0	0	26.1875	15.5	5	10	4	9	4	6.4	5
19	18	13	25	75	50	4	1	2	0.5	5	8	6.5	6.5	1	49	3	1	0	0	0	0	0	0	0	21.1944	10	2	9	10	13	2	7.2	9
25	19	15	20	79	59	4	1	4	1	8	13	9.5	8.5	1	60	1	1	0	0	0	0	0	0	0	14.381	7.5	4	13	9	14	2	8.4	9
19	15	14	23	71	48	4	1	3	0.75	6	8	7	7	0	60	2	1	0	0	0	0	0	0	0	11.1364	5.5	8	13	16	24	5	13.2	13
29	20	18	15	82	67	4	1	4	1	7	16	10	8.5	1	31	1	1	0	0	0	0	0	0	0	19.6735	8	7	10	14	15	3	9.8	10
27	20	18	18	83	65	4	1	4	1	6	18	9.75	7.5	1	58	1	1	0	0	0	0	0	0	0	21.4889	16	6	8	14	15	2	9	8
28	17	18	19	82	63	4	1	4	1	6	8	7.5	8	1	55	1	1	0	0	0	0	0	0	0	26.4561	14	3	14	14	21	5	11.4	14
0	0	0	22	22	0	0	0	0	0	0	0	0	0	1	31	1	1	0	0	0	0	0	0	0	22.2	6	3	0	1	0	1	1	1
26	20	16	22	84	62	4	1	2	0.5	8	12	10	10	1	51	0	0	0	0	0	0	0	0	0	17.4054	8	6	8	6	15	2	7.4	6
29	20	17	23	89	66	4	1	4	1	8	8	8	8	1	38	2	1	0	0	0	0	0	0	0	23.4444	14	10	9	10	15	1	9	10
19	19	15	22	75	53	4	1	3	0.75	8	9	8.33333	8	1	60	1	1	0	0	0	0	0	0	0	16.85	14.5	2	4	5	7	2	4	4
10	10	3	0	23	23	1	0.25	2	0.5	3	8	5.5	5.5	1	0	0	0	0	0	0	0	0	0	0	15.9286	6	4	9	1	0	0	2.8	1
29	20	18	21	88	67	4	1	4	1	7	12	8.5	7.5	1	60	3	1	0	0	0	0	0	0	0	28.4394	15.5	13	16	14	20	3	13.2	14
19	10	14	27	70	43	3	0.75	2	0.5	6	8	7	7	0	45	3	1	0	0	0	0	0	0	0	18.3333	11	0	9	4	16	4	6.6	4
25	10	14	27	76	49	3	0.75	3	0.75	6	8	7	7	1	29	1	1	0	0	0	0	0	0	0	18.5098	15	9	8	11	19	4	10.2	9
30	20	18	26	94	68	4	1	3	0.75	7	12	8.66667	7	1	35	1	1	0	0	0	0	0	0	0	19.5897	11	5	9	7	17	1	7.8	7
21	20	11	18	70	52	4	1	3	0.75	5	8	6.66667	7	1	21	0	0	0	0	0	0	0	0	0	13.5385	9	9	7	4	5	1	5.2	5
29	6	13	17	65	48	3	0.75	2	0.5	8	8	8	8	0	45	0	0	0	0	0	0	0	0	0	17.4773	14	4	3	15	16	6	8.8	6
29	17	17	23	86	63	4	1	4	1	6	16	9.5	8	1	55	1	1	0	0	0	0	0	0	0	18.5111	10	6	11	9	18	1	9	9
15	17	15	23	70	47	4	1	3	0.75	7	9	8	8	1	59	3	1	0	0	0	0	0	0	0	30.5238	14	4	16	16	22	5	12.6	16
28	19	8	20	75	55	4	1	1	0.25	5	5	5	5	0	60	3	1	0	0	0	0	0	0	0	15.9722	14	9	3	5	14	5	7.2	5
28	19	16	21	84	63	4	1	3	0.75	5	8	6.66667	7	1	40	2	1	0	0	0	0	0	0	0	14.0667	10	5	5	11	19	5	9	5
17	20	14	19	70	51	4	1	2	0.5	8	13	10.5	10.5	1	59	1	1	0	0	0	0	0	0	0	16.1304	8	3	10	10	19	4	9.2	10
30	18	17	19	84	65	4	1	3	0.75	6	8	7.33333	8	1	24	2	1	0	0	0	0	0	0	0	20.1961	14	12	11	12	13	3	10.2	12
29	20	18	26	93	67	4	1	4	1	7	15	9.25	7.5	1	42	1	1	0	0	0	0	0	0	0	19.2708	16.5	10	14	10	12	2	9.6	10
10	10	3	0	23	23	1	0.25	2	0.5	8	15	11.5	11.5	1	0	0	0	0	0	0	0	0	0	0	28.2727	12	7	4	0	0	0	2.2	0
28	18	14	23	83	60	4	1	4	1	7	32	14	8.5	1	53	2	1	0	0	0	0	0	0	0	23.0139	15.5	12	18	14	24	4	14.4	14
29	20	18	22	89	67	4	1	4	1	7	12	8.75	8	1	33	1	1	0	0	0	0	0	0	0	14.7959	8	9	12	9	16	3	9.8	9
25	17	15	23	80	57	4	1	2	0.5	8	11	9.5	9.5	1	50	2	1	0	0	0	0	0	0	0	16.122	8	10	11	5	13	2	8.2	10
27	17	18	18	80	62	4	1	4	1	8	15	9.75	8	1	45	2	1	0	0	0	0	0	0	0	17.3256	12	8	11	7	15	2	8.6	8
0	19	5	25	49	24	3	0.75	0	0	0	0	0	0	1	43	1	1	0	0	0	0	0	0	0	17.6296	13	6	7	6	4	4	5.4	6
17	10	13	10	50	40	3	0.75	1	0.25	8	8	8	8	0	23	3	1	0	0	0	0	0	0	0	28.4242	14	2	6	8	8	9	6.6	8
29	20	16	19	84	65	4	1	3	0.75	6	8	7.33333	8	1	48	1	1	0	0	0	0	0	0	0	17.7778	12	4	9	11	9	3	7.2	9
18	14	2	11	45	34	3	0.75	1	0.25	5	5	5	5	1	36	0	0	0	0	0	0	0	0	0	25.7857	15.5	4	2	3	4	1	2.8	3
24	20	17	21	82	61	4	1	4	1	5	14	9	8.5	1	50	1	1	0	0	0	0	0	0	0	22.4595	10	7	10	6	11	3	7.4	7
26	18	14	23	81	58	4	1	4	1	8	13	9.25	8	0	35	2	1	0	0	0	0	0	0	0	17.8644	7	9	8	17	19	6	11.8	9
19	10	15	26	70	44	3	0.75	2	0.5	6	8	7	7	1	45	2	1	0	0	0	0	0	0	0	16.1176	10.5	4	5	9	13	3	6.8	5
30	20	18	21	89	68	4	1	4	1	3	8	6	6.5	1	16	2	1	0	0	0	0	0	0	0	18.9194	13.5	10	11	20	18	3	12.4	11
29	20	17	26	92	66	4	1	4	1	8	14	9.5	8	1	51	0	0	0	0	0	0	0	0	0	19.85	16	2	5	3	8	2	4	3
30	20	19	23	92	69	4	1	4	1	6	15	9	7.5	1	58	2	1	0	0	0	0	0	0	0	29.5435	12.5	12	10	6	16	2	9.2	10
29	20	16	20	85	65	4	1	4	1	6	18	9.5	7	1	17	1	1	0	0	0	0	0	0	0	27.5532	20	6	12	11	16	2	9.4	11
27	17	16	16	76	60	4	1	4	1	7	21	11	8	1	33	2	1	0	0	0	0	0	0	0	28.3714	23	11	10	4	8	2	7	8
25	14	15	16	70	54	4	1	2	0.5	8	8	8	8	1	60	2	1	0	0	0	0	0	0	0	23.42	13	7	10	12	17	4	10	10
27	10	14	23	74	51	3	0.75	1	0.25	17	17	17	17	1	46	2	1	0	0	0	0	0	0	0	17.0286	12	4	10	8	6	7	7	7
17	18	16	26	77	51	4	1	3	0.75	5	8	7	8	1	42	0	0	0	0	0	0	0	0	0	12.9091	8	7	8	5	11	2	6.6	7
30	18	19	23	90	67	4	1	4	1	5	8	6.25	6	1	18	2	1	0	0	0	0	0	0	0	20.0847	10	16	10	12	18	3	11.8	12
9	17	19	25	70	45	3	0.75	4	1	7	12	9	8.5	0	45	2	1	0	0	0	0	0	0	0	18.3636	10	6	8	6	9	4	6.6	6
30	20	13	19	82	63	4	1	2	0.5	6	8	7	7	1	16	1	1	0	0	0	0	0	0	0	19.2273	14.5	11	9	8	15	1	8.8	9
27	20	16	23	86	63	4	1	3	0.75	8	8	8	8	1	59	3	1	0	0	0	0	0	0	0	14.7045	10	6	10	10	14	4	8.8	10
30	20	19	27	96	69	4	1	4	1	7	8	7.5	7.5	1	6	2	1	0	0	0	0	0	0	0	20.72	10	12	17	15	23	8	15	15
9	20	16	22	67	45	3	0.75	3	0.75	3	8	6.33333	8	0	60	2	1	0	0	0	0	0	0	0	15.0667	10.5	2	9	4	10	5	6	5
21	19	11	12	63	51	4	1	0	0	0	0	0	0	0	60	1	1	0	0	0	0	0	0	0	20.6154	12	9	12	19	17	8	13	12
28	20	18	25	91	66	4	1	4	1	8	20	11	8	1	55	1	1	0	0	0	0	0	0	0	18.4468	10	9	13	9	14	2	9.4	9
27	20	18	17	82	65	4	1	4	1	6	21	10.5	7.5	1	47	2	1	0	0	0	0	0	0	0	21.2879	14	16	13	15	19	3	13.2	15
24	18	15	13	70	57	4	1	4	1	3	14	7.75	7	1	49	2	1	0	0	0	0	0	0	0	16.9149	12	3	14	9	19	2	9.4	9
26	16	18	13	73	60	4	1	4	1	5	9	7.25	7.5	1	48	2	1	0	0	0	0	0	0	0	13.8958	10	7	8	12	18	3	9.6	8
19	19	14	18	70	52	4	1	4	1	3	9	6.75	7.5	1	60	2	1	0	0	0	0	0	0	0	15.8333	10	8	16	11	14	5	10.8	11
29	16	16	20	81	61	4	1	3	0.75	5	13	8.33333	7	1	45	3	1	0	0	0	0	0	0	0	19.6562	14	5	12	4	7	4	6.4	5
30	20	17	21	88	67	4	1	4	1	6	12	8.75	8.5	1	22	1	1	0	0	0	0	0	0	0	21.9437	14	15	15	20	18	3	14.2	15
27	20	8	17	72	55	4	1	2	0.5	8	8	8	8	1	60	2	1	0	0	0	0	0	0	0	24.5957	12	11	11	5	17	3	9.4	11
29	17	19	25	90	65	4	1	4	1	8	15	9.75	8	1	45	2	1	0	0	0	0	0	0	0	27.1765	18	13	14	15	22	4	13.6	14
22	20	18	18	78	60	4	1	4	1	7	16	9.75	8	1	59	0	0	0	0	0	0	0	0	0	12.6905	7	6	7	11	13	5	8.4	7
24	19	14	13	70	57	4	1	4	1	8	22	11.5	8	1	60	1	1	0	0	0	0	0	0	0	21.4603	12	9	17	16	15	6	12.6	15
25	20	19	19	83	64	4	1	4	1	4	8	6.25	6.5	1	55	2	1	0	0	0	0	0	0	0	19.7097	14	8	17	12	21	4	12.4	12
0	20	11	0	31	31	3	0.75	3	0.75	4	7	5.33333	5	1	0	2	1	0	0	0	0	0	0	0	14.8824	9.5	3	8	11	10	2	6.8	8
16	18	12	25	71	46	4	1	1	0.25	8	8	8	8	0	49	2	1	0	0	0	0	0	0	0	41.7	23.5	3	10	6	5	6	6	6
30	18	12	26	86	60	4	1	4	1	6	8	7.25	7.5	1	60	2	1	0	0	0	0	0	0	0	17.6765	9.5	6	9	5	12	2	6.8	6
28	19	16	25	88	63	4	1	3	0.75	7	8	7.66667	8	1	46	0	0	0	0	0	0	0	0	0	20.7692	19.5	1	6	7	10	2	5.2	6
27	7	17	24	75	51	3	0.75	3	0.75	8	10	8.66667	8	1	30	2	1	0	0	0	0	0	0	0	21.9697	8	6	11	5	9	2	6.6	6
19	10	11	25	65	40	3	0.75	0	0	0	0	0	0	0	60	2	1	0	0	0	0	0	0	0	20.3158	8	2	1	5	7	4	3.8	4
28	20	17	15	80	65	4	1	4	1	8	15	9.75	8	1	28	1	1	0	0	0	0	0	0	0	18.0556	10	6	6	7	14	3	7.2	6
29	16	17	26	88	62	4	1	3	0.75	8	22	12.6667	8	1	52	1	1	0	0	0	0	0	0	0	27.4769	18	10	18	17	17	3	13	17
22	17	13	23	75	52	4	1	3	0.75	6	18	10.6667	8	0	35	0	0	0	0	0	0	0	0	0	14.1053	8	10	17	11	15	4	11.4	11
29	20	17	23	89	66	4	1	4	1	8	12	9	8	1	48	1	1	0	0	0	0	0	0	0	16.9535	6	9	6	10	15	3	8.6	9
28	18	15	16	77	61	4	1	4	1	8	12	9	8	1	60	3	1	0	0	0	0	0	0	0	17.7073	17	5	10	6	16	4	8.2	6
30	19	17	22	88	66	4	1	4	1	6	15	9.25	8	1	58	2	1	0	0	0	0	0	0	0	17.3953	14	6	7	13	15	2	8.6	7
29	17	15	20	81	61	4	1	4	1	8	19	10.75	8	1	52	3	1	0	0	0	0	0	0	0	30.5254	16	11	14	12	19	3	11.8	12
29	20	15	18	82	64	4	1	3	0.75	8	28	14.6667	8	1	60	1	1	0	0	0	0	0	0	0	25.6182	12	5	9	16	20	5	11	9
18	16	18	27	79	52	4	1	4	1	4	9	7.25	8	1	46	3	1	0	0	0	0	0	0	0	18.2045	14	5	7	12	14	6	8.8	7
29	17	18	24	88	64	4	1	4	1	4	8	6	6	1	45	1	1	0	0	0	0	0	0	0	21.5	13	17	13	15	19	4	13.6	15
23	18	11	22	74	52	4	1	0	0	0	0	0	0	1	60	1	1	0	0	0	0	0	0	0	12.3696	4	4	12	12	16	2	9.2	12
29	19	18	21	87	66	4	1	4	1	7	10	7.75	7	1	40	2	1	0	0	0	0	0	0	0	18.7838	6	9	6	9	10	3	7.4	9
24	18	11	19	72	53	4	1	0	0	0	0	0	0	1	57	1	1	0	0	0	0	0	0	0	14.2903	6	3	7	6	11	4	6.2	6
20	20	14	22	76	54	4	1	2	0.5	8	13	10.5	10.5	1	49	3	1	0	0	0	0	0	0	0	21.6129	17	7	10	8	4	2	6.2	7
23	10	9	23	65	42	3	0.75	3	0.75	5	7	6.33333	7	0	38	1	1	0	0	0	0	0	0	0	20.2683	19	7	4	12	14	4	8.2	7
10	10	3	0	23	23	1	0.25	2	0.5	7	7	7	7	1	0	0	0	0	0	0	0	0	0	0	16.1875	11.5	6	9	1	0	0	3.2	1
27	20	13	13	73	60	4	1	1	0.25	8	8	8	8	1	60	3	1	0	0	0	0	0	0	0	24.1778	11	6	11	10	14	4	9	10
23	20	16	22	81	59	4	1	4	1	8	14	9.5	8	1	51	2	1	0	0	0	0	0	0	0	16.2821	12	12	5	7	12	3	7.8	7
28	20	18	20	86	66	4	1	4	1	8	13	9.25	8	1	45	0	0	0	0	0	0	0	0	0	21.7234	18	9	10	13	13	2	9.4	10
20	20	17	19	76	57	4	1	4	1	8	17	10.5	8.5	1	56	1	1	0	0	0	0	0	0	0	17.0882	14	5	8	7	11	3	6.8	7
26	17	19	22	84	62	4	1	4	1	6	10	7.5	7	1	60	2	1	0	0	0	0	0	0	0	22.2353	16	11	5	4	10	4	6.8	5
26	10	14	18	68	50	3	0.75	4	1	8	22	12	9	0	59	2	1	0	0	0	0	0	0	0	24.4242	14	4	4	5	13	7	6.6	5
28	16	17	25	86	61	4	1	4	1	7	13	9	8	1	48	1	1	0	0	0	0	0	0	0	16.425	9	3	12	9	13	3	8	9
30	20	17	18	85	67	4	1	4	1	6	14	8.75	7.5	1	18	2	1	0	0	0	0	0	0	0	26.8704	15.5	11	12	13	14	4	10.8	12
30	20	17	25	92	67	4	1	4	1	6	13	8.25	7	1	41	2	1	0	0	0	0	0	0	0	13.7222	6	5	10	7	13	1	7.2	7
30	20	17	22	89	67	4	1	4	1	7	9	8.25	8.5	1	35	1	1	0	0	0	0	0	0	0	15.2632	8	10	10	15	18	4	11.4	10
29	20	17	25	91	66	4	1	3	0.75	6	8	7.33333	8	1	58	1	1	0	0	0	0	0	0	0	26.7	17	8	10	11	18	3	10	10
17	10	18	27	72	45	3	0.75	4	1	8	12	9	8	1	55	2	1	0	0	0	0	0	0	0	22	11	2	6	5	7	2	4.4	5
26	17	19	14	76	62	4	1	4	1	1	7	4.25	4.5	1	60	2	1	0	0	0	0	0	0	0	18.8276	8	5	5	5	11	3	5.8	5
17	20	14	27	78	51	4	1	1	0.25	6	6	6	6	1	57	3	1	0	0	0	0	0	0	0	15.8	12	2	3	8	8	4	5	4
28	10	15	23	76	53	3	0.75	2	0.5	8	9	8.5	8.5	1	51	2	1	0	0	0	0	0	0	0	15.5405	14	8	8	9	10	2	7.4	8
10	16	4	0	30	30	2	0.5	3	0.75	5	8	6	5	1	0	2	1	0	0	0	0	0	0	0	24.2963	15	4	8	4	10	1	5.4	4
28	20	16	15	79	64	4	1	4	1	6	14	9	8	1	36	1	1	0	0	0	0	0	0	0	11.3333	7	12	15	12	22	5	13.2	12
26	15	19	11	71	60	4	1	4	1	7	11	8.5	8	1	32	1	1	0	0	0	0	0	0	0	21.3438	13	4	8	6	12	2	6.4	6
26	17	19	19	81	62	4	1	4	1	3	8	5.5	5.5	1	60	2	1	0	0	0	0	0	0	0	23.5	4	3	7	6	13	5	6.8	6
25	20	14	20	79	59	4	1	3	0.75	8	9	8.33333	8	1	59	3	1	0	0	0	0	0	0	0	23.6176	21.5	8	5	7	11	3	6.8	7
28	9	18	25	80	55	3	0.75	4	1	4	18	9.5	8	1	60	3	1	0	0	0	0	0	0	0	22.439	9	5	10	8	13	5	8.2	8
24	19	17	21	81	60	4	1	4	1	3	8	6.75	8	1	40	2	1	0	0	0	0	0	0	0	18.7568	13	7	9	5	14	2	7.4	7
29	20	19	22	90	68	4	1	4	1	8	14	9.75	8.5	1	35	2	1	0	0	0	0	0	0	0	14.5	9	10	7	12	15	2	9.2	10
27	19	18	19	83	64	4	1	4	1	8	13	9.25	8	1	48	1	1	0	0	0	0	0	0	0	20.425	18	9	8	6	16	1	8	8
26	20	15	18	79	61	4	1	2	0.5	7	8	7.5	7.5	1	38	0	0	0	0	0	0	0	0	0	14.9231	10	9	9	9	10	2	7.8	9
29	20	16	23	88	65	4	1	4	1	6	8	7.5	8	1	27	2	1	0	0	0	0	0	0	0	18.2321	10	11	10	13	18	4	11.2	11
27	17	18	23	85	62	4	1	3	0.75	7	21	12	8	1	38	1	1	0	0	0	0	0	0	0	18.2	14	4	7	7	14	3	7	7
28	20	18	24	90	66	4	1	4	1	5	13	7.75	6.5	1	26	1	1	0	0	0	0	0	0	0	8.23636	4	10	13	15	14	3	11	13
27	20	19	19	85	66	4	1	4	1	6	7	6.5	6.5	1	50	2	1	0	0	0	0	0	0	0	15.6	10	15	14	15	19	2	13	15
20	10	6	17	53	36	3	0.75	1	0.25	8	8	8	8	1	52	1	1	0	0	0	0	0	0	0	14.0886	8	5	14	19	26	15	15.8	15
26	20	12	23	81	58	4	1	4	1	7	9	8	8	1	13	3	1	0	0	0	0	0	0	0	19.9286	11	12	14	7	2	7	8.4	7
28	20	14	26	88	62	4	1	2	0.5	8	9	8.5	8.5	1	36	0	0	0	0	0	0	0	0	0	20.4286	10	4	6	10	11	4	7	6
28	18	19	22	87	65	4	1	4	1	3	10	7	7.5	1	41	3	1	0	0	0	0	0	0	0	16.3636	10	9	12	8	22	4	11	9
19	20	18	26	83	57	3	0.75	4	1	6	9	7.5	7.5	1	32	2	1	0	0	0	0	0	0	0	18.2174	13	2	8	2	8	3	4.6	3
15	20	17	20	72	52	3	0.75	4	1	4	8	6.75	7.5	0	60	2	1	0	0	0	0	0	0	0	26.2456	18	6	16	13	16	6	11.4	13
27	20	15	14	76	62	4	1	4	1	8	26	12.75	8.5	1	55	1	1	0	0	0	0	0	0	0	14.2453	8	7	14	14	17	1	10.6	14
26	10	18	26	80	54	3	0.75	4	1	7	16	9.75	8	1	54	3	1	0	0	0	0	0	0	0	17.8421	10.5	8	7	10	11	2	7.6	8
29	10	18	22	79	57	3	0.75	4	1	8	13	9.25	8	1	58	2	1	0	0	0	0	0	0	0	15.3182	10	9	9	11	11	4	8.8	9
25	20	18	16	79	63	4	1	4	1	8	21	11.5	8.5	1	60	1	1	0	0	0	0	0	0	0	21.75	10	12	8	16	10	2	9.6	10
29	20	18	24	91	67	4	1	4	1	5	11	8	8	1	29	1	1	0	0	0	0	0	0	0	20.3556	12	6	10	11	16	2	9	10
28	14	16	19	77	58	4	1	3	0.75	8	12	9.33333	8	1	44	2	1	0	0	0	0	0	0	0	16.4419	10	6	12	9	15	1	8.6	9
16	10	14	22	62	40	3	0.75	3	0.75	8	32	16	8	0	41	0	0	0	0	0	0	0	0	0	16.8529	8.5	1	11	9	9	4	6.8	9
24	19	10	15	68	53	4	1	3	0.75	8	12	9.33333	8	0	60	3	1	0	0	0	0	0	0	0	22.6	16	9	10	9	17	5	10	9
26	20	13	17	76	59	4	1	2	0.5	7	9	8	8	1	17	1	1	0	0	0	0	0	0	0	16.94	13.5	7	13	8	20	2	10	8
29	17	18	27	91	64	4	1	4	1	4	16	8.75	7.5	1	58	1	1	0	0	0	0	0	0	0	16.9178	8	8	17	24	21	3	14.6	17
29	20	19	24	92	68	4	1	4	1	3	8	6.25	7	1	30	2	1	0	0	0	0	0	0	0	17.95	9.5	11	18	12	17	2	12	12
9	19	12	26	66	40	4	1	1	0.25	7	7	7	7	0	44	0	0	0	0	0	0	0	0	0	17.7241	12	3	9	5	7	5	5.8	5
30	20	16	19	85	66	4	1	4	1	7	17	9.75	7.5	1	18	2	1	0	0	0	0	0	0	0	17.4884	12	4	9	14	14	2	8.6	9
30	17	18	20	85	65	4	1	4	1	7	11	8.25	7.5	1	55	1	1	0	0	0	0	0	0	0	26.2817	14	13	16	16	23	3	14.2	16
8	19	17	21	65	44	4	1	4	1	8	14	9.5	8	0	60	2	1	0	0	0	0	0	0	0	23.4286	16	4	10	6	16	6	8.4	6
25	20	16	16	77	61	4	1	3	0.75	7	10	8.33333	8	1	60	1	1	0	0	0	0	0	0	0	21.6923	8	2	6	4	10	4	5.2	4
22	20	16	19	77	58	4	1	4	1	5	8	7	7.5	1	27	1	1	0	0	0	0	0	0	0	12.5	4	5	5	4	9	5	5.6	5
27	20	12	22	81	59	4	1	1	0.25	8	8	8	8	1	42	1	1	0	0	0	0	0	0	0	17.0909	8	5	7	8	12	1	6.6	7
26	18	16	23	83	60	4	1	4	1	7	8	7.75	8	1	58	3	1	0	0	0	0	0	0	0	23.1429	16	14	16	21	23	3	15.4	16
10	17	11	23	61	38	3	0.75	1	0.25	9	9	9	9	0	51	2	1	0	0	0	0	0	0	0	8.71053	3.5	3	10	6	13	6	7.6	6
24	16	17	25	82	57	4	1	4	1	7	14	9.25	8	1	52	1	1	0	0	0	0	0	0	0	13.1714	4	3	7	7	16	2	7	7
30	20	18	23	91	68	4	1	4	1	8	27	12.75	8	1	58	1	1	0	0	0	0	0	0	0	20.2653	11	13	9	9	16	2	9.8	9
28	19	16	14	77	63	4	1	4	1	8	17	10.25	8	1	59	3	1	0	0	0	0	0	0	0	22.1961	14	10	9	9	19	4	10.2	9
24	20	19	20	83	63	4	1	4	1	6	35	14.25	8	1	46	0	0	0	0	0	0	0	0	0	25.8182	14	9	10	16	16	4	11	10
24	20	17	28	89	61	4	1	4	1	6	22	11.25	8.5	1	33	1	1	0	0	0	0	0	0	0	21.0192	10.5	9	9	12	19	3	10.4	9
22	18	9	23	72	49	4	1	2	0.5	8	8	8	8	1	60	1	1	0	0	0	0	0	0	0	19.3913	8	9	11	9	15	2	9.2	9
30	20	19	17	86	69	4	1	4	1	6	8	7	7	1	24	0	0	0	0	0	0	0	0	0	17.0233	8	7	10	5	16	5	8.6	7
30	10	19	23	82	59	3	0.75	4	1	6	8	7.5	8	1	56	2	1	0	0	0	0	0	0	0	29.375	17.5	12	11	12	21	8	12.8	12
29	20	16	22	87	65	4	1	3	0.75	1	8	5.66667	8	1	24	2	1	0	0	0	0	0	0	0	17.8222	12	3	12	10	19	1	9	10
9	20	17	27	73	46	4	1	4	1	4	8	6.25	6.5	0	23	2	1	0	0	0	0	0	0	0	12.5455	7.5	3	14	8	15	4	8.8	8
23	19	15	20	77	57	4	1	4	1	7	8	7.5	7.5	1	45	2	1	0	0	0	0	0	0	0	19.6061	14	4	8	5	13	3	6.6	5
29	19	15	21	84	63	4	1	3	0.75	8	20	12	8	1	39	1	1	0	0	0	0	0	0	0	20.119	13	7	12	8	12	3	8.4	8
24	20	16	17	77	60	4	1	4	1	5	13	7.75	6.5	1	48	1	1	0	0	0	0	0	0	0	17.35	11.5	7	8	9	13	3	8	8
29	20	17	27	93	66	4	1	3	0.75	4	8	6.33333	7	1	9	1	1	0	0	0	0	0	0	0	15.4906	8	10	13	10	17	3	10.6	10
27	15	11	20	73	53	4	1	4	1	8	11	8.75	8	1	44	2	1	0	0	0	0	0	0	0	15.619	10	12	17	14	16	4	12.6	14
16	17	14	21	68	47	4	1	2	0.5	8	8	8	8	0	57	1	1	0	0	0	0	0	0	0	25.0909	18	1	6	4	8	3	4.4	4
29	20	14	19	82	63	4	1	3	0.75	7	8	7.66667	8	1	37	1	1	0	0	0	0	0	0	0	16.3968	8	14	11	16	19	3	12.6	14
5	15	7	0	27	27	3	0.75	0	0	0	0	0	0	1	0	0	0	0	0	0	0	0	0	0	12.8	6	6	3	3	2	1	3	3
28	10	16	21	75	54	3	0.75	4	1	8	20	11	8	0	60	2	1	0	0	0	0	0	0	0	19.549	16	5	14	12	16	4	10.2	12
19	20	19	25	83	58	4	1	4	1	8	9	8.25	8	1	60	2	1	0	0	0	0	0	0	0	21.7021	11	5	11	10	18	3	9.4	10
24	16	15	15	70	55	4	1	3	0.75	2	9	6.33333	8	1	23	3	1	0	0	0	0	0	0	0	19.12	16	11	7	11	15	6	10	11
26	18	18	25	87	62	4	1	4	1	8	11	9	8.5	1	27	1	1	0	0	0	0	0	0	0	25.623	14	10	11	13	22	5	12.2	11
23	11	14	27	75	48	4	1	3	0.75	6	8	7	7	0	51	0	0	0	0	0	0	0	0	0	18.6486	11	5	9	8	10	5	7.4	8
26	17	15	21	79	58	4	1	3	0.75	2	7	4	3	1	60	1	1	0	0	0	0	0	0	0	13.4878	5	4	14	7	13	3	8.2	7
25	20	17	19	81	62	4	1	4	1	4	8	6.25	6.5	1	45	1	1	0	0	0	0	0	0	0	16.8974	13	6	6	10	13	4	7.8	6
19	19	18	29	85	56	4	1	4	1	5	9	7.5	8	1	50	2	1	0	0	0	0	0	0	0	14.9538	10	10	12	18	20	5	13	12
27	10	10	19	66	47	3	0.75	4	1	7	15	9.5	8	0	48	1	1	0	0	0	0	0	0	0	22.72	20	4	3	11	5	2	5	4
24	20	13	19	76	57	4	1	3	0.75	7	8	7.66667	8	1	58	1	1	0	0	0	0	0	0	0	26.1923	16	16	20	14	22	6	15.6	16
29	20	19	24	92	68	4	1	4	1	5	9	7.25	7.5	1	41	2	1	0	0	0	0	0	0	0	18.3774	13	11	7	17	15	3	10.6	11
26	20	16	13	75	62	4	1	3	0.75	8	8	8	8	1	37	1	1	0	0	0	0	0	0	0	26.5957	18	7	8	16	11	5	9.4	8
23	7	17	21	68	47	3	0.75	4	1	5	8	6.5	6.5	0	30	1	1	0	0	0	0	0	0	0	17.7241	12	4	5	7	9	4	5.8	5
23	16	10	18	67	49	4	1	2	0.5	2	8	5	5	0	60	2	1	0	0	0	0	0	0	0	21.4444	8	2	4	6	11	4	5.4	4
26	17	11	18	72	54	4	1	3	0.75	4	7	5.66667	6	1	60	2	1	0	0	0	0	0	0	0	20.9535	11	5	14	5	17	2	8.6	5
25	20	17	12	74	62	4	1	4	1	6	8	7.25	7.5	1	36	2	1	0	0	0	0	0	0	0	17.4	12	7	9	12	10	2	8	9
17	20	12	23	72	49	4	1	3	0.75	8	8	8	8	0	47	1	1	0	0	0	0	0	0	0	18.3462	10	4	2	4	11	5	5.2	4
27	19	19	26	91	65	4	1	4	1	4	7	6.25	7	1	29	3	1	0	0	0	0	0	0	0	19.4889	12	10	7	10	13	5	9	10
10	16	3	23	52	29	3	0.75	2	0.5	4	8	6	6	1	59	2	1	0	0	0	0	0	0	0	20.3214	14	4	7	7	7	3	5.6	7
25	20	11	23	79	56	4	1	4	1	8	15	10	8.5	1	55	3	1	0	0	0	0	0	0	0	20.575	14	9	5	5	15	6	8	6
26	20	18	26	90	64	4	1	4	1	5	9	7.5	8	1	48	3	1	0	0	0	0	0	0	0	25.661	20	11	14	16	15	3	11.8	14
30	20	20	15	85	70	4	1	4	1	1	7	4.75	5.5	1	12	2	1	0	0	0	0	0	0	0	24.9333	20	10	8	14	11	2	9	10
29	20	20	18	87	69	4	1	4	1	5	8	7	7.5	1	14	3	1	0	0	0	0	0	0	0	28.6023	16	15	19	24	23	7	17.6	19
10	10	3	0	23	23	2	0.5	2	0.5	8	8	8	8	1	0	1	1	0	0	0	0	0	0	0	14.2	6	4	4	8	3	1	4	4
27	19	11	24	81	57	4	1	4	1	8	9	8.25	8	1	51	2	1	0	0	0	0	0	0	0	24.0175	14	9	11	12	20	5	11.4	11
28	17	13	20	78	58	4	1	2	0.5	8	8	8	8	1	59	2	1	0	0	0	0	0	0	0	18.2821	12	15	13	22	23	5	15.6	15
18	10	14	25	67	42	2	0.5	3	0.75	8	9	8.33333	8	0	38	3	1	0	0	0	0	0	0	0	15.6098	7	5	8	10	12	6	8.2	8
25	19	18	26	88	62	4	1	4	1	7	12	8.75	8	1	45	2	1	0	0	0	0	0	0	0	13.4231	8	5	16	10	19	2	10.4	10
20	19	12	22	73	51	4	1	4	1	7	12	9	8.5	1	48	1	1	0	0	0	0	0	0	0	17.561	16	7	10	12	10	2	8.2	10
17	20	17	22	76	54	3	0.75	4	1	6	8	7.25	7.5	1	9	1	1	0	0	0	0	0	0	0	21.0851	16	8	12	10	13	4	9.4	10
10	18	0	0	28	28	2	0.5	0	0	0	0	0	0	1	0	1	1	0	0	0	0	0	0	0	23.8	15	4	7	7	1	1	4	4
20	18	11	25	74	49	4	1	1	0.25	7	7	7	7	0	54	2	1	0	0	0	0	0	0	0	12.425	10	7	13	11	7	2	8	7
20	15	11	24	70	46	4	1	1	0.25	8	8	8	8	1	60	2	1	0	0	0	0	0	0	0	24.6786	12	3	9	5	9	2	5.6	5
26	20	17	19	82	63	4	1	4	1	6	11	8.25	8	1	58	2	1	0	0	0	0	0	0	0	21.8431	12	8	10	9	21	3	10.2	9
28	17	14	22	81	59	4	1	4	1	8	20	11.25	8.5	1	60	2	1	0	0	0	0	0	0	0	27.2031	16	11	17	12	21	3	12.8	12
20	20	19	25	84	59	4	1	4	1	6	7	6.75	7	1	51	0	0	0	0	0	0	0	0	0	19.5385	12.5	7	6	5	7	1	5.2	6
27	20	13	19	79	60	4	1	1	0.25	8	8	8	8	1	60	3	1	0	0	0	0	0	0	0	13.6512	10	5	8	16	12	2	8.6	8
30	20	18	21	89	68	4	1	4	1	7	12	8.5	7.5	1	57	0	0	0	0	0	0	0	0	0	22.7812	9	1	8	9	12	2	6.4	8
20	20	10	22	72	50	4	1	3	0.75	8	8	8	8	1	48	1	1	0	0	0	0	0	0	0	19.7222	12	1	3	4	9	1	3.6	3
24	6	12	22	64	42	3	0.75	1	0.25	6	6	6	6	0	60	2	1	0	0	0	0	0	0	0	15.3913	10	14	9	8	10	5	9.2	9
27	17	9	25	78	53	4	1	2	0.5	8	23	15.5	15.5	0	55	2	1	0	0	0	0	0	0	0	18.0185	9.5	8	16	9	14	7	10.8	9
29	20	14	18	81	63	4	1	2	0.5	5	8	6.5	6.5	1	47	1	1	0	0	0	0	0	0	0	16.5111	12	11	8	7	17	2	9	8
19	10	12	19	60	41	2	0.5	0	0	0	0	0	0	1	53	2	1	0	0	0	0	0	0	0	15.1333	12	5	10	7	14	9	9	9
29	20	17	20	86	66	4	1	4	1	3	9	6.5	7	1	49	3	1	0	0	0	0	0	0	0	23.7632	12	16	14	19	21	6	15.2	16
30	20	17	16	83	67	4	1	4	1	2	9	5.75	6	1	21	1	1	0	0	0	0	0	0	0	19.5946	10	10	6	10	9	2	7.4	9
29	20	17	21	87	66	4	1	4	1	5	8	7.25	8	1	49	2	1	0	0	0	0	0	0	0	21.2069	16	11	15	12	17	3	11.6	12
30	20	15	23	88	65	4	1	4	1	5	10	7.75	8	1	44	3	1	0	0	0	0	0	0	0	25.9157	16	18	17	19	23	6	16.6	18
29	10	14	26	79	53	3	0.75	2	0.5	8	24	16	16	1	51	1	1	0	0	0	0	0	0	0	16.6829	10	9	10	8	12	2	8.2	9
19	20	18	26	83	57	3	0.75	4	1	7	16	9.75	8	1	22	0	0	0	0	0	0	0	0	0	19.65	16	4	4	4	5	3	4	4
26	10	16	21	73	52	3	0.75	4	1	6	8	7.5	8	0	40	2	1	0	0	0	0	0	0	0	24.2424	12	6	6	10	9	2	6.6	6
25	13	17	22	77	55	4	1	4	1	3	8	5.5	5.5	1	38	1	1	0	0	0	0	0	0	0	19.04	6	4	3	4	11	3	5	4
27	20	15	20	82	62	4	1	4	1	8	15	9.75	8	1	45	3	1	0	0	0	0	0	0	0	25.3148	20.5	11	14	11	16	2	10.8	11
24	17	18	23	82	59	4	1	4	1	8	8	8	8	1	35	1	1	0	0	0	0	0	0	0	18.1778	13	8	9	14	11	3	9	9
30	20	18	21	89	68	4	1	4	1	3	13	7.5	7	1	57	1	1	0	0	0	0	0	0	0	26.625	16	17	9	18	16	4	12.8	16
29	20	18	21	88	67	4	1	4	1	8	27	12.75	8	1	60	2	1	0	0	0	0	0	0	0	16.9559	7.5	13	16	15	22	2	13.6	15
17	19	15	19	70	51	3	0.75	4	1	7	8	7.75	8	1	58	2	1	0	0	0	0	0	0	0	25.9744	18	5	9	10	11	4	7.8	9
30	10	18	17	75	58	3	0.75	4	1	8	11	8.75	8	1	59	1	1	0	0	0	0	0	0	0	23.9062	15.5	6	6	8	9	3	6.4	6
8	10	15	26	59	33	2	0.5	3	0.75	8	9	8.33333	8	0	21	3	1	0	0	0	0	0	0	0	31.2941	15.5	8	5	7	8	6	6.8	7
25	20	15	17	77	60	4	1	3	0.75	8	19	11.6667	8	1	59	3	1	0	0	0	0	0	0	0	18.5111	8	9	7	10	15	4	9	9
23	16	16	24	79	55	4	1	3	0.75	8	12	9.33333	8	1	56	3	1	0	0	0	0	0	0	0	33.4872	16	7	7	7	13	5	7.8	7
28	19	13	17	77	60	4	1	4	1	5	9	7.25	7.5	1	30	3	1	0	0	0	0	0	0	0	18.662	8	12	17	16	21	5	14.2	16
29	20	19	16	84	68	4	1	4	1	5	8	7	7.5	1	19	3	1	0	0	0	0	0	0	0	22.7692	12	10	10	11	17	4	10.4	10
25	19	8	20	72	52	4	1	4	1	7	8	7.5	7.5	1	53	3	1	0	0	0	0	0	0	0	22.2727	12	3	12	16	20	4	11	12
20	10	15	25	70	45	3	0.75	4	1	5	13	8	7	1	42	2	1	0	0	0	0	0	0	0	13	12	4	3	8	10	4	5.8	4
27	10	11	22	70	48	3	0.75	3	0.75	8	9	8.33333	8	1	60	2	1	0	0	0	0	0	0	0	20.9167	14	5	7	12	7	5	7.2	7
9	17	6	24	56	32	3	0.75	2	0.5	4	4	4	4	0	14	2	1	0	0	0	0	0	0	0	16.2195	13	6	11	9	11	4	8.2	9
27	18	18	23	86	63	4	1	4	1	7	8	7.5	7.5	1	49	2	1	0	0	0	0	0	0	0	24.8868	18	9	11	11	18	4	10.6	11
26	15	17	12	70	58	4	1	4	1	7	13	9	8	1	53	2	1	0	0	0	0	0	0	0	22.2424	16	9	3	5	12	4	6.6	5
28	20	19	25	92	67	4	1	4	1	7	10	8.25	8	0	33	1	1	0	0	0	0	0	0	0	16.1471	13	5	5	8	10	6	6.8	6
30	20	16	17	83	66	4	1	4	1	7	16	9.75	8	1	59	1	1	0	0	0	0	0	0	0	25.8361	20	13	12	16	16	4	12.2	13
29	20	12	16	77	61	4	1	1	0.25	8	8	8	8	1	59	1	1	0	0	0	0	0	0	0	19.5238	14.5	6	13	6	16	1	8.4	6
25	20	14	24	83	59	4	1	1	0.25	15	15	15	15	0	57	2	1	0	0	0	0	0	0	0	27.5357	18.5	5	4	6	9	4	5.6	5
26	20	17	15	78	63	4	1	4	1	8	15	9.75	8	1	33	3	1	0	0	0	0	0	0	0	13.75	8	8	10	7	17	6	9.6	8
29	19	18	21	87	66	4	1	4	1	7	17	9.75	7.5	1	57	1	1	0	0	0	0	0	0	0	14.2927	10	8	3	8	19	3	8.2	8
28	19	17	16	80	64	4	1	4	1	6	8	7.25	7.5	1	32	1	1	0	0	0	0	0	0	0	22.193	14	15	8	13	18	3	11.4	13
30	10	18	22	80	58	3	0.75	4	1	8	8	8	8	0	28	2	1	0	0	0	0	0	0	0	22	14	15	18	16	21	11	16.2	16
26	20	16	16	78	62	4	1	4	1	7	8	7.75	8	1	39	2	1	0	0	0	0	0	0	0	26.9259	24	4	7	5	9	2	5.4	5
29	20	19	18	86	68	4	1	4	1	5	10	7	6.5	1	32	1	1	0	0	0	0	0	0	0	20.1071	10.5	9	14	14	15	4	11.2	14
30	20	17	28	95	67	6	1	3	0.75	5	13	7.66667	5	1	51	4	1	0	0	0	0	0	0	0	19.619	15	4	8	4	3	2	4.2	4
30	20	20	21	91	70	6	1	4	1	6	10	7.5	7	0	17	5	1	0	0	0	0	0	0	0	22.7377	18	9	18	13	13	8	12.2	13
30	20	19	22	91	69	6	1	4	1	3	12	6.5	5.5	1	40	0	0	0	0	0	0	0	0	0	22.9706	14	8	4	9	12	1	6.8	8
30	20	18	7	75	68	6	1	4	1	3	11	7.5	8	1	27	3	1	0	0	0	0	0	0	0	24	19	12	10	10	11	3	9.2	10
30	20	18	17	85	68	6	1	4	1	6	12	8	7	1	25	3	1	0	0	0	0	0	0	0	19.4912	12	14	11	18	12	2	11.4	12
28	20	16	19	83	64	6	1	4	1	7	15	9.5	8	1	60	3	1	0	0	0	0	0	0	0	22.225	17	9	5	14	10	2	8	9
20	20	6	27	73	46	4	0.666667	3	0.75	5	8	6	5	0	58	1	1	0	0	0	0	0	0	0	25.4091	15	5	4	7	2	4	4.4	4
30	20	7	24	81	57	5	0.833333	4	1	1	6	3.5	3.5	1	41	1	1	0	0	0	0	0	0	0	20	9	3	5	4	6	2	4	4
30	20	18	29	97	68	6	1	4	1	4	13	7.75	7	1	37	5	1	0	0	0	0	0	0	0	17.0606	13	5	12	9	6	1	6.6	6
30	20	19	29	98	69	6	1	4	1	4	8	6.5	7	1	25	3	1	0	0	0	0	0	0	0	29.1389	18	8	6	13	8	1	7.2	8
30	20	19	12	81	69	6	1	4	1	5	13	7	5	1	23	3	1	0	0	0	0	0	0	0	26.9333	25.5	5	7	8	9	1	6	7
30	20	20	26	96	70	6	1	4	1	3	5	4	4	1	50	1	1	0	0	0	0	0	0	0	26.4583	14.5	7	4	6	5	2	4.8	5
30	20	7	27	84	57	5	0.833333	4	1	3	7	4.5	4	0	58	0	0	0	0	0	0	0	0	0	18	10	10	12	7	10	3	8.4	10
30	20	20	8	78	70	6	1	4	1	3	16	7	4.5	1	13	4	1	0	0	0	0	0	0	0	30.14	22.5	10	15	15	9	1	10	10
30	20	18	29	97	68	6	1	4	1	3	15	7.5	6	1	27	4	1	0	0	0	0	0	0	0	17.7931	10	5	6	10	7	1	5.8	6
30	20	18	17	85	68	6	1	4	1	7	10	8.25	8	1	32	2	1	0	0	0	0	0	0	0	25.9189	18	15	19	17	18	5	14.8	17
30	20	15	15	80	65	6	1	3	0.75	7	16	10.3333	8	0	42	2	1	0	0	0	0	0	0	0	24.3704	15.5	12	14	16	8	4	10.8	12
30	20	20	23	93	70	6	1	4	1	4	8	6.75	7.5	1	16	2	1	0	0	0	0	0	0	0	20.7872	12	9	12	12	13	1	9.4	12
20	20	18	26	84	58	5	0.833333	4	1	4	17	9	7.5	1	33	3	1	0	0	0	0	0	0	0	13.1714	10	5	5	11	13	1	7	5
30	20	19	26	95	69	6	1	4	1	5	10	7.5	7.5	1	30	3	1	0	0	0	0	0	0	0	26.2162	26	7	9	12	7	2	7.4	7
30	20	20	29	99	70	6	1	4	1	3	4	3.5	3.5	1	28	3	1	0	0	0	0	0	0	0	21.6591	14.5	12	11	9	10	2	8.8	10
30	20	3	29	82	53	5	0.833333	2	0.5	4	11	7.5	7.5	1	55	1	1	0	0	0	0	0	0	0	23.0385	28	4	8	6	6	2	5.2	6
30	20	20	14	84	70	6	1	4	1	4	7	5.75	6	1	13	4	1	0	0	0	0	0	0	0	12.7568	7	11	18	22	18	5	14.8	18
20	10	18	29	77	48	4	0.666667	4	1	1	5	3.75	4.5	0	18	2	1	0	0	0	0	0	0	0	18.4359	12	4	8	12	10	5	7.8	8
30	20	18	29	97	68	6	1	4	1	5	8	6	5.5	0	40	3	1	0	0	0	0	0	0	0	23.4286	18	8	9	12	8	5	8.4	8
30	20	19	27	96	69	6	1	4	1	3	8	5.25	5	1	43	1	1	0	0	0	0	0	0	0	18.25	12	10	9	10	13	2	8.8	10
30	20	18	20	88	68	6	1	4	1	4	12	7	6	0	38	2	1	0	0	0	0	0	0	0	23.72	12	7	12	11	12	8	10	11
30	20	18	20	88	68	6	1	4	1	4	12	7	6	0	60	2	1	0	0	0	0	0	0	0	23.72	12	7	12	11	12	8	10	11
25	20	19	20	84	64	6	1	4	1	3	5	4	4	1	14	3	1	0	0	0	0	0	0	0	17.6857	10	6	5	12	10	2	7	6
30	20	20	26	96	70	6	1	4	1	5	9	6.5	6	1	43	3	1	0	0	0	0	0	0	0	25.9706	15.5	6	7	12	8	1	6.8	7
20	10	20	20	70	50	4	0.666667	4	1	3	16	7.75	6	0	10	3	1	0	0	0	0	0	0	0	22.1163	18	9	8	9	12	5	8.6	9
30	20	19	29	98	69	6	1	4	1	5	16	9.25	8	1	43	4	1	0	0	0	0	0	0	0	31.4	26	12	17	17	12	2	12	12
26	16	20	27	89	62	6	1	4	1	3	8	4.25	3	1	19	4	1	0	0	0	0	0	0	0	9.85455	4	9	12	15	15	4	11	12
30	20	20	26	96	70	6	1	4	1	3	8	5.75	6	1	49	5	1	0	0	0	0	0	0	0	19.9388	12	6	9	19	13	2	9.8	9
30	20	17	19	86	67	6	1	3	0.75	5	8	6	5	1	23	4	1	0	0	0	0	0	0	0	23.0455	16	11	9	11	12	1	8.8	11
30	20	18	12	80	68	6	1	3	0.75	3	7	4.66667	4	1	11	1	1	0	0	0	0	0	0	0	25.8333	25	6	6	6	5	1	4.8	6
17	10	16	25	68	43	4	0.666667	3	0.75	5	7	6	6	0	30	0	0	0	0	0	0	0	0	0	27.1538	22.5	4	4	7	8	3	5.2	4
30	20	18	22	90	68	6	1	4	1	4	9	6	5.5	1	29	3	1	0	0	0	0	0	0	0	18.7778	18	13	8	16	7	1	9	8
30	20	19	28	97	69	6	1	4	1	6	15	9	7.5	1	46	3	1	0	0	0	0	0	0	0	21.24	11	8	10	15	15	2	10	10
30	12	20	28	90	62	6	1	4	1	4	10	7	7	1	30	4	1	0	0	0	0	0	0	0	18.0364	12	6	10	16	18	5	11	10
20	10	15	28	73	45	4	0.666667	2	0.5	7	12	9.5	9.5	0	40	3	1	0	0	0	0	0	0	0	20.5556	12	5	10	8	11	11	9	10
30	20	18	25	93	68	6	1	4	1	6	14	8.75	7.5	1	41	4	1	0	0	0	0	0	0	0	27.6275	18	10	15	11	13	2	10.2	11
30	20	18	24	92	68	6	1	4	1	3	11	6.25	5.5	1	33	4	1	0	0	0	0	0	0	0	20.2059	20	5	8	10	10	1	6.8	8
30	20	19	25	94	69	6	1	4	1	3	8	5.25	5	0	34	3	1	0	0	0	0	0	0	0	17.6977	13	7	9	12	11	4	8.6	9
10	10	19	30	69	39	3	0.5	4	1	2	9	5.5	5.5	0	20	2	1	0	0	0	0	0	0	0	20.8857	14	6	6	9	5	9	7	6
30	20	20	29	99	70	5	0.833333	4	1	5	14	8	6.5	1	52	1	1	0	0	0	0	0	0	0	19.0385	10	2	8	6	9	1	5.2	6
30	20	7	27	84	57	6	1	4	1	4	7	5.75	6	1	36	2	1	0	0	0	0	0	0	0	25.8621	18	4	7	7	9	2	5.8	7
30	20	20	23	93	70	6	1	4	1	6	12	8.25	7.5	1	34	5	1	0	0	0	0	0	0	0	19.3676	10	11	13	24	17	3	13.6	13
30	20	19	11	80	69	6	1	4	1	1	5	3.25	3.5	1	9	1	1	0	0	0	0	0	0	0	17.8857	14	6	7	12	9	1	7	7
30	20	17	25	92	67	6	1	3	0.75	3	8	5.66667	6	1	33	1	1	0	0	0	0	0	0	0	19.9825	13	8	14	17	10	8	11.4	10
30	20	20	0	70	70	6	1	4	1	2	5	3.25	3	1	25	1	1	0	0	0	0	0	0	0	19.5429	16	8	8	12	5	2	7	8
30	20	16	20	86	66	6	1	4	1	7	10	8	7.5	1	43	1	1	0	0	0	0	0	0	0	20.0702	14	10	9	19	16	3	11.4	10
30	20	20	28	98	70	6	1	4	1	4	6	5.25	5.5	1	37	1	1	0	0	0	0	0	0	0	21.4375	17	9	10	21	7	1	9.6	9
30	20	20	29	99	70	6	1	4	1	5	10	7	6.5	1	27	1	1	0	0	0	0	0	0	0	18.3696	13	10	7	12	16	1	9.2	10
30	20	20	27	97	70	6	1	4	1	4	14	7.25	5.5	1	23	2	1	0	0	0	0	0	0	0	21.5366	16	8	10	13	9	1	8.2	9
30	20	18	21	89	68	6	1	4	1	6	8	7.25	7.5	1	46	2	1	0	0	0	0	0	0	0	26.5577	24	9	10	15	15	3	10.4	10
30	20	20	0	70	70	6	1	4	1	4	10	7.25	7.5	1	0	4	1	0	0	0	0	0	0	0	26.15	20.5	4	6	6	4	0	4	4
20	10	12	0	42	42	4	0.666667	0	0	0	0	0	0	1	0	2	1	0	0	0	0	0	0	0	21.6667	22	5	2	5	0	0	2.4	2
30	20	20	29	99	70	6	1	4	1	5	11	6.75	5.5	1	33	3	1	0	0	0	0	0	0	0	24.25	14	10	13	18	13	2	11.2	13
30	20	19	15	84	69	6	1	4	1	7	12	8.75	8	1	53	3	1	0	0	0	0	0	0	0	20.2703	14	16	18	18	20	2	14.8	18
30	20	19	27	96	69	6	1	4	1	5	9	6.75	6.5	1	31	0	0	0	0	0	0	0	0	0	19.3721	12	9	11	12	10	1	8.6	10
20	20	6	25	71	46	5	0.833333	3	0.75	3	4	3.33333	3	1	52	1	1	0	0	0	0	0	0	0	16.3333	12	6	3	3	4	2	3.6	3
30	20	19	20	89	69	6	1	4	1	6	16	8.75	6.5	1	32	2	1	0	0	0	0	0	0	0	16.4151	11	7	15	14	15	2	10.6	14
30	20	17	25	92	67	6	1	3	0.75	6	14	9	7	1	48	4	1	0	0	0	0	0	0	0	25.8333	20	8	8	6	10	4	7.2	8
30	20	20	25	95	70	6	1	4	1	4	11	7.5	7.5	1	59	2	1	0	0	0	0	0	0	0	21.5385	19	7	8	15	8	1	7.8	8
30	20	19	28	97	69	6	1	4	1	5	8	6.75	7	1	33	4	1	0	0	0	0	0	0	0	21.2083	12	9	15	12	10	2	9.6	10
30	20	17	23	90	67	6	1	3	0.75	7	13	9.33333	8	1	36	3	1	0	0	0	0	0	0	0	21.7647	14	7	8	10	7	2	6.8	7
30	20	18	17	85	68	6	1	4	1	5	10	7	6.5	0	47	2	1	0	0	0	0	0	0	0	24.2051	15	6	8	8	10	7	7.8	8
30	20	19	17	86	69	6	1	4	1	4	11	7.25	7	1	18	1	1	0	0	0	0	0	0	0	18.3243	11	6	5	13	9	4	7.4	6
30	20	19	26	95	69	6	1	4	1	3	7	5.5	6	1	25	1	1	0	0	0	0	0	0	0	16.6333	8	6	8	5	8	3	6	6
30	20	19	18	87	69	6	1	4	1	1	7	3.75	3.5	1	31	4	1	0	0	0	0	0	0	0	21.4146	13	6	15	14	4	2	8.2	6
30	20	19	13	82	69	6	1	4	1	5	9	7	7	1	19	4	1	0	0	0	0	0	0	0	20.6296	10	3	4	6	13	1	5.4	4
30	20	18	17	85	68	6	1	4	1	8	16	10	8	1	41	6	1	0	0	0	0	0	0	0	13.0189	8	9	10	17	13	4	10.6	10
30	20	17	27	94	67	6	1	3	0.75	6	8	7	7	1	50	6	1	0	0	0	0	0	0	0	22.5224	14	10	20	18	15	4	13.4	15
30	20	18	22	90	68	6	1	4	1	6	9	7.75	8	1	36	3	1	0	0	0	0	0	0	0	20.9737	14	9	11	11	6	1	7.6	9
22	4	18	28	72	44	5	0.833333	4	1	5	13	8.5	8	0	56	0	0	0	0	0	0	0	0	0	22.7222	17	3	4	2	7	2	3.6	3
30	20	19	28	97	69	6	1	4	1	3	16	6.5	3.5	1	25	4	1	0	0	0	0	0	0	0	20.1143	15	9	9	13	3	1	7	9
30	20	20	24	94	70	6	1	4	1	5	14	8	6.5	1	28	4	1	0	0	0	0	0	0	0	25.3617	16	14	9	12	10	2	9.4	10
30	20	18	19	87	68	6	1	4	1	4	8	6.25	6.5	1	13	2	1	0	0	0	0	0	0	0	18.2903	13	4	10	9	6	2	6.2	6
30	20	19	25	94	69	6	1	4	1	4	13	8	7.5	1	53	1	1	0	0	0	0	0	0	0	16.7255	11	10	10	17	12	2	10.2	10
30	20	20	26	96	70	6	1	4	1	5	14	8.25	7	1	50	2	1	0	0	0	0	0	0	0	17.5	12.5	8	9	11	13	1	8.4	9
30	17	20	27	94	67	6	1	4	1	3	10	6.75	7	1	37	4	1	0	0	0	0	0	0	0	24.339	17	10	16	16	13	4	11.8	13
20	10	18	28	76	48	4	0.666667	3	0.75	4	8	6	6	0	56	2	1	0	0	0	0	0	0	0	30.4118	17	8	3	7	9	7	6.8	7
30	20	16	27	93	66	6	1	4	1	1	10	3.75	2	1	39	4	1	0	0	0	0	0	0	0	11.7442	5	9	11	14	8	1	8.6	9
20	10	7	21	58	37	4	0.666667	4	1	3	8	5.25	5	1	20	0	0	0	0	0	0	0	0	0	30.3182	28	3	3	4	7	5	4.4	4
30	20	20	28	98	70	6	1	4	1	8	15	9.75	8	0	28	3	1	0	0	0	0	0	0	0	25.8519	18	8	16	15	10	5	10.8	10
30	20	18	26	94	68	6	1	4	1	6	12	8.25	7.5	1	33	4	1	0	0	0	0	0	0	0	18.4103	15	8	7	12	9	3	7.8	8
30	20	18	22	90	68	6	1	3	0.75	6	8	6.66667	6	1	27	2	1	0	0	0	0	0	0	0	25.7419	17.5	12	14	20	9	7	12.4	12
30	10	15	0	55	55	5	0.833333	3	0.75	1	6	3.33333	3	1	0	2	1	0	0	0	0	0	0	0	17.6667	15.5	8	12	8	8	0	7.2	8
30	15	18	29	92	63	6	1	4	1	4	11	7	6.5	1	49	2	1	0	0	0	0	0	0	0	23.0526	18	6	5	4	3	1	3.8	4
30	20	14	30	94	64	5	0.833333	4	1	4	16	8.25	6.5	1	50	4	1	0	0	0	0	0	0	0	31.3929	27	5	3	9	10	1	5.6	5
20	14	17	19	70	51	6	1	3	0.75	4	8	6.66667	8	1	34	1	1	0	0	0	0	0	0	0	17.0476	13	6	5	3	4	3	4.2	4
30	20	19	24	93	69	6	1	4	1	7	9	7.75	7.5	1	20	4	1	0	0	0	0	0	0	0	25.16	20	11	10	16	12	1	10	11
30	20	20	30	100	70	6	1	4	1	6	10	8	8	1	32	4	1	0	0	0	0	0	0	0	29.1505	18	21	22	28	21	1	18.6	21
30	20	18	21	89	68	6	1	4	1	3	9	6.25	6.5	1	21	3	1	0	0	0	0	0	0	0	17.5667	10.5	2	6	10	10	2	6	6
30	20	20	24	94	70	6	1	4	1	3	8	5.75	6	1	27	4	1	0	0	0	0	0	0	0	15.8448	12	10	12	17	18	1	11.6	12
30	20	20	25	95	70	6	1	4	1	3	10	6.25	6	1	32	2	1	0	0	0	0	0	0	0	35.9494	24	14	19	24	20	2	15.8	19
30	20	18	21	89	68	6	1	3	0.75	7	10	8.33333	8	1	54	2	1	0	0	0	0	0	0	0	14.963	4	5	7	9	5	1	5.4	5
30	20	17	10	77	67	6	1	4	1	2	7	5.25	6	0	34	2	1	0	0	0	0	0	0	0	16.8537	13	7	11	9	9	5	8.2	9
30	20	19	22	91	69	6	1	4	1	6	12	8.25	7.5	1	58	4	1	0	0	0	0	0	0	0	20.9792	11.5	14	6	17	9	2	9.6	9
30	20	20	21	91	70	6	1	4	1	3	7	5.5	6	1	51	4	1	0	0	0	0	0	0	0	25.1964	20.5	10	11	19	14	2	11.2	11
30	20	19	17	86	69	6	1	4	1	6	11	8.25	8	1	27	4	1	0	0	0	0	0	0	0	16.9362	9	5	9	14	14	5	9.4	9
30	20	20	26	96	70	6	1	4	1	5	10	7.5	7.5	0	36	1	1	0	0	0	0	0	0	0	18.8269	15	12	23	5	10	2	10.4	10
30	20	7	20	77	57	6	1	4	1	4	13	7.25	6	0	44	2	1	0	0	0	0	0	0	0	16.6486	9	9	6	11	8	3	7.4	8
30	20	18	20	88	68	6	1	4	1	2	11	5.75	5	1	18	1	1	0	0	0	0	0	0	0	22.2143	19.5	7	7	8	5	1	5.6	7
30	20	18	19	87	68	6	1	4	1	7	16	9.75	8	1	43	4	1	0	0	0	0	0	0	0	14.78	8.5	8	8	15	12	7	10	8
30	20	17	20	87	67	6	1	3	0.75	4	12	6.66667	4	1	45	4	1	0	0	0	0	0	0	0	20.1613	10	3	8	7	12	1	6.2	7
30	20	20	29	99	70	6	1	4	1	6	11	8.25	8	1	39	4	1	0	0	0	0	0	0	0	13.4194	8	9	16	18	16	3	12.4	16
30	20	19	28	97	69	6	1	4	1	6	15	8.75	7	1	57	6	1	0	0	0	0	0	0	0	24.1667	18	6	11	12	11	2	8.4	11
30	20	18	26	94	68	6	1	3	0.75	2	11	6	5	1	43	3	1	0	0	0	0	0	0	0	21.6176	16	5	8	10	9	2	6.8	8
20	20	7	26	73	47	5	0.833333	4	1	2	3	2.25	2	0	31	3	1	0	0	0	0	0	0	0	17.7895	12	5	4	8	15	6	7.6	6
28	16	19	26	89	63	6	1	4	1	6	10	7.75	7.5	1	50	1	1	0	0	0	0	0	0	0	21.15	24.5	2	4	5	8	1	4	4
30	20	17	25	92	67	6	1	3	0.75	6	10	7.66667	7	1	43	1	1	0	0	0	0	0	0	0	27.0882	21	9	10	9	4	2	6.8	9
30	20	19	19	88	69	6	1	4	1	2	9	6.5	7.5	1	60	4	1	0	0	0	0	0	0	0	42.2075	18	10	13	15	13	2	10.6	13
30	20	18	19	87	68	6	1	4	1	2	8	5	5	1	46	3	1	0	0	0	0	0	0	0	17.0488	8	3	9	16	11	2	8.2	9
30	20	17	20	87	67	6	1	3	0.75	3	7	5.66667	7	1	25	0	0	0	0	0	0	0	0	0	13.381	10	6	13	11	10	2	8.4	10
30	20	19	23	92	69	6	1	4	1	6	9	7	6.5	1	51	4	1	0	0	0	0	0	0	0	14.9216	10	12	10	17	10	2	10.2	10
30	20	17	24	91	67	6	1	3	0.75	8	11	9	8	1	37	2	1	0	0	0	0	0	0	0	14.52	12	6	4	5	7	3	5	5
10	20	19	29	78	49	4	0.666667	4	1	2	12	6.5	6	1	25	1	1	0	0	0	0	0	0	0	15.4737	10.5	13	4	8	11	2	7.6	8
20	10	8	30	68	38	3	0.5	4	1	2	10	5.75	5.5	0	19	0	0	0	0	0	0	0	0	0	12.6774	9	4	9	6	8	4	6.2	6
30	20	20	27	97	70	6	1	4	1	5	8	6	5.5	1	39	2	1	0	0	0	0	0	0	0	18.2667	10	3	10	6	8	3	6	6
30	20	19	22	91	69	6	1	4	1	6	11	8	7.5	1	19	1	1	0	0	0	0	0	0	0	20.4545	14	7	14	14	18	2	11	14
27	20	17	19	83	64	6	1	4	1	3	10	6.75	7	0	39	5	1	0	0	0	0	0	0	0	17.0938	11	10	15	17	18	4	12.8	15
30	20	19	22	91	69	6	1	4	1	7	14	9	7.5	1	48	3	1	0	0	0	0	0	0	0	19.4038	14	12	13	14	10	3	10.4	12
30	20	18	27	95	68	6	1	4	1	7	16	9.75	8	1	60	1	1	0	0	0	0	0	0	0	18.8889	14	6	9	11	8	2	7.2	8
30	20	19	20	89	69	6	1	4	1	1	5	3.25	3.5	0	34	4	1	0	0	0	0	0	0	0	12.7797	5	10	11	20	11	7	11.8	11
30	20	20	23	93	70	6	1	4	1	2	7	4.5	4.5	1	41	3	1	0	0	0	0	0	0	0	11.3333	6	11	18	22	21	3	15	18
30	20	19	28	97	69	6	1	4	1	4	10	7.25	7.5	1	37	3	1	0	0	0	0	0	0	0	22.2245	12	8	10	13	16	2	9.8	10
10	1	18	0	29	29	3	0.5	3	0.75	3	8	6	7	1	0	3	1	0	0	0	0	0	0	0	21.4	14	6	5	8	7	4	6	6
30	20	17	14	81	67	6	1	4	1	8	13	9.25	8	1	31	2	1	0	0	0	0	0	0	0	16.7647	12	6	10	10	7	1	6.8	7
30	20	18	26	94	68	6	1	4	1	3	12	7.5	7.5	1	33	3	1	0	0	0	0	0	0	0	23.5246	14	13	12	17	14	5	12.2	13
30	20	16	13	79	66	6	1	3	0.75	4	11	7.33333	7	1	21	0	0	0	0	0	0	0	0	0	19	12	5	7	10	8	2	6.4	7
20	20	5	24	69	45	5	0.833333	3	0.75	2	8	5	5	0	58	1	1	0	0	0	0	0	0	0	12.8125	15	2	3	3	6	2	3.2	3
20	20	7	29	76	47	4	0.666667	4	1	7	9	7.75	7.5	0	60	1	1	0	0	0	0	0	0	0	19.8537	16	7	9	13	10	2	8.2	9
30	20	17	24	91	67	6	1	3	0.75	4	5	4.66667	5	1	23	3	1	0	0	0	0	0	0	0	21.4722	16	4	8	10	13	1	7.2	8
30	20	20	0	70	70	6	1	4	1	4	8	5.75	5.5	1	22	1	1	0	0	0	0	0	0	0	19.8864	11	13	5	16	9	1	8.8	9
30	20	19	27	96	69	6	1	4	1	8	10	8.5	8	1	27	2	1	0	0	0	0	0	0	0	38.1351	30	9	8	6	11	3	7.4	8
20	20	16	21	77	56	5	0.833333	4	1	1	7	3.25	2.5	0	54	3	1	0	0	0	0	0	0	0	15.8095	8	3	11	12	11	5	8.4	11
28	16	20	18	82	64	6	1	4	1	2	6	4	4	1	26	4	1	0	0	0	0	0	0	0	21.8627	18	14	6	17	12	2	10.2	12
20	10	4	0	34	34	3	0.5	2	0.5	2	14	8	8	1	0	1	1	0	0	0	0	0	0	0	12.931	8	4	10	7	7	1	5.8	7
20	20	18	22	80	58	5	0.833333	3	0.75	4	8	6	6	0	33	4	1	0	0	0	0	0	0	0	15.2571	8	4	9	9	8	5	7	8
30	20	8	28	86	58	5	0.833333	4	1	3	8	5	4.5	1	30	2	1	0	0	0	0	0	0	0	18.0308	10	12	16	19	14	4	13	14
30	20	19	23	92	69	6	1	4	1	4	12	6.75	5.5	1	42	4	1	0	0	0	0	0	0	0	26.7231	19	15	15	16	17	2	13	15
30	20	17	21	88	67	6	1	3	0.75	6	13	9	8	1	29	0	0	0	0	0	0	0	0	0	18.125	14.5	8	5	6	4	1	4.8	5
30	20	19	22	91	69	6	1	4	1	3	7	5.5	6	0	35	2	1	0	0	0	0	0	0	0	16.0278	12.5	8	8	6	11	3	7.2	8
20	20	18	23	81	58	5	0.833333	4	1	1	9	5	5	1	23	1	1	0	0	0	0	0	0	0	14.7241	10	3	10	4	10	2	5.8	4
30	20	6	26	82	56	5	0.833333	4	1	3	9	5.75	5.5	1	40	0	0	0	0	0	0	0	0	0	22.75	13	7	3	4	8	2	4.8	4
30	20	20	28	98	70	6	1	4	1	4	14	7.5	6	1	44	3	1	0	0	0	0	0	0	0	24.7561	14	3	10	15	10	3	8.2	10
20	20	18	21	79	58	5	0.833333	4	1	5	13	8.25	7.5	1	37	5	1	0	0	0	0	0	0	0	20.9074	11	8	16	16	12	2	10.8	12
30	20	20	20	90	70	6	1	4	1	4	5	4.75	5	1	29	3	1	0	0	0	0	0	0	0	14.2727	12	4	7	15	6	1	6.6	6
30	20	17	18	85	67	6	1	3	0.75	2	8	5	5	1	37	2	1	0	0	0	0	0	0	0	16.675	10	6	12	9	11	2	8	9
30	20	18	25	93	68	6	1	3	0.75	6	8	7	7	1	30	3	1	0	0	0	0	0	0	0	22.6897	12	5	8	11	4	1	5.8	5
30	20	19	9	78	69	6	1	4	1	4	9	6.75	7	1	16	1	1	0	0	0	0	0	0	0	15.7273	8	5	10	18	9	2	8.8	9
20	14	19	28	81	53	6	1	4	1	4	8	5.5	5	1	58	4	1	0	0	0	0	0	0	0	33.4242	21	2	8	13	8	2	6.6	8
30	20	18	18	86	68	6	1	4	1	4	5	4.75	5	1	28	3	1	0	0	0	0	0	0	0	11.3824	8	14	21	13	17	3	13.6	14
30	20	19	28	97	69	6	1	4	1	3	12	5.75	4	1	49	6	1	0	0	0	0	0	0	0	31.6667	26	16	18	19	14	2	13.8	16
30	20	19	15	84	69	6	1	4	1	3	9	6.5	7	1	20	3	1	0	0	0	0	0	0	0	24.3421	22	10	8	12	6	2	7.6	8
30	20	18	22	90	68	6	1	4	1	8	10	8.5	8	1	59	3	1	0	0	0	0	0	0	0	28.5641	13.5	12	20	25	20	1	15.6	20
30	20	15	13	78	65	6	1	2	0.5	6	8	7	7	1	19	1	1	0	0	0	0	0	0	0	21.3636	10	6	11	9	6	1	6.6	6
30	20	19	19	88	69	6	1	4	1	4	16	9	8	1	25	1	1	0	0	0	0	0	0	0	27.1351	20	7	13	7	7	3	7.4	7
20	10	2	0	32	32	3	0.5	2	0.5	8	16	12	12	1	0	0	0	0	0	0	0	0	0	0	8.09524	5	5	11	5	0	0	4.2	5
30	20	18	29	97	68	6	1	4	1	6	8	7	7	1	29	1	1	0	0	0	0	0	0	0	38.0247	28	17	20	23	17	4	16.2	17
30	20	18	24	92	68	6	1	4	1	5	12	7.5	6.5	1	35	4	1	0	0	0	0	0	0	0	22.1607	14.5	7	11	16	18	4	11.2	11
30	20	20	18	88	70	6	1	4	1	4	11	7.25	7	1	34	0	0	0	0	0	0	0	0	0	18.1724	13	9	4	7	7	2	5.8	7
30	20	20	29	99	70	6	1	4	1	6	9	7.25	7	1	40	5	1	0	0	0	0	0	0	0	27.6923	14.5	10	13	14	11	4	10.4	11
30	20	18	21	89	68	6	1	4	1	4	8	6.75	7.5	1	42	3	1	0	0	0	0	0	0	0	27.4595	23.5	13	15	25	19	2	14.8	15
30	20	19	21	90	69	6	1	4	1	3	8	6.25	7	0	51	6	1	0	0	0	0	0	0	0	21.6133	14	13	12	18	23	9	15	13
30	20	16	22	88	66	6	1	3	0.75	6	10	8	8	1	56	5	1	0	0	0	0	0	0	0	21.8806	14	15	14	20	16	2	13.4	15
30	20	19	27	96	69	6	1	4	1	3	14	8	7.5	1	23	3	1	0	0	0	0	0	0	0	15.25	12	6	15	11	12	4	9.6	11
30	20	19	24	93	69	6	1	4	1	4	12	7	6	1	34	3	1	0	0	0	0	0	0	0	26.1447	16.5	12	19	23	19	3	15.2	19
30	20	18	21	89	68	6	1	4	1	3	10	6.5	6.5	1	41	4	1	0	0	0	0	0	0	0	30.3	19	11	14	13	16	6	12	13
30	20	15	27	92	65	6	1	2	0.5	3	4	3.5	3.5	0	34	2	1	0	0	0	0	0	0	0	22.1	14.5	5	6	9	6	4	6	6
30	20	19	18	87	69	6	1	4	1	1	7	3.75	3.5	1	20	3	1	0	0	0	0	0	0	0	20.0417	19.5	14	11	10	12	1	9.6	11
30	20	4	23	77	54	5	0.833333	3	0.75	4	8	6.33333	7	1	44	0	0	0	0	0	0	0	0	0	20.7674	16	7	10	7	16	3	8.6	7
30	20	18	21	89	68	6	1	4	1	5	11	8	8	1	43	3	1	0	0	0	0	0	0	0	24.8333	15	12	8	11	7	4	8.4	8
30	20	20	22	92	70	6	1	4	1	4	12	7.25	6.5	1	40	3	1	0	0	0	0	0	0	0	25.5333	17	3	9	8	8	2	6	8
30	20	19	29	98	69	6	1	4	1	5	8	6.25	6	1	34	2	1	0	0	0	0	0	0	0	19.2881	10	10	11	16	20	2	11.8	11
30	20	7	23	80	57	6	1	4	1	3	10	6.25	6	1	43	1	1	0	0	0	0	0	0	0	18.8387	20	7	8	6	9	1	6.2	7
30	20	19	27	96	69	6	1	4	1	3	9	6.25	6.5	1	31	3	1	0	0	0	0	0	0	0	14.1864	12	12	15	15	15	2	11.8	15
30	20	19	30	99	69	6	1	4	1	5	8	6	5.5	1	24	4	1	0	0	0	0	0	0	0	26.5385	17.5	10	14	19	7	2	10.4	10
30	20	19	16	85	69	6	1	4	1	3	14	6.75	5	0	48	4	1	0	0	0	0	0	0	0	15.881	7	10	8	15	7	2	8.4	8
30	20	15	0	65	65	6	1	2	0.5	4	12	8	8	1	42	0	0	0	0	0	0	0	0	0	25.6842	14	4	3	5	4	3	3.8	4
30	20	20	26	96	70	6	1	4	1	5	11	7.75	7.5	1	24	0	0	0	0	0	0	0	0	0	16.3182	13.5	13	11	13	6	1	8.8	11
30	20	18	29	97	68	6	1	4	1	4	6	5	5	1	29	5	1	0	0	0	0	0	0	0	26.5424	16	12	16	12	16	3	11.8	12
30	20	20	30	100	70	6	1	4	1	3	9	5	4	1	37	6	1	0	0	0	0	0	0	0	20.76	13.5	13	11	15	10	1	10	11
30	20	18	29	97	68	6	1	4	1	8	12	9	8	1	50	2	1	0	0	0	0	0	0	0	17.4815	13	7	6	6	5	3	5.4	6
28	20	19	20	87	67	6	1	4	1	3	9	5.5	5	1	44	5	1	0	0	0	0	0	0	0	27.1818	18.5	10	11	13	9	1	8.8	10
30	10	18	25	83	58	5	0.833333	4	1	5	16	9	7.5	1	42	3	1	0	0	0	0	0	0	0	32.5	26.5	4	4	3	4	1	3.2	4
30	20	19	16	85	69	6	1	4	1	4	8	5.75	5.5	1	29	2	1	0	0	0	0	0	0	0	15.3438	7.5	6	6	9	10	1	6.4	6
30	20	18	23	91	68	6	1	4	1	7	8	7.75	8	1	37	4	1	0	0	0	0	0	0	0	20.7174	15	9	14	10	12	1	9.2	10
30	20	19	22	91	69	6	1	4	1	3	6	4.5	4.5	1	18	0	0	0	0	0	0	0	0	0	14.5417	11.5	4	7	4	8	1	4.8	4
30	20	20	27	97	70	6	1	4	1	3	14	6.5	4.5	1	44	0	0	0	0	0	0	0	0	0	13.2979	9	9	11	10	15	2	9.4	10
20	12	17	21	70	49	5	0.833333	4	1	5	8	7	7.5	1	36	5	1	0	0	0	0	0	0	0	21.1667	18	4	10	6	5	5	6	5
20	10	19	25	74	49	4	0.666667	4	1	5	11	7.75	7.5	0	17	4	1	0	0	0	0	0	0	0	19.2143	15	8	3	7	5	5	5.6	5
30	20	7	25	82	57	5	0.833333	4	1	3	13	7.25	6.5	1	54	2	1	0	0	0	0	0	0	0	13	4	9	9	7	16	1	8.4	9
30	20	20	19	89	70	6	1	4	1	6	13	8.5	7.5	1	56	3	1	0	0	0	0	0	0	0	20.1463	17	3	10	15	11	2	8.2	10
30	20	19	23	92	69	6	1	4	1	5	8	6.5	6.5	1	35	1	1	0	0	0	0	0	0	0	16.2222	6.5	5	11	10	8	2	7.2	8
30	20	19	28	97	69	6	1	4	1	1	6	4	4.5	1	34	2	1	0	0	0	0	0	0	0	20.9	16	4	5	11	7	3	6	5
28	17	20	24	89	65	6	1	4	1	4	8	5.75	5.5	1	42	3	1	0	0	0	0	0	0	0	26.7297	22	10	7	11	7	2	7.4	7
30	20	18	15	83	68	6	1	4	1	1	7	3.25	2.5	1	28	6	1	0	0	0	0	0	0	0	19.9211	8	6	8	15	7	2	7.6	7
30	10	18	23	81	58	5	0.833333	4	1	7	13	8.75	7.5	1	50	3	1	0	0	0	0	0	0	0	20.7885	15	12	17	13	9	1	10.4	12
30	20	18	22	90	68	6	1	4	1	5	8	7	7.5	1	43	2	1	0	0	0	0	0	0	0	20.0877	16	12	16	15	11	3	11.4	12
30	20	20	22	92	70	6	1	4	1	2	8	5.25	5.5	1	25	0	0	0	0	0	0	0	0	0	17	12	9	11	18	11	2	10.2	11
30	20	17	21	88	67	6	1	3	0.75	6	8	7.33333	8	1	20	2	1	0	0	0	0	0	0	0	23.8	12	13	8	14	9	1	9	9
30	20	17	14	81	67	6	1	3	0.75	3	4	3.33333	3	0	19	0	0	0	0	0	0	0	0	0	19.3793	14	5	5	12	5	2	5.8	5
30	20	19	21	90	69	6	1	4	1	6	9	7	6.5	1	50	3	1	0	0	0	0	0	0	0	16.7	13	8	17	14	9	2	10	9
30	20	19	20	89	69	6	1	4	1	3	10	5.5	4.5	1	28	2	1	0	0	0	0	0	0	0	20.2105	14	13	11	20	11	2	11.4	11
30	20	19	29	98	69	6	1	4	1	3	7	5.25	5.5	1	44	5	1	0	0	0	0	0	0	0	22.4	16	11	22	22	13	2	14	13
30	20	20	24	94	70	6	1	4	1	2	9	6	6.5	1	30	1	1	0	0	0	0	0	0	0	20.3871	16	15	17	13	13	4	12.4	13
30	20	20	13	83	70	6	1	4	1	5	9	7	7	1	27	1	1	0	0	0	0	0	0	0	24.2424	16	5	8	9	8	3	6.6	8
30	20	18	26	94	68	6	1	4	1	6	14	8.75	7.5	1	41	4	1	0	0	0	0	0	0	0	19.5957	12	9	10	14	13	1	9.4	10
30	20	20	22	92	70	6	1	4	1	4	8	5.5	5	1	36	3	1	0	0	0	0	0	0	0	20.0213	14	7	11	16	11	2	9.4	11
30	13	17	16	76	60	6	1	4	1	1	13	6	5	0	11	4	1	0	0	0	0	0	0	0	21.7179	18	7	9	9	11	3	7.8	9
30	20	20	27	97	70	6	1	4	1	4	7	5.25	5	1	57	4	1	0	0	0	0	0	0	0	15.7091	10	11	12	20	11	1	11	11
30	20	18	19	87	68	6	1	4	1	1	6	3	2.5	1	23	1	1	0	0	0	0	0	0	0	19	16	10	9	10	11	1	8.2	10
30	20	18	18	86	68	6	1	4	1	7	16	9.75	8	1	28	4	1	0	0	0	0	0	0	0	23.2245	14	7	9	14	15	4	9.8	9
30	20	8	22	80	58	6	1	4	1	2	16	7	5	1	27	3	1	0	0	0	0	0	0	0	22.75	9	4	9	9	10	4	7.2	9
30	20	18	23	91	68	6	1	4	1	5	15	9	8	1	52	1	1	0	0	0	0	0	0	0	18.2273	12	5	4	6	5	2	4.4	5
30	20	18	16	84	68	6	1	3	0.75	4	8	6.33333	7	1	51	6	1	0	0	0	0	0	0	0	17.6939	11	10	11	17	9	2	9.8	10
30	20	18	22	90	68	6	1	4	1	4	12	7	6	1	59	3	1	0	0	0	0	0	0	0	12.5135	13	6	7	10	11	3	7.4	7
30	20	17	24	91	67	6	1	3	0.75	6	6	6	6	1	29	3	1	0	0	0	0	0	0	0	20.9167	13.5	5	7	11	11	2	7.2	7
30	20	19	16	85	69	6	1	4	1	7	14	9.25	8	1	59	0	0	0	0	0	0	0	0	0	10.6567	6	10	15	23	16	3	13.4	15
30	20	20	25	95	70	6	1	4	1	3	13	6.25	4.5	1	35	2	1	0	0	0	0	0	0	0	19.3864	15.5	6	8	16	12	2	8.8	8
30	20	19	26	95	69	6	1	4	1	5	7	5.75	5.5	1	25	4	1	0	0	0	0	0	0	0	17.5263	10	12	14	15	13	3	11.4	13
30	20	18	20	88	68	6	1	4	1	2	9	5.5	5.5	1	12	4	1	0	0	0	0	0	0	0	13.6304	9	11	13	11	10	1	9.2	11
30	20	20	29	99	70	6	1	4	1	5	10	6.75	6	1	27	2	1	0	0	0	0	0	0	0	19.3667	12	5	5	11	8	1	6	5
30	20	19	0	69	69	6	1	4	1	3	15	7.25	5.5	1	37	1	1	0	0	0	0	0	0	0	27.907	17	8	14	9	7	5	8.6	8
30	10	3	29	72	43	4	0.666667	3	0.75	2	6	4.66667	6	1	55	1	1	0	0	0	0	0	0	0	27.8889	20	5	5	8	8	1	5.4	5
30	20	19	21	90	69	6	1	4	1	5	10	7.25	7	1	25	2	1	0	0	0	0	0	0	0	17.0208	10	7	9	19	12	1	9.6	9
20	10	18	24	72	48	4	0.666667	4	1	4	7	5.25	5	1	41	1	1	0	0	0	0	0	0	0	21	18	7	4	6	11	1	5.8	6
20	10	13	29	72	43	4	0.666667	1	0.25	5	5	5	5	1	55	2	1	0	0	0	0	0	0	0	13.8182	6	3	5	5	13	7	6.6	5
20	20	19	25	84	59	5	0.833333	4	1	5	5	5	5	1	46	3	1	0	0	0	0	0	0	0	27.7083	20.5	12	15	7	10	4	9.6	10
30	20	18	26	94	68	6	1	3	0.75	4	5	4.33333	4	1	23	6	1	0	1	0	0	1	0.25	1	24.3571	16	7	14	21	22	6	14	14
30	20	17	25	92	67	6	1	3	0.75	3	6	4.33333	4	1	60	1	1	0	0	0	0	0	0	0	15.9032	12	7	9	8	5	2	6.2	7
25	20	19	26	90	64	6	1	4	1	4	5	4.5	4.5	1	36	3	1	1	0	0	0	1	0.25	1	23.4872	14	4	6	7	14	8	7.8	7
30	20	20	26	96	70	6	1	4	1	3	5	3.5	3	1	55	3	1	0	0	0	0	0	0	0	18.4565	11	4	11	16	12	3	9.2	11
20	20	13	22	75	53	5	0.833333	1	0.25	4	4	4	4	1	49	2	1	0	0	0	0	0	0	0	18.9048	17	1	3	8	7	2	4.2	3
30	20	18	22	90	68	6	1	4	1	4	5	4.5	4.5	1	28	6	1	0	0	0	0	0	0	0	21.1667	13	9	14	13	9	3	9.6	9
30	20	19	29	98	69	6	1	4	1	3	5	4	4	1	54	4	1	0	0	0	0	0	0	0	22.94	14	6	13	15	12	4	10	12
30	20	14	14	78	64	6	1	4	1	3	4	3.75	4	1	16	2	1	0	0	0	0	0	0	0	18.5846	12	9	17	18	16	5	13	16
30	20	19	23	92	69	6	1	4	1	4	5	4.75	5	1	45	2	1	0	0	0	0	0	0	0	19.7292	12	6	13	13	12	4	9.6	12
30	20	20	25	95	70	6	1	4	1	3	4	3.75	4	1	32	4	1	0	0	0	0	0	0	0	22.1625	12	11	13	26	23	7	16	13
25	0	3	22	50	28	4	0.666667	3	0.75	4	5	4.66667	5	1	20	1	1	0	0	0	0	0	0	0	20.1429	13	3	5	7	7	6	5.6	6
30	20	20	28	98	70	6	1	4	1	3	5	3.75	3.5	1	55	5	1	0	0	0	0	0	0	0	19.0811	10	5	9	10	11	2	7.4	9
25	20	18	26	89	63	6	1	4	1	4	5	4.75	5	1	60	3	1	0	0	0	0	0	0	0	22.5349	12	4	15	11	11	2	8.6	11
30	20	17	22	89	67	6	1	3	0.75	5	5	5	5	1	54	2	1	1	2	2	0	3	0.75	1	21.2979	13	8	13	10	12	4	9.4	10
25	20	18	27	90	63	6	1	3	0.75	3	5	4	4	1	36	3	1	0	0	0	0	0	0	0	18.0303	10	5	7	11	7	3	6.6	7
25	20	19	30	94	64	6	1	4	1	4	5	4.5	4.5	1	52	1	1	0	0	0	0	0	0	0	21.5581	12	7	10	9	12	5	8.6	9
25	20	19	22	86	64	6	1	3	0.75	3	4	3.66667	4	1	22	3	1	0	0	0	0	0	0	0	16.9756	8	4	9	13	12	3	8.2	9
25	20	8	19	72	53	6	1	2	0.5	5	5	5	5	0	20	4	1	0	2	0	0	1	0.25	1	19.66	12	9	12	10	13	6	10	10
25	20	6	23	74	51	6	1	4	1	2	5	3	2.5	1	36	3	1	0	0	0	0	0	0	0	13.5	8	9	11	13	5	4	8.4	9
25	20	18	18	81	63	6	1	3	0.75	4	5	4.66667	5	1	49	4	1	0	0	1	0	1	0.25	1	15.5814	9	5	10	15	9	4	8.6	9
30	20	20	30	100	70	6	1	4	1	5	5	5	5	1	32	2	1	0	0	0	0	0	0	0	23.5882	14	8	16	21	19	4	13.6	16
25	20	4	24	73	49	6	1	3	0.75	4	5	4.66667	5	1	60	6	1	1	0	0	0	1	0.25	1	44.6667	36	10	13	12	13	3	10.2	12
15	20	20	23	78	55	5	0.833333	4	1	3	4	3.25	3	1	34	5	1	0	0	0	0	0	0	0	20.06	11	12	10	13	11	4	10	11
20	20	5	22	67	45	6	1	3	0.75	5	5	5	5	0	57	6	1	0	0	0	0	0	0	0	35.7234	27	5	12	9	9	12	9.4	9
20	20	20	29	89	60	5	0.833333	4	1	2	5	4	4.5	1	19	3	1	0	0	0	0	0	0	0	17.642	12	9	15	27	24	6	16.2	15
30	20	4	19	73	54	6	1	3	0.75	5	5	5	5	1	47	5	1	0	0	0	0	0	0	0	27.6593	19	18	23	22	23	5	18.2	22
30	20	20	29	99	70	6	1	4	1	4	5	4.25	4	1	58	4	1	0	0	0	0	0	0	0	25.6346	20.5	5	17	16	11	3	10.4	11
30	20	16	26	92	66	6	1	2	0.5	4	5	4.5	4.5	1	32	5	1	1	0	0	1	2	0.5	1	29.2	18	8	13	6	6	2	7	6
10	20	6	20	56	36	5	0.833333	4	1	2	5	3.25	3	0	15	4	1	0	0	0	0	0	0	0	21.9375	11.5	7	11	4	5	5	6.4	5
30	20	20	26	96	70	6	1	4	1	1	5	3.25	3.5	1	42	4	1	0	0	0	1	1	0.25	1	30.8036	13	14	12	13	13	4	11.2	13
30	20	18	26	94	68	6	1	4	1	2	5	3.5	3.5	1	48	2	1	0	0	0	0	0	0	0	19.0488	8	6	10	10	11	4	8.2	10
30	20	20	27	97	70	6	1	4	1	2	5	3.25	3	1	39	3	1	2	0	0	0	1	0.25	1	32.2203	14	7	16	18	12	6	11.8	12
30	20	20	26	96	70	6	1	4	1	4	5	4.5	4.5	1	48	4	1	2	0	0	0	1	0.25	1	23.8529	14	10	15	22	15	6	13.6	15
30	20	13	20	83	63	6	1	4	1	2	5	4	4.5	1	60	2	1	0	0	0	0	0	0	0	25.5385	19	10	14	14	10	4	10.4	10
30	20	5	25	80	55	6	1	4	1	3	5	4.25	4.5	1	32	3	1	1	0	0	0	1	0.25	1	25.2308	17	10	10	10	6	3	7.8	10
30	20	7	29	86	57	6	1	4	1	3	5	4	4	1	36	3	1	0	0	0	0	0	0	0	28.7826	32	3	7	5	6	2	4.6	5
25	20	20	26	91	65	6	1	4	1	3	5	4	4	1	32	6	1	0	0	0	0	0	0	0	33.2065	20.5	19	20	23	23	7	18.4	20
25	20	20	23	88	65	6	1	4	1	1	5	2.5	2	1	29	3	1	0	0	0	0	0	0	0	17.5185	15	3	9	7	6	2	5.4	6
25	20	7	19	71	52	6	1	4	1	4	4	4	4	1	22	4	1	0	0	0	0	0	0	0	23.383	8	8	12	13	13	1	9.4	12
25	20	20	23	88	65	6	1	4	1	3	5	4	4	1	41	6	1	0	0	0	0	0	0	0	17.9661	14	8	14	20	15	2	11.8	14
25	20	6	22	73	51	6	1	4	1	3	5	3.75	3.5	0	52	6	1	0	0	0	0	0	0	0	23.4	16	13	22	22	22	11	18	22
30	20	18	25	93	68	6	1	4	1	5	5	5	5	1	34	4	1	0	2	0	0	1	0.25	1	19.6986	12	12	17	21	18	5	14.6	17
30	20	14	30	94	64	6	1	4	1	2	5	3.25	3	1	49	2	1	0	0	0	0	0	0	0	17.7391	12	7	14	13	10	2	9.2	10
30	20	18	28	96	68	6	1	3	0.75	4	5	4.33333	4	1	48	6	1	1	0	0	0	1	0.25	1	28.6486	20	17	27	30	28	9	22.2	27
30	20	19	17	86	69	6	1	4	1	3	5	4.25	4.5	1	26	3	1	0	0	0	0	0	0	0	24.8039	20	8	12	14	15	2	10.2	12
25	20	13	26	84	58	6	1	4	1	2	5	3.75	4	1	57	4	1	4	0	0	0	1	0.25	1	26.2931	21	8	17	17	13	3	11.6	13
10	10	2	0	22	22	3	0.5	1	0.25	5	5	5	5	1	0	2	1	0	0	0	0	0	0	0	23	23	3	3	0	1	0	1.4	1
25	20	18	23	86	63	6	1	3	0.75	4	5	4.66667	5	1	40	6	1	0	0	0	0	0	0	0	18.8333	11.5	7	10	13	10	2	8.4	10
30	20	7	23	80	57	6	1	4	1	3	5	4	4	1	34	4	1	0	0	0	0	0	0	0	23.9367	16	13	15	25	22	4	15.8	15
30	20	19	28	97	69	6	1	4	1	3	4	3.5	3.5	1	53	3	1	0	0	0	0	0	0	0	17.0469	10	12	16	15	17	4	12.8	15
30	20	20	26	96	70	6	1	4	1	1	5	3.75	4.5	1	34	3	1	0	0	0	0	0	0	0	29.5952	12	6	11	12	11	2	8.4	11
25	20	20	21	86	65	6	1	4	1	1	5	3.25	3.5	1	51	2	1	0	0	0	0	0	0	0	24.5333	16	4	7	9	8	2	6	7
30	20	16	27	93	66	6	1	3	0.75	4	5	4.66667	5	1	32	2	1	0	0	0	0	0	0	0	16.1321	12	9	16	14	9	5	10.6	9
30	20	20	27	97	70	6	1	4	1	2	5	3.75	4	1	58	6	1	0	0	0	0	0	0	0	24.5932	16	10	16	16	15	2	11.8	15
30	20	10	23	83	60	6	1	3	0.75	3	5	3.66667	3	1	32	6	1	0	0	0	0	0	0	0	31.6897	27	5	7	7	5	5	5.8	5
25	20	18	30	93	63	5	0.833333	3	0.75	4	5	4.66667	5	1	52	5	1	0	0	0	0	0	0	0	15.9265	8	6	16	24	17	5	13.6	16
25	20	8	24	77	53	6	1	4	1	4	5	4.75	5	1	38	4	1	0	0	0	0	0	0	0	21.5962	7.5	7	10	17	15	3	10.4	10
25	20	13	25	83	58	6	1	4	1	2	4	2.75	2.5	1	37	2	1	0	0	0	0	0	0	0	28.4474	26	6	9	8	11	4	7.6	8
20	20	16	21	77	56	5	0.833333	3	0.75	4	5	4.66667	5	1	59	1	1	0	0	0	0	0	0	0	13.2083	11.5	3	7	8	3	3	4.8	3
20	20	6	28	74	46	6	1	4	1	2	6	4.25	4.5	1	43	3	1	0	1	0	0	1	0.25	1	29.5676	18	9	17	6	4	1	7.4	6
20	20	8	28	76	48	6	1	4	1	2	5	4.25	5	0	59	4	1	0	0	0	0	0	0	0	25.6212	14	7	18	17	15	9	13.2	15
30	20	17	19	86	67	6	1	3	0.75	3	5	4	4	1	10	3	1	0	0	0	0	0	0	0	16.9545	6	8	12	13	9	2	8.8	9
25	20	19	23	87	64	6	1	4	1	3	5	3.75	3.5	1	23	4	1	0	2	0	0	1	0.25	1	15.0182	8	9	19	13	10	4	11	10
30	20	20	24	94	70	6	1	4	1	4	5	4.5	4.5	1	33	3	1	0	0	0	0	0	0	0	16.5	11.5	4	8	11	6	3	6.4	6
25	20	5	13	63	50	6	1	4	1	3	6	4.75	5	0	42	5	1	2	2	1	1	4	1	1	29.0357	20	22	26	27	24	13	22.4	24
30	20	16	26	92	66	6	1	4	1	4	5	4.75	5	1	48	4	1	0	0	0	0	0	0	0	23.9375	14.5	12	18	22	22	6	16	18
25	20	4	24	73	49	6	1	2	0.5	4	6	5	5	1	59	3	1	0	0	0	0	0	0	0	9.375	5.5	2	8	4	8	2	4.8	4
10	20	18	24	72	48	4	0.666667	4	1	3	5	4	4	1	60	2	1	0	1	1	0	2	0.5	1	15.5455	12	5	7	8	10	3	6.6	7
10	20	16	19	65	46	5	0.833333	3	0.75	3	4	3.66667	4	1	38	5	1	0	0	0	0	0	0	0	23.7407	10	11	5	3	4	4	5.4	4
30	20	20	18	88	70	6	1	4	1	3	4	3.75	4	1	10	2	1	0	0	0	0	0	0	0	11.3226	6	4	8	10	8	1	6.2	8
30	20	8	24	82	58	6	1	2	0.5	2	2	2	2	1	32	6	1	0	0	0	0	0	0	0	31.625	22	5	7	7	8	5	6.4	7
30	20	18	13	81	68	6	1	4	1	3	5	4.5	5	1	22	1	1	0	0	0	0	0	0	0	14.2759	12	3	9	7	7	3	5.8	7
25	10	19	28	82	54	5	0.833333	4	1	3	4	3.75	4	1	40	5	1	0	0	0	0	0	0	0	15.2432	12	6	6	9	11	5	7.4	6
25	20	18	26	89	63	6	1	4	1	4	5	4.75	5	1	35	3	1	1	1	1	0	3	0.75	1	22.1458	9	6	12	12	16	2	9.6	12
30	20	16	24	90	66	6	1	3	0.75	4	5	4.5	4.5	1	39	3	1	0	0	0	0	0	0	0	12.9722	4.5	3	7	12	12	2	7.2	7
30	20	19	25	94	69	6	1	4	1	1	5	4	5	0	59	3	1	0	0	0	0	0	0	0	13.6047	6	5	12	9	11	6	8.6	9
20	20	3	23	66	43	5	0.833333	3	0.75	5	5	5	5	0	49	4	1	1	1	0	0	2	0.5	1	12.6122	9	6	13	9	9	12	9.8	9
10	10	2	0	22	22	3	0.5	1	0.25	5	5	5	5	1	0	2	1	0	0	0	0	0	0	0	24	28	1	4	1	1	0	1.4	1
30	20	15	24	89	65	6	1	2	0.5	3	5	4	4	1	40	5	1	0	0	0	0	0	0	0	18.7846	14	10	13	20	20	2	13	13
30	20	8	27	85	58	6	1	4	1	1	4	2	1.5	1	40	4	1	0	0	0	0	0	0	0	30.7258	16	9	14	21	12	6	12.4	12
30	20	17	25	92	67	6	1	3	0.75	4	5	4.33333	4	1	26	2	1	0	0	0	0	0	0	0	23.963	20	3	8	7	6	3	5.4	6
15	20	16	28	79	51	5	0.833333	2	0.5	2	4	3	3	1	38	2	1	0	0	0	0	0	0	0	15.3571	11	3	10	9	5	1	5.6	5
25	20	17	26	88	62	6	1	4	1	3	5	4.5	5	1	52	2	1	0	0	0	0	0	0	0	18.697	12	6	7	8	11	1	6.6	7
30	20	20	27	97	70	6	1	4	1	3	5	4.25	4.5	1	41	5	1	0	0	0	0	0	0	0	31.8772	17	8	13	21	13	2	11.4	13
30	20	18	18	86	68	6	1	4	1	3	5	4.5	5	1	48	6	1	3	0	0	0	1	0.25	1	45.8421	28.5	13	20	21	20	2	15.2	20
30	20	20	24	94	70	6	1	4	1	3	5	4.25	4.5	1	19	2	1	0	0	0	0	0	0	0	27.9091	20	9	10	12	11	2	8.8	10
25	20	4	26	75	49	6	1	3	0.75	5	5	5	5	1	32	5	1	3	0	0	1	2	0.5	1	23.1964	14	7	15	15	15	4	11.2	15
25	20	19	28	92	64	6	1	4	1	4	5	4.25	4	1	36	5	1	0	0	0	0	0	0	0	17.4459	14	9	21	19	16	9	14.8	16
25	20	15	25	85	60	6	1	2	0.5	3	4	3.5	3.5	1	35	2	1	0	0	0	0	0	0	0	15.5135	10	7	8	13	6	3	7.4	7
30	20	18	19	87	68	6	1	4	1	4	5	4.75	5	1	19	2	1	0	0	0	0	0	0	0	20.5455	16	9	18	16	8	4	11	9
30	20	18	17	85	68	6	1	4	1	4	6	5	5	1	33	6	1	0	0	0	0	0	0	0	20.5172	12	9	16	18	11	4	11.6	11
30	20	20	26	96	70	6	1	4	1	4	5	4.75	5	1	27	4	1	0	0	0	0	0	0	0	21.2826	13	5	12	12	13	4	9.2	12
30	20	20	24	94	70	6	1	4	1	4	5	4.75	5	1	33	4	1	0	0	0	0	0	0	0	14.9362	8	8	11	11	12	5	9.4	11
25	20	19	19	83	64	6	1	4	1	1	6	4	4.5	1	36	3	1	0	0	0	0	0	0	0	25.3077	14	8	15	17	18	7	13	15
30	20	17	22	89	67	6	1	3	0.75	4	5	4.33333	4	1	21	3	1	0	0	0	0	0	0	0	11.1282	7	8	11	8	10	2	7.8	8
25	20	18	19	82	63	6	1	3	0.75	2	4	3	3	1	17	1	1	0	0	0	0	0	0	0	12.5714	11.5	5	6	5	10	2	5.6	5
30	20	20	25	95	70	6	1	4	1	2	4	3.25	3.5	1	51	3	1	0	0	0	0	0	0	0	30.35	20.5	10	13	15	17	5	12	13
20	20	17	24	81	57	6	1	3	0.75	4	5	4.66667	5	1	27	3	1	0	0	0	0	0	0	0	23.625	14	2	12	7	8	3	6.4	7
30	20	15	20	85	65	6	1	3	0.75	5	5	5	5	1	57	2	1	0	0	0	0	0	0	0	16.975	10	3	8	9	9	11	8	9
25	20	17	23	85	62	6	1	4	1	5	5	5	5	1	60	3	1	1	1	1	1	4	1	1	28.4744	16.5	15	19	20	19	5	15.6	19
30	20	5	21	76	55	6	1	3	0.75	4	5	4.33333	4	1	53	3	1	1	0	0	0	1	0.25	1	20.6	13	12	11	5	6	1	7	6
25	20	20	29	94	65	6	1	4	1	1	5	3	3	1	29	1	1	0	0	0	0	0	0	0	13.4615	8	6	11	12	6	4	7.8	6
30	20	18	26	94	68	6	1	3	0.75	3	5	4.33333	5	1	21	2	1	0	0	0	0	0	0	0	17.2708	8.5	11	11	12	12	2	9.6	11
30	20	20	30	100	70	6	1	4	1	2	4	3	3	1	56	5	1	0	0	0	0	0	0	0	25.8667	14	5	10	14	14	2	9	10
30	20	15	23	88	65	6	1	2	0.5	5	5	5	5	1	60	3	1	0	0	0	0	0	0	0	17.3542	10	6	11	13	15	3	9.6	11
30	20	18	23	91	68	6	1	4	1	3	5	4.5	5	1	17	2	1	0	0	0	0	0	0	0	20.8506	10	9	19	27	25	7	17.4	19
25	20	9	20	74	54	6	1	3	0.75	4	5	4.33333	4	0	31	4	1	0	1	0	0	1	0.25	1	27.377	10	11	16	13	12	9	12.2	12
20	10	16	24	70	46	5	0.833333	3	0.75	4	5	4.66667	5	1	49	1	1	0	0	0	0	0	0	0	22.7241	13	5	9	8	6	1	5.8	6
20	20	5	0	45	45	5	0.833333	3	0.75	3	5	4	4	1	0	3	1	0	0	0	0	0	0	0	19.15	15.5	5	5	8	2	0	4	5
30	20	12	23	85	62	6	1	4	1	4	5	4.25	4	1	36	3	1	0	0	0	0	0	0	0	20.7049	12	8	14	16	18	5	12.2	14
30	20	20	0	70	70	6	1	4	1	4	5	4.75	5	1	0	4	1	0	1	0	0	1	0.25	1	26.1538	16	7	10	9	8	5	7.8	8
30	20	19	26	95	69	6	1	4	1	4	5	4.5	4.5	1	50	2	1	0	0	0	0	0	0	0	19.8409	12.5	6	9	16	10	3	8.8	9
25	20	4	30	79	49	6	1	2	0.5	4	5	4.5	4.5	0	60	3	1	0	0	0	0	0	0	0	20.7581	14	11	12	13	15	11	12.4	12
30	20	18	26	94	68	6	1	3	0.75	4	5	4.33333	4	1	25	4	1	0	0	0	0	0	0	0	21.2174	12	10	18	19	17	5	13.8	17
30	20	20	29	99	70	6	1	4	1	3	5	3.75	3.5	1	21	2	1	0	0	0	0	0	0	0	16.3333	8	6	12	11	11	5	9	11
30	20	13	19	82	63	6	1	4	1	3	5	4.5	5	1	55	2	1	0	0	0	0	0	0	0	24.2609	18	3	7	4	7	2	4.6	4
30	20	17	27	94	67	6	1	4	1	4	5	4.75	5	1	49	2	1	0	0	0	0	0	0	0	24.8095	19.5	9	11	10	10	2	8.4	10
25	20	17	20	82	62	6	1	3	0.75	3	4	3.66667	4	1	38	0	0	0	0	0	0	0	0	0	20.7273	17	5	5	4	3	5	4.4	5
25	20	20	19	84	65	6	1	4	1	3	5	4	4	1	40	4	1	1	1	2	1	4	1	1	15.8627	5	7	11	12	16	5	10.2	11
30	20	19	19	88	69	6	1	4	1	4	5	4.5	4.5	1	25	2	1	0	0	0	0	0	0	0	17.5581	6	5	11	13	11	3	8.6	11
30	20	19	24	93	69	6	1	4	1	4	5	4.75	5	1	51	3	1	0	0	0	0	0	0	0	18.661	10	9	18	14	12	6	11.8	12
30	20	20	19	89	70	6	1	4	1	3	3	3	3	1	11	1	1	0	0	0	0	0	0	0	15.2969	8	11	18	18	14	3	12.8	14
25	20	20	28	93	65	6	1	4	1	1	5	3.25	3.5	1	54	3	1	0	0	0	0	0	0	0	18.0794	8	9	14	16	20	4	12.6	14
25	20	7	25	77	52	6	1	4	1	2	5	4	4.5	1	47	3	1	0	0	0	0	0	0	0	27.8769	14	9	11	21	17	7	13	11
30	20	20	25	95	70	6	1	4	1	3	5	4	4	1	32	3	1	3	3	1	3	4	1	1	18	12	7	14	21	19	7	13.6	14
30	20	20	27	97	70	6	1	4	1	4	5	4.25	4	1	36	3	1	0	0	0	0	0	0	0	21.8333	13.5	7	14	16	12	5	10.8	12
25	20	20	24	89	65	6	1	4	1	2	4	3	3	1	37	4	1	0	0	0	0	0	0	0	23.5909	18	10	16	7	8	3	8.8	8
25	10	3	25	63	38	5	0.833333	2	0.5	4	5	4.5	4.5	1	29	5	1	0	0	0	0	0	0	0	33.9767	18	7	8	9	9	10	8.6	9
30	20	18	24	92	68	6	1	4	1	2	4	2.75	2.5	1	33	5	1	0	0	0	0	0	0	0	22.1707	16	8	8	12	11	2	8.2	8
20	20	16	22	78	56	6	1	3	0.75	4	5	4.66667	5	1	39	6	1	0	0	0	0	0	0	0	24.3415	19	8	11	10	9	3	8.2	9
25	20	5	27	77	50	6	1	4	1	5	5	5	5	1	55	3	1	0	0	0	0	0	0	0	15.05	8	4	10	11	11	4	8	10
30	20	20	17	87	70	6	1	4	1	4	5	4.25	4	1	20	3	1	0	0	0	0	0	0	0	17.2045	8	4	11	15	11	3	8.8	11
30	20	20	22	92	70	6	1	4	1	4	5	4.25	4	1	60	4	1	0	0	1	0	1	0.25	1	19.9259	14	11	11	13	16	3	10.8	11
25	20	2	19	66	47	6	1	2	0.5	5	5	5	5	0	60	5	1	0	0	0	0	0	0	0	23.2333	12	2	8	10	7	3	6	7
30	20	19	24	93	69	6	1	4	1	1	5	3.25	3.5	1	30	6	1	0	0	0	0	0	0	0	23.4677	12	9	14	18	16	5	12.4	14
30	20	18	25	93	68	6	1	4	1	5	5	5	5	1	56	1	1	0	0	0	0	0	0	0	15.8182	12	3	15	15	8	3	8.8	8
30	20	20	29	99	70	6	1	4	1	2	5	3.5	3.5	1	59	5	1	0	0	0	0	0	0	0	20.96	13	9	14	14	12	1	10	12
30	20	20	27	97	70	6	1	4	1	1	4	3.25	4	1	42	3	1	0	0	0	0	0	0	0	22.0536	12	11	18	13	12	2	11.2	12
30	20	18	9	77	68	6	1	4	1	3	5	4.5	5	1	60	3	1	0	0	1	0	1	0.25	1	21.7656	12	16	12	19	11	6	12.8	12
30	20	6	17	73	56	6	1	4	1	2	4	2.75	2.5	1	38	4	1	0	0	0	0	0	0	0	19.0303	12	4	9	7	9	4	6.6	7
30	20	14	23	87	64	6	1	1	0.25	5	5	5	5	1	27	4	1	0	0	0	0	0	0	0	22.6122	13	13	9	9	14	4	9.8	9
26	10	4	26	66	40	5	0.833333	4	1	3	5	4.25	4.5	0	48	5	1	0	0	0	0	0	0	0	19.25	10.5	4	11	9	11	13	9.6	11
30	20	19	23	92	69	5	0.833333	4	1	3	5	4.5	5	1	59	3	1	0	0	0	0	0	0	0	21.0667	14	8	15	18	13	6	12	13
25	20	19	28	92	64	6	1	4	1	1	4	3	3.5	1	34	4	1	0	0	0	0	0	0	0	21.4865	14	6	12	11	7	1	7.4	7
30	20	19	26	95	69	6	1	4	1	3	5	4.25	4.5	1	32	5	1	0	0	0	0	0	0	0	19.74	12	11	14	16	8	1	10	11
30	20	2	28	80	52	6	1	1	0.25	4	4	4	4	1	32	2	1	1	0	0	0	1	0.25	1	13.1389	11	9	6	11	8	2	7.2	8
20	20	16	23	79	56	5	0.833333	3	0.75	1	5	2.66667	2	1	21	5	1	0	0	1	0	1	0.25	1	16.425	10	5	9	12	10	4	8	9
25	20	18	27	90	63	6	1	4	1	4	5	4.75	5	1	34	1	1	0	0	0	0	0	0	0	10.5	4	6	11	9	11	3	8	9
30	20	16	21	87	66	6	1	3	0.75	3	5	4	4	1	19	4	1	0	0	0	0	0	0	0	31.2963	22	5	7	5	9	1	5.4	5
30	20	20	25	95	70	6	1	4	1	2	4	3.5	4	1	47	4	1	0	0	0	0	0	0	0	18.8444	12	10	11	13	9	2	9	10
25	20	20	25	90	65	6	1	4	1	2	5	3.75	4	1	30	1	1	0	0	0	0	0	0	0	18.8864	12	8	12	12	9	3	8.8	9
10	20	17	0	47	47	4	0.666667	4	1	4	5	4.75	5	1	0	4	1	0	0	0	0	0	0	0	58.0732	50	2	10	7	17	5	8.2	7
30	20	14	21	85	64	6	1	4	1	5	5	5	5	1	51	3	1	0	0	0	0	0	0	0	20.4286	17	10	12	18	17	6	12.6	12
25	20	17	30	92	62	6	1	3	0.75	1	3	2	2	1	40	2	1	0	0	0	0	0	0	0	21.6316	14	8	11	10	7	2	7.6	8
30	20	18	24	92	68	6	1	4	1	2	5	4	4.5	1	24	2	1	2	2	3	2	4	1	1	24.5823	15	9	19	22	23	6	15.8	19
25	20	16	19	80	61	6	1	3	0.75	3	4	3.66667	4	1	28	6	1	0	0	0	0	0	0	0	15.6154	10	5	14	13	13	7	10.4	13
25	20	4	25	74	49	6	1	3	0.75	4	5	4.33333	4	1	48	4	1	0	0	0	0	0	0	0	26.3103	16	8	14	16	14	6	11.6	14
30	20	20	28	98	70	6	1	4	1	1	5	3	3	1	17	4	1	0	0	0	0	0	0	0	27.2258	18	11	18	15	16	2	12.4	15
25	20	18	22	85	63	6	1	4	1	4	5	4.75	5	1	41	1	1	0	0	0	0	0	0	0	21.9756	16	7	9	11	11	3	8.2	9
30	20	7	23	80	57	6	1	4	1	4	5	4.75	5	1	45	2	1	0	0	0	0	0	0	0	10.129	5	2	9	8	8	4	6.2	8
30	20	18	28	96	68	6	1	4	1	1	5	2.75	2.5	1	33	3	1	1	0	0	0	1	0.25	1	23.0513	14	6	7	11	10	5	7.8	7
25	20	8	29	82	53	6	1	4	1	3	5	3.75	3.5	1	36	3	1	1	1	1	1	4	1	1	25.3088	18	16	14	17	17	4	13.6	16
30	20	7	29	86	57	6	1	4	1	3	5	4.5	5	1	31	6	1	1	0	1	0	2	0.5	1	21.8654	13	5	10	15	13	9	10.4	10
25	20	19	19	83	64	6	1	4	1	3	5	4	4	1	29	4	1	0	0	0	0	0	0	0	12.7451	8	7	13	12	16	3	10.2	12
25	20	7	23	75	52	6	1	4	1	3	5	4.25	4.5	1	56	4	1	0	1	0	1	2	0.5	1	17.7857	11.5	10	14	15	11	6	11.2	11
30	20	4	24	78	54	6	1	4	1	5	5	5	5	1	56	6	1	0	0	0	0	0	0	0	24.5357	14	11	19	23	23	8	16.8	19
30	20	19	26	95	69	6	1	4	1	3	5	4.25	4.5	1	57	6	1	1	0	0	0	1	0.25	1	20.9545	9	5	16	12	10	1	8.8	10
30	20	19	26	95	69	6	1	4	1	2	5	3.5	3.5	1	26	2	1	2	1	1	0	3	0.75	1	24.9189	14	5	10	9	9	4	7.4	9
25	20	18	26	89	63	6	1	3	0.75	4	5	4.33333	4	1	23	0	0	0	0	0	0	0	0	0	9.34091	6.5	6	12	9	11	6	8.8	9
20	20	19	23	82	59	5	0.833333	4	1	4	5	4.25	4	1	30	2	1	0	0	0	0	0	0	0	16.0857	8	6	9	7	11	2	7	7
25	20	18	19	82	63	6	1	4	1	4	5	4.5	4.5	1	35	4	1	0	0	0	0	0	0	0	19.3725	11	7	13	15	13	3	10.2	13
25	20	1	20	66	46	5	0.833333	1	0.25	3	3	3	3	1	39	1	1	0	0	0	0	0	0	0	18.5556	11.5	4	4	6	1	3	3.6	4
30	20	7	26	83	57	6	1	4	1	1	5	3.75	4.5	1	46	4	1	0	0	0	0	0	0	0	24.46	15	10	14	13	9	4	10	10
25	20	19	26	90	64	6	1	3	0.75	4	5	4.66667	5	1	57	3	1	0	0	0	0	0	0	0	20.75	14.5	4	7	5	5	3	4.8	5
30	20	4	17	71	54	6	1	3	0.75	4	5	4.66667	5	1	52	4	1	0	0	0	0	0	0	0	17	10.5	10	11	19	21	9	14	11
25	20	2	26	73	47	5	0.833333	2	0.5	5	5	5	5	1	41	2	1	0	0	0	0	0	0	0	22.3	20	7	9	10	13	1	8	9
30	20	19	29	98	69	6	1	4	1	1	4	2.75	3	1	28	2	1	0	0	0	0	0	0	0	24.8889	16	7	14	18	11	4	10.8	11
25	20	18	25	88	63	6	1	4	1	3	6	4.25	4	1	38	3	1	0	1	0	0	1	0.25	1	16.4857	16	6	9	11	7	2	7	7
25	20	19	25	89	64	6	1	4	1	5	5	5	5	1	35	2	1	0	0	0	1	1	0.25	1	18.45	12	4	10	12	12	2	8	10
30	20	19	26	95	69	6	1	4	1	3	4	3.25	3	1	53	4	1	0	0	0	0	0	0	0	17.7143	10	6	5	7	7	3	5.6	6
25	20	18	19	82	63	6	1	4	1	3	5	4.25	4.5	1	38	4	1	0	0	0	1	1	0.25	1	32.6	22	12	12	17	12	2	11	12
30	20	17	28	95	67	6	1	4	1	5	5	5	5	1	41	4	1	0	0	0	0	0	0	0	27.5088	20	9	17	19	9	3	11.4	9
25	20	11	26	82	56	6	1	3	0.75	3	5	4.33333	5	1	44	4	1	0	0	2	0	1	0.25	1	12.9318	6	6	9	11	14	4	8.8	9
30	20	19	22	91	69	6	1	4	1	4	5	4.5	4.5	1	53	6	1	3	1	4	2	4	1	1	41.0303	31	13	16	16	12	9	13.2	13
30	20	19	28	97	69	6	1	4	1	1	5	3.25	3.5	1	58	6	1	0	0	0	0	0	0	0	22.9474	11	8	11	15	20	3	11.4	11
30	10	8	28	76	48	5	0.833333	4	1	3	5	3.75	3.5	1	37	3	1	0	0	0	0	0	0	0	21.8182	13	9	13	15	15	3	11	13
30	20	20	29	99	70	6	1	4	1	2	5	3.5	3.5	1	25	2	1	0	1	0	0	1	0.25	1	19.2542	15	7	19	18	14	1	11.8	14
30	20	18	25	93	68	6	1	4	1	4	5	4.25	4	1	35	4	1	0	0	1	0	1	0.25	1	18.7174	11	11	11	10	12	2	9.2	11
30	20	18	27	95	68	6	1	4	1	4	5	4.75	5	1	30	1	1	0	0	0	0	0	0	0	19.8036	10	9	15	15	15	2	11.2	15
30	20	6	25	81	56	6	1	3	0.75	1	5	3.66667	5	1	34	3	1	0	0	0	0	0	0	0	18.3019	11	7	16	12	13	5	10.6	12
[truncated: 7,045 more rows]
