# Supplementary material for: Mining autonomous student patterns score on LMS within online higher education
Source: PeerJ Comput Sci. 2025 May 5;11:e2855. doi: 10.7717/peerj-cs.2855 (PMC12193002; doi:10.7717/peerj-cs.2855)
Supplement: Supplemental Information 4 — The BSP dataset is generated by integrating the rows of the OLP and OPP sets. It consists of 34 columns with calculable response fields. [file peerj-cs-11-2855-s004.xlsx]

## Sheet: Sheet1
C1	C2	C3	C4	C5	autonomous_score	total_task_submissions	task_submission_rate	number_of_quizzes_submitted	test_submission_rate	duracion_cuestionarios_min	duracion_cuestionarios_max	duracion_cuestionarios_media	median_quiz_duration	no_supplementary_exam	final_exam_duration	cant_tareas_retroalimentacion	feedback_viewed	descargas_unidad1	descargas_unidad2	descargas_unidad3	descargas_unidad4	unidades_descargadas	download_rate	descarga_contenido_si_no	media_accesos_diaria	median_daily_access	2023-05	2023-06	2023-07	2023-08	2023-09	media_accesos_dias-mes	median_days_per_month
30	20	17	28	95	67	6	1	3	0.75	6	15	9.66667	8	0	28	6	1	0	0	0	0	0	0	0	11.4259	8	4	14	20	15	1	10.8	14
28	20	14	23	85	62	6	1	2	0.5	8	15	11.5	11.5	0	35	6	1	1	0	0	0	1	0.25	1	22.5185	14	8	6	4	8	0	5.2	6
28	10	6	20	64	44	6	1	4	1	7	13	9.5	9	1	53	5	1	1	2	0	0	2	0.5	1	17.9348	12.5	5	9	14	12	6	9.2	9
30	20	19	18	87	69	6	1	4	1	14	15	14.25	14	0	31	6	1	0	0	0	0	0	0	0	35.4059	20	14	26	28	30	2	20	26
30	20	19	29	98	69	6	1	4	1	4	14	8.25	7.5	0	25	5	1	0	0	0	0	0	0	0	17.119	10	4	14	9	15	0	8.4	9
30	20	6	24	80	56	6	1	4	1	3	14	8.25	8	0	54	3	1	0	0	0	0	0	0	0	23.6444	16	5	11	13	16	0	9	11
20	20	18	24	82	58	5	0.833333	3	0.75	3	14	9	10	0	43	1	1	0	0	0	0	0	0	0	32.4255	26	8	13	12	13	1	9.4	12
20	12	19	27	78	51	5	0.833333	4	1	9	16	12.75	13	0	33	5	1	0	0	0	0	0	0	0	26.4474	17	10	13	6	9	0	7.6	9
30	20	19	19	88	69	6	1	4	1	6	13	9	8.5	0	16	4	1	0	0	0	0	0	0	0	18.2553	10	9	14	13	11	0	9.4	11
30	20	20	30	100	70	6	1	4	1	6	12	8.25	7.5	0	34	5	1	0	0	0	0	0	0	0	20	8.5	7	9	13	20	1	10	9
30	20	18	25	93	68	6	1	4	1	8	15	13	14.5	0	26	3	1	0	0	0	0	0	0	0	20.9302	16	6	16	11	10	0	8.6	10
30	20	18	30	98	68	6	1	4	1	6	15	11	11.5	0	32	6	1	1	1	0	0	2	0.5	1	39.8	34	16	21	29	24	7	19.4	21
28	12	19	25	84	59	6	1	4	1	5	15	9.5	9	0	46	1	1	0	0	1	0	1	0.25	1	20.7647	17	1	5	5	6	0	3.4	5
30	20	20	25	95	70	6	1	4	1	4	15	10.75	12	0	39	4	1	0	0	0	0	0	0	0	17.0492	8	7	15	18	21	0	12.2	15
20	20	17	28	85	57	6	1	3	0.75	3	13	7.66667	7	0	46	4	1	0	0	0	0	0	0	0	22.2963	16.5	9	15	12	16	2	10.8	12
20	20	18	27	85	58	6	1	4	1	3	12	7.75	8	0	48	4	1	0	0	1	2	2	0.5	1	29.9655	16	6	19	16	16	1	11.6	16
30	20	19	25	94	69	6	1	4	1	5	13	9	9	0	23	3	1	0	0	0	0	0	0	0	20.4138	14	11	14	17	15	1	11.6	14
30	20	19	28	97	69	6	1	4	1	11	15	13.5	14	0	38	6	1	0	0	0	0	0	0	0	20.2105	15	7	8	7	16	0	7.6	7
5	10	17	30	62	32	3	0.5	4	1	3	15	9.5	10	0	42	3	1	0	0	0	0	0	0	0	29.4375	17	4	10	5	11	2	6.4	5
30	20	19	30	99	69	6	1	4	1	6	14	8.75	7.5	0	31	6	1	0	0	0	1	1	0.25	1	19.5862	15.5	11	13	11	21	0	11.2	11
30	20	18	21	89	68	6	1	4	1	13	15	14.25	14.5	0	8	6	1	0	0	0	0	0	0	0	24.1923	15	14	21	21	20	2	15.6	20
30	20	18	27	95	68	6	1	4	1	5	15	11	12	0	60	1	1	2	1	0	0	2	0.5	1	18.68	16	12	10	12	15	1	10	12
30	20	5	26	81	55	6	1	4	1	2	13	7.5	7.5	0	21	3	1	0	1	0	0	1	0.25	1	17.8654	7	6	14	20	7	5	10.4	7
30	20	7	25	82	57	6	1	4	1	2	9	5.75	6	0	39	4	1	0	1	0	0	1	0.25	1	17.5484	8	7	17	16	22	0	12.4	16
30	20	6	24	80	56	6	1	4	1	1	12	6	5.5	1	24	2	1	0	0	0	0	0	0	0	15.1852	14	5	8	4	7	3	5.4	5
30	20	18	30	98	68	6	1	4	1	8	10	9.5	10	0	36	6	1	0	0	0	0	0	0	0	23.3542	16.5	15	20	29	29	2	19	20
10	8	14	0	32	32	3	0.5	2	0.5	10	12	11	11	0	0	0	0	0	0	0	0	0	0	0	22.7895	8	0	7	6	6	0	3.8	6
20	14	18	25	77	52	5	0.833333	4	1	9	15	11.75	11.5	0	46	4	1	2	3	1	0	3	0.75	1	26.4545	20	0	13	8	11	1	6.6	8
30	10	14	28	82	54	6	1	1	0.25	6	6	6	6	0	28	3	1	0	0	0	0	0	0	0	43.1333	29	3	9	10	8	0	6	8
30	20	7	29	86	57	6	1	4	1	5	8	6.25	6	0	32	4	1	0	0	0	0	0	0	0	18.8846	12	6	15	15	16	0	10.4	15
30	20	18	26	94	68	6	1	4	1	4	9	6.25	6	0	23	1	1	0	0	0	0	0	0	0	15.4103	14	4	11	9	15	0	7.8	9
20	20	6	22	68	46	6	1	4	1	4	15	10	10.5	1	40	6	1	0	0	0	0	0	0	0	25.74	16	5	15	11	15	4	10	11
30	20	16	21	87	66	6	1	4	1	4	14	9.25	9.5	0	40	6	1	1	0	0	0	1	0.25	1	27.4658	21	11	19	18	20	3	14.2	18
20	20	19	24	83	59	6	1	4	1	7	15	11	11	0	45	4	1	0	0	0	0	0	0	0	12.3091	6	7	15	18	13	2	11	13
30	20	19	22	91	69	6	1	4	1	5	13	9.75	10.5	0	60	5	1	0	0	0	0	0	0	0	17.881	14	4	11	15	12	0	8.4	11
30	20	20	30	100	70	6	1	4	1	11	13	12.25	12.5	0	27	3	1	0	0	0	0	0	0	0	15.6154	12	7	7	10	13	2	7.8	7
25	12	18	28	83	55	6	1	4	1	3	11	7.5	8	0	38	4	1	0	0	0	0	0	0	0	19.7317	14	4	14	11	11	1	8.2	11
30	20	19	30	99	69	6	1	4	1	7	14	10.75	11	0	33	6	1	0	0	0	0	0	0	0	31.4262	28	7	15	20	17	2	12.2	15
30	20	17	27	94	67	6	1	4	1	9	15	13.25	14.5	0	26	4	1	0	2	0	0	1	0.25	1	22.5	14	7	9	18	18	2	10.8	9
26	20	18	27	91	64	6	1	4	1	7	14	10.75	11	0	48	1	1	0	0	0	0	0	0	0	35.2667	30	5	16	10	13	1	9	10
30	10	16	15	71	56	6	1	2	0.5	6	15	10.5	10.5	0	28	6	1	0	1	0	0	1	0.25	1	17.1842	11	5	6	9	14	0	6.8	6
30	20	16	20	86	66	6	1	4	1	5	8	6.5	6.5	0	29	3	1	0	0	0	0	0	0	0	17.3	8	7	7	12	13	1	8	7
30	20	20	29	99	70	6	1	4	1	4	13	8.75	9	0	28	3	1	0	0	0	0	0	0	0	21.0513	14	9	7	9	14	0	7.8	9
30	20	19	28	97	69	6	1	4	1	2	15	8.5	8.5	0	19	1	1	0	0	0	0	0	0	0	14.2571	8	7	11	9	8	0	7	8
24	10	18	22	74	52	6	1	4	1	3	10	5.75	5	0	43	5	1	1	0	0	0	1	0.25	1	23.1489	22	7	13	11	16	0	9.4	11
30	0	19	24	73	49	5	0.833333	4	1	3	12	7.75	8	0	53	3	1	0	1	0	0	1	0.25	1	23.8537	16	4	15	10	11	1	8.2	10
30	20	7	19	76	57	6	1	4	1	3	7	4.5	4	0	45	1	1	0	0	0	0	0	0	0	25.5385	22	1	3	3	6	0	2.6	3
30	20	18	28	96	68	6	1	4	1	4	13	7.25	6	0	38	4	1	0	0	0	0	0	0	0	17.0233	12	8	10	9	15	1	8.6	9
30	20	18	17	85	68	6	1	4	1	7	11	9.5	10	0	46	4	1	2	0	0	0	1	0.25	1	23.88	17	9	10	12	19	0	10	10
30	20	17	30	97	67	6	1	4	1	6	15	12	13.5	0	57	5	1	0	0	0	0	0	0	0	12.8406	8	9	17	23	20	0	13.8	17
30	10	19	16	75	59	6	1	4	1	3	9	6.25	6.5	0	31	6	1	0	0	0	0	0	0	0	45.4762	42.5	16	27	20	21	0	16.8	20
30	20	18	20	88	68	6	1	4	1	9	15	13	14	0	60	5	1	0	0	2	1	2	0.5	1	22.5686	16	3	14	15	18	1	10.2	14
20	20	18	23	81	58	5	0.833333	3	0.75	11	13	12	12	0	55	2	1	0	0	0	0	0	0	0	19.2444	13	5	9	13	18	0	9	9
30	10	19	19	78	59	5	0.833333	4	1	6	14	9.5	9	0	58	4	1	0	0	0	0	0	0	0	27	21	7	12	13	13	0	9	12
30	20	19	23	92	69	6	1	4	1	11	15	13.75	14.5	0	53	5	1	0	0	0	0	0	0	0	26.3111	17	6	13	10	16	0	9	10
20	20	6	27	73	46	5	0.833333	4	1	4	7	6	6.5	1	27	4	1	2	0	0	0	1	0.25	1	21.6481	14.5	12	16	12	12	2	10.8	12
25	10	5	29	69	40	6	1	4	1	1	2	1.75	2	1	36	5	1	1	0	0	1	2	0.5	1	20.1628	11	6	11	8	10	8	8.6	8
22	18	19	28	87	59	6	1	4	1	7	13	10	10	0	49	4	1	0	0	0	0	0	0	0	22.6562	14	4	10	8	10	0	6.4	8
28	20	17	26	91	65	6	1	4	1	5	14	8.5	7.5	0	54	4	1	2	2	1	2	4	1	1	25.3438	17	8	19	18	19	0	12.8	18
30	20	18	22	90	68	6	1	4	1	10	14	12	12	0	57	4	1	0	1	0	0	1	0.25	1	23.4727	16	12	18	10	14	1	11	12
20	20	19	23	82	59	6	1	4	1	3	11	6.5	6	0	52	5	1	0	0	0	0	0	0	0	22.7	20	6	15	7	12	0	8	7
24	20	19	28	91	63	6	1	4	1	9	15	13.25	14.5	0	31	4	1	0	0	0	0	0	0	0	20.8333	18	11	11	11	20	1	10.8	11
30	10	18	26	84	58	5	0.833333	4	1	5	14	10.25	11	0	49	3	1	0	0	0	0	0	0	0	27.1538	31.5	5	6	6	9	0	5.2	6
30	20	17	26	93	67	6	1	4	1	7	12	9.5	9.5	0	49	3	1	0	1	0	0	1	0.25	1	8.32727	3	10	14	11	20	0	11	11
30	20	19	20	89	69	6	1	4	1	9	14	12	12.5	0	56	6	1	2	0	0	0	1	0.25	1	14.0308	6	12	17	18	17	0	12.8	17
30	10	16	25	81	56	6	1	4	1	4	15	11.25	13	0	55	6	1	0	0	0	0	0	0	0	32.9677	32	5	8	5	12	1	6.2	5
30	18	16	26	90	64	6	1	4	1	2	15	11.25	14	0	44	4	1	4	1	1	0	3	0.75	1	26.1507	16	13	20	19	19	1	14.4	19
20	20	4	16	60	44	5	0.833333	3	0.75	4	8	5.33333	4	1	33	3	1	0	0	0	0	0	0	0	15.9773	12.5	10	14	11	7	1	8.6	10
30	20	19	24	93	69	6	1	4	1	5	12	8.75	9	0	48	5	1	0	0	0	0	0	0	0	11.3778	9	4	8	11	20	2	9	8
20	20	18	26	84	58	5	0.833333	4	1	10	15	12.75	13	0	10	5	1	0	0	0	0	0	0	0	20.2857	10	8	7	18	16	0	9.8	8
30	10	5	25	70	45	6	1	3	0.75	12	14	13.3333	14	0	51	3	1	0	0	0	0	0	0	0	27.0606	16	4	6	10	9	3	6.4	6
23	20	18	0	61	61	6	1	3	0.75	10	11	10.6667	11	0	0	4	1	0	0	0	0	0	0	0	25.0656	18	7	17	18	17	2	12.2	17
20	12	3	26	61	35	6	1	2	0.5	6	15	10.5	10.5	0	60	6	1	0	0	0	0	0	0	0	26.0161	16	6	16	18	15	4	11.8	15
30	20	20	28	98	70	6	1	4	1	8	15	12.5	13.5	0	38	3	1	0	0	0	0	0	0	0	21.7857	13.5	7	10	13	12	0	8.4	10
30	10	16	19	75	56	5	0.833333	4	1	7	9	8	8	0	58	4	1	0	1	0	0	1	0.25	1	24.4706	21.5	2	12	10	9	1	6.8	9
30	20	19	25	94	69	6	1	4	1	8	15	12	12.5	0	54	4	1	0	0	0	1	1	0.25	1	23.5179	13.5	10	16	15	15	0	11.2	15
30	20	18	23	91	68	6	1	4	1	8	14	11.5	12	0	57	6	1	2	4	1	0	3	0.75	1	19.6765	11	12	14	17	20	4	13.4	14
22	20	4	27	73	46	6	1	3	0.75	9	13	11.3333	12	0	49	3	1	1	1	1	1	4	1	1	20.625	17.5	9	9	6	8	0	6.4	8
30	20	19	25	94	69	6	1	4	1	7	15	12	13	0	55	6	1	2	0	1	0	2	0.5	1	22.9773	16.5	10	13	5	11	0	7.8	10
30	10	17	28	85	57	6	1	4	1	5	14	11	12.5	0	27	6	1	0	0	0	0	0	0	0	20.7692	11	7	12	19	14	0	10.4	12
20	20	4	25	69	44	4	0.666667	3	0.75	9	11	10	10	1	55	4	1	0	0	0	0	0	0	0	21.193	20	8	17	12	13	4	10.8	12
28	10	19	25	82	57	5	0.833333	4	1	6	13	8.5	7.5	0	14	1	1	0	0	0	0	0	0	0	20.8333	17.5	1	6	4	7	0	3.6	4
20	20	17	28	85	57	5	0.833333	4	1	8	15	10.25	9	1	28	1	1	0	0	0	0	0	0	0	21.5526	20	7	10	7	11	3	7.6	7
30	10	7	28	75	47	6	1	4	1	6	12	8.75	8.5	0	25	6	1	0	0	0	0	0	0	0	22.9167	15	12	22	24	21	2	16.2	21
26	20	19	26	91	65	6	1	4	1	8	12	9.75	9.5	0	43	2	1	0	0	0	0	0	0	0	25.8621	22	3	6	5	14	1	5.8	5
30	20	18	19	87	68	6	1	4	1	3	6	4.25	4	0	17	0	0	0	0	0	0	0	0	0	12.6047	10	13	10	6	13	1	8.6	10
10	10	14	19	53	34	4	0.666667	2	0.5	9	13	11	11	1	35	2	1	1	0	0	0	1	0.25	1	16.7273	12	4	7	10	11	1	6.6	7
30	20	19	19	88	69	6	1	4	1	9	15	13.25	14.5	0	59	6	1	0	0	0	0	0	0	0	15.0429	10	12	15	20	22	0	13.8	15
18	2	7	17	44	27	5	0.833333	4	1	10	14	12	12	0	58	3	1	1	0	0	0	1	0.25	1	18.1389	13	9	8	8	10	0	7	8
30	8	18	24	80	56	6	1	4	1	4	11	8.75	10	0	35	2	1	0	0	0	0	0	0	0	18.1429	15	8	14	8	12	0	8.4	8
20	20	18	29	87	58	5	0.833333	4	1	3	14	10.25	12	0	30	1	1	0	0	0	0	0	0	0	21.9032	22	6	12	7	6	0	6.2	6
28	20	19	23	90	67	6	1	4	1	2	8	4.5	4	0	59	2	1	0	0	0	0	0	0	0	21.6923	19	5	11	11	12	0	7.8	11
20	10	14	26	70	44	4	0.666667	2	0.5	9	14	11.5	11.5	0	34	1	1	0	0	0	0	0	0	0	25.9565	20	4	8	6	4	1	4.6	4
30	20	16	17	83	66	6	1	3	0.75	9	13	10.3333	9	0	40	1	1	0	0	0	0	0	0	0	22.5909	16	10	13	10	11	0	8.8	10
30	20	18	28	96	68	6	1	4	1	5	12	8.5	8.5	0	26	6	1	0	0	0	0	0	0	0	26.1	17	14	17	15	23	1	14	15
30	20	18	24	92	68	6	1	4	1	6	14	10.25	10.5	0	52	6	1	0	0	0	0	0	0	0	18.3623	10	13	14	18	23	1	13.8	14
25	16	17	19	77	58	6	1	4	1	8	14	10.75	10.5	0	47	5	1	1	0	0	0	1	0.25	1	13.1379	8	11	14	15	17	1	11.6	14
26	10	17	29	82	53	6	1	4	1	8	14	10.75	10.5	0	39	3	1	0	0	0	0	0	0	0	25.2	22	5	7	12	11	0	7	7
30	20	6	28	84	56	6	1	4	1	4	13	7.5	6.5	0	39	1	1	0	0	0	0	0	0	0	15.0345	12	6	8	5	10	0	5.8	6
30	20	20	29	99	70	6	1	4	1	5	11	7.5	7	0	16	6	1	0	0	0	0	0	0	0	29.2267	20	12	16	19	26	1	14.8	16
30	20	19	28	97	69	6	1	4	1	6	9	7	6.5	0	60	5	1	1	1	0	0	2	0.5	1	27.5294	21.5	12	18	17	19	2	13.6	17
20	20	5	0	45	45	4	0.666667	4	1	3	9	6	6	0	0	4	1	2	2	1	6	4	1	1	17.5909	13.5	9	12	13	8	2	8.8	9
30	20	17	26	93	67	6	1	4	1	4	7	6	6.5	0	41	6	1	0	0	0	0	0	0	0	25.7273	19.5	8	20	14	23	1	13.2	14
20	20	17	24	81	57	5	0.833333	3	0.75	6	14	10.6667	12	0	58	5	1	0	0	0	1	1	0.25	1	21.0267	10	4	22	23	25	1	15	22
28	20	18	25	91	66	6	1	4	1	3	14	7.25	6	0	31	4	1	0	0	0	0	0	0	0	26.0278	22	6	10	7	13	0	7.2	7
30	20	19	26	95	69	6	1	4	1	10	15	12.5	12.5	0	57	3	1	1	0	0	0	1	0.25	1	21.0789	14	8	11	8	11	0	7.6	8
20	20	15	20	75	55	5	0.833333	2	0.5	2	12	7	7	0	58	5	1	0	0	0	0	0	0	0	21.7576	16	5	9	8	10	1	6.6	8
30	20	18	28	96	68	6	1	4	1	6	15	9	7.5	0	21	1	1	0	0	0	0	0	0	0	17.72	14	3	8	6	8	0	5	6
30	20	18	20	88	68	6	1	4	1	4	12	7.5	7	0	26	6	1	1	1	0	0	2	0.5	1	24.3968	16	10	17	17	14	3	12.2	14
25	20	18	18	81	63	6	1	4	1	9	15	12.25	12.5	0	58	2	1	1	0	0	0	1	0.25	1	31.5769	20	7	17	12	14	2	10.4	12
30	10	18	21	79	58	6	1	4	1	7	15	10.75	10.5	0	34	6	1	0	0	0	0	0	0	0	24.2951	12	7	22	21	11	0	12.2	11
30	10	18	28	86	58	5	0.833333	4	1	8	14	9.75	8.5	0	22	2	1	0	0	0	0	0	0	0	21.54	17	6	11	15	16	2	10	11
30	20	5	23	78	55	5	0.833333	4	1	5	8	6.25	6	0	46	4	1	1	0	0	0	1	0.25	1	12.8657	4	11	11	22	15	8	13.4	11
30	18	20	26	94	68	6	1	4	1	8	13	10.5	10.5	0	20	6	1	0	1	0	0	1	0.25	1	19	16	5	6	10	14	0	7	6
30	10	17	22	79	57	5	0.833333	4	1	10	15	12.25	12	0	53	2	1	0	0	0	0	0	0	0	28.1765	24	5	13	5	11	0	6.8	5
20	20	16	22	78	56	6	1	4	1	1	14	9	10.5	1	57	6	1	4	9	1	0	3	0.75	1	36.3049	25	14	16	21	21	7	15.8	16
30	20	17	22	89	67	6	1	4	1	5	12	8.75	9	0	45	5	1	1	0	0	0	1	0.25	1	27.8814	25	5	15	18	20	1	11.8	15
30	20	18	21	89	68	6	1	4	1	5	9	7	7	0	49	5	1	0	0	0	0	0	0	0	22.5238	14	15	23	24	20	2	16.8	20
26	10	18	21	75	54	6	1	4	1	7	15	11	11	0	53	4	1	1	1	0	0	2	0.5	1	18.7436	12	6	10	8	13	2	7.8	8
30	14	3	21	68	47	5	0.833333	2	0.5	2	2	2	2	1	28	5	1	1	0	0	0	1	0.25	1	21.1154	13.5	6	14	13	13	3	9.8	13
28	20	5	28	81	53	6	1	4	1	12	15	14	14.5	0	50	6	1	0	0	0	0	0	0	0	24.2545	14	14	17	9	14	1	11	14
30	20	18	29	97	68	6	1	4	1	8	15	12	12.5	0	49	6	1	0	0	0	0	0	0	0	20.1	14	8	7	10	13	1	7.8	8
30	20	6	28	84	56	6	1	4	1	8	15	11.75	12	0	36	4	1	0	0	0	0	0	0	0	23.8421	10	11	14	17	15	0	11.4	14
30	9	18	19	76	57	6	1	4	1	4	11	7.75	8	0	45	4	1	0	0	0	0	0	0	0	19	14	4	9	7	6	0	5.2	6
30	20	18	27	95	68	6	1	4	1	12	15	14	14.5	0	35	3	1	0	0	2	1	2	0.5	1	29.9778	22	7	13	11	14	0	9	11
30	20	17	26	93	67	6	1	4	1	12	15	14	14.5	0	39	6	1	0	0	0	0	0	0	0	28.4578	16	10	21	22	29	1	16.6	21
20	0	5	28	53	25	3	0.5	3	0.75	7	10	8.66667	9	0	27	2	1	0	0	0	0	0	0	0	20.5455	20	3	7	4	7	1	4.4	4
25	10	16	20	71	51	6	1	2	0.5	5	6	5.5	5.5	0	26	2	1	0	0	0	0	0	0	0	15.2927	12	5	9	15	12	0	8.2	9
30	20	19	30	99	69	6	1	4	1	7	15	10.75	10.5	0	15	3	1	0	0	0	0	0	0	0	16.1587	10	14	18	16	15	0	12.6	15
17	20	19	30	86	56	5	0.833333	4	1	8	13	11.5	12.5	0	32	3	1	0	0	0	0	0	0	0	21.5429	16	4	8	10	13	0	7	8
30	20	19	28	97	69	6	1	4	1	10	14	11.75	11.5	0	28	4	1	0	0	0	0	0	0	0	17.2821	8	3	9	9	13	5	7.8	9
30	20	19	28	97	69	6	1	4	1	5	14	10.25	11	0	34	4	1	0	0	0	0	0	0	0	26.875	23.5	14	17	20	20	1	14.4	17
30	14	16	17	77	60	6	1	4	1	7	15	11.25	11.5	0	17	4	1	0	1	0	0	1	0.25	1	21	12	10	14	13	15	1	10.6	13
23	20	18	26	87	61	6	1	4	1	4	14	10.75	12.5	0	57	4	1	4	2	1	1	4	1	1	22.0192	19	7	12	12	21	0	10.4	12
25	20	18	29	92	63	6	1	4	1	9	15	12.25	12.5	0	35	3	1	0	0	0	0	0	0	0	16.3023	12	6	10	12	15	0	8.6	10
24	10	18	23	75	52	6	1	4	1	2	10	6.5	7	0	29	4	1	0	0	0	0	0	0	0	22.7708	12	8	13	11	16	0	9.6	11
30	20	18	28	96	68	6	1	4	1	4	7	5.75	6	0	45	1	1	0	0	0	0	0	0	0	19.55	18.5	5	3	4	8	0	4	4
30	20	18	26	94	68	6	1	4	1	3	13	8.25	8.5	0	42	5	1	0	0	0	0	0	0	0	24.9275	16	14	18	17	19	1	13.8	17
30	10	19	26	85	59	6	1	4	1	5	15	11.75	13.5	0	35	5	1	0	0	0	2	1	0.25	1	25.7667	16	7	6	8	8	1	6	7
10	20	4	0	34	34	4	0.666667	4	1	1	11	5.25	4.5	0	0	1	1	0	0	0	0	0	0	0	13.7179	8	10	10	11	8	0	7.8	10
30	20	19	25	94	69	6	1	4	1	8	14	11.25	11.5	0	23	6	1	0	0	0	0	0	0	0	34.1875	24.5	7	17	18	20	2	12.8	17
30	20	17	15	82	67	6	1	4	1	10	14	11.5	11	0	25	4	1	0	0	0	0	0	0	0	33.0508	27	10	14	14	17	4	11.8	14
30	20	18	17	85	68	6	1	4	1	10	13	11.75	12	0	47	4	1	0	2	0	1	2	0.5	1	31.7727	24	8	9	7	18	2	8.8	8
30	20	19	26	95	69	6	1	4	1	5	14	11.5	13.5	0	25	2	1	0	0	0	0	0	0	0	14.4865	10	4	7	9	15	2	7.4	7
30	10	18	30	88	58	6	1	4	1	11	15	12.75	12.5	0	50	6	1	0	0	0	0	0	0	0	31.4808	17.5	4	15	15	17	1	10.4	15
30	20	17	26	93	67	6	1	4	1	3	8	5.5	5.5	0	31	5	1	0	0	0	0	0	0	0	20.0345	14	5	8	8	8	0	5.8	8
30	10	18	27	85	58	5	0.833333	4	1	8	14	10.75	10.5	0	59	5	1	0	0	0	0	0	0	0	30.1304	20	12	19	18	17	2	13.6	17
30	20	19	21	90	69	6	1	4	1	3	11	7.5	8	0	30	3	1	0	0	0	0	0	0	0	20.7273	16	5	8	6	14	0	6.6	6
20	20	16	21	77	56	5	0.833333	4	1	10	12	11	11	1	44	5	1	0	1	0	0	1	0.25	1	27.56	19	0	18	21	25	11	15	18
30	20	19	23	92	69	6	1	4	1	3	13	6.5	5	0	30	1	1	1	0	0	0	1	0.25	1	18.6552	13	6	7	6	10	0	5.8	6
30	20	16	10	76	66	6	1	4	1	9	14	11.75	12	0	58	2	1	0	0	1	6	2	0.5	1	23.5581	10	4	9	12	18	0	8.6	9
30	20	19	30	99	69	6	1	4	1	12	15	13.25	13	0	38	4	1	0	0	0	0	0	0	0	20.7458	16	8	7	17	27	0	11.8	8
30	20	18	27	95	68	6	1	4	1	3	7	5.75	6.5	0	45	5	1	0	0	0	0	0	0	0	20.3651	18	12	11	12	20	1	11.2	12
27	20	18	25	90	65	6	1	4	1	7	15	10.5	10	0	36	2	1	0	0	0	0	0	0	0	23.069	18	2	9	8	10	0	5.8	8
27	20	19	26	92	66	6	1	4	1	9	15	12	12	0	46	6	1	0	1	1	0	2	0.5	1	23.1129	16	11	13	18	20	0	12.4	13
26	18	18	28	90	62	6	1	4	1	7	15	10.5	10	0	44	6	1	0	0	3	2	2	0.5	1	23.125	12	11	17	22	21	1	14.4	17
30	20	20	30	100	70	6	1	4	1	8	11	9.5	9.5	0	27	3	1	0	0	0	0	0	0	0	21.6863	10	3	14	13	15	6	10.2	13
30	20	19	29	98	69	6	1	4	1	8	14	11.75	12.5	0	50	6	1	1	0	0	0	1	0.25	1	19.5974	12	14	14	22	25	2	15.4	14
30	10	19	30	89	59	6	1	4	1	3	15	10.5	12	0	25	4	1	0	1	0	0	1	0.25	1	20.6857	14	3	8	14	10	0	7	8
30	20	19	29	98	69	6	1	4	1	4	9	6.25	6	0	35	2	1	0	0	0	0	0	0	0	11.5323	8	14	15	13	20	0	12.4	14
30	20	19	30	99	69	6	1	4	1	6	15	10.25	10	0	20	1	1	0	0	0	0	0	0	0	15.8776	10	6	15	12	16	0	9.8	12
30	14	16	23	83	60	6	1	3	0.75	3	11	5.66667	3	0	35	2	1	0	0	0	0	0	0	0	23.2	16	4	9	7	10	0	6	7
30	20	18	28	96	68	6	1	4	1	6	14	10.25	10.5	0	41	1	1	1	0	0	0	1	0.25	1	26.15	14	9	19	15	17	0	12	15
30	10	7	22	69	47	5	0.833333	4	1	4	10	6.5	6	1	29	2	1	0	0	0	0	0	0	0	19.0208	7.5	8	9	14	12	4	9.4	9
30	10	17	15	72	57	6	1	4	1	3	11	6.5	6	0	33	5	1	2	0	0	0	1	0.25	1	27.7424	18	9	23	13	17	4	13.2	13
30	20	19	27	96	69	6	1	4	1	5	12	7.5	6.5	0	39	4	1	1	1	0	0	2	0.5	1	16.0816	10	7	16	11	15	0	9.8	11
24	20	6	26	76	50	6	1	4	1	6	11	7.75	7	1	58	4	1	0	0	0	0	0	0	0	19.1154	11	4	12	13	17	6	10.4	12
30	20	4	20	74	54	6	1	3	0.75	7	15	11	11	0	59	6	1	0	0	0	0	0	0	0	17.6441	10	9	11	17	21	1	11.8	11
30	18	13	18	79	61	6	1	1	0.25	8	8	8	8	0	43	5	1	0	0	0	0	0	0	0	25.0545	21	9	14	15	16	1	11	14
30	20	19	28	97	69	6	1	4	1	6	10	8.5	9	0	48	6	1	1	0	0	0	1	0.25	1	19.2791	12	10	10	10	11	2	8.6	10
30	20	16	29	95	66	6	1	3	0.75	5	11	8.33333	9	0	32	2	1	0	0	0	0	0	0	0	16.4737	10	6	8	9	15	0	7.6	8
20	10	3	27	60	33	3	0.5	2	0.5	6	6	6	6	0	20	1	1	1	1	1	1	4	1	1	17.12	16	5	8	5	6	1	5	5
30	20	16	29	95	66	6	1	4	1	13	15	14.5	15	0	50	3	1	0	0	0	0	0	0	0	20.7619	15.5	6	14	8	13	1	8.4	8
20	20	4	17	61	44	4	0.666667	3	0.75	13	15	14.3333	15	1	37	2	1	4	4	2	2	4	1	1	37.3889	20	6	10	11	5	4	7.2	6
30	20	18	30	98	68	6	1	4	1	7	10	8.75	9	0	29	6	1	1	0	0	0	1	0.25	1	19.7879	14	17	24	28	29	1	19.8	24
30	20	19	26	95	69	6	1	4	1	4	10	8.25	9.5	0	51	5	1	18	8	3	0	3	0.75	1	25.2963	16	10	12	12	17	1	10.4	12
26	20	18	27	91	64	6	1	4	1	5	6	5.75	6	0	53	5	1	0	0	0	0	0	0	0	16.025	11	8	9	8	13	0	7.6	8
30	10	7	25	72	47	6	1	4	1	6	14	10.75	11.5	0	52	6	1	0	0	1	0	1	0.25	1	49.2692	35	10	23	19	25	1	15.6	19
20	20	17	28	85	57	6	1	3	0.75	6	13	9	8	0	50	4	1	1	0	0	0	1	0.25	1	24.8657	20	10	18	16	21	2	13.4	16
25	20	17	26	88	62	6	1	3	0.75	7	15	10	8	1	20	2	1	0	0	0	0	0	0	0	21.7317	14	4	10	10	11	6	8.2	10
30	20	19	29	98	69	6	1	4	1	10	14	12.25	12.5	1	36	4	1	0	0	0	0	0	0	0	23.5833	13.5	6	14	25	21	6	14.4	14
30	20	20	29	99	70	6	1	4	1	4	12	7	6	0	24	3	1	0	0	0	0	0	0	0	17.7097	14	11	15	15	19	2	12.4	15
30	20	17	24	91	67	6	1	3	0.75	4	7	5.33333	5	0	40	2	1	0	0	0	0	0	0	0	21.6944	17.5	5	11	8	12	0	7.2	8
30	20	18	28	96	68	6	1	4	1	4	10	6.5	6	0	24	5	1	0	0	0	0	0	0	0	20.6154	12	12	10	11	19	0	10.4	11
10	20	5	0	35	35	3	0.5	3	0.75	7	12	10	11	0	0	0	0	0	0	0	0	0	0	0	14.2105	12	5	6	6	2	0	3.8	5
30	20	18	19	87	68	6	1	4	1	7	14	10.5	10.5	0	33	2	1	1	0	0	0	1	0.25	1	20.0682	19	10	12	10	12	0	8.8	10
30	20	19	13	82	69	6	1	4	1	11	15	13.25	13.5	1	9	2	1	0	0	0	0	0	0	0	25.0455	9	12	14	12	20	8	13.2	12
30	20	18	23	91	68	6	1	4	1	10	15	11.25	10	0	33	2	1	0	0	0	0	0	0	0	17.6579	14	10	8	10	10	0	7.6	10
30	20	17	26	93	67	6	1	4	1	6	14	11.5	13	0	53	4	1	0	1	1	0	2	0.5	1	19.1803	12	15	15	14	17	0	12.2	15
30	20	19	26	95	69	6	1	4	1	4	6	4.75	4.5	0	26	6	1	0	0	0	0	0	0	0	20.6721	15	10	10	20	20	1	12.2	10
30	20	2	22	74	52	6	1	2	0.5	10	13	11.5	11.5	0	50	5	1	0	0	0	0	0	0	0	37.5714	30	7	10	12	13	0	8.4	10
28	20	18	19	85	66	6	1	4	1	3	11	6.5	6	1	21	2	1	0	0	0	0	0	0	0	22.1429	22	4	5	4	6	2	4.2	4
30	20	18	29	97	68	6	1	4	1	4	10	6.25	5.5	0	30	4	1	0	0	0	0	0	0	0	23.0893	16	8	12	17	19	0	11.2	12
30	20	18	28	96	68	6	1	4	1	6	11	8.75	9	0	48	4	1	0	0	0	0	0	0	0	17.8958	12	10	13	10	14	1	9.6	10
30	20	17	14	81	67	6	1	4	1	7	15	12.5	14	0	56	4	1	0	0	0	0	0	0	0	21.0667	16	9	9	13	14	0	9	9
28	10	18	29	85	56	6	1	4	1	10	13	11.75	12	0	51	5	1	3	1	3	0	3	0.75	1	22.7794	10	6	21	18	22	1	13.6	18
24	20	18	25	87	62	6	1	4	1	8	15	12	12.5	0	57	6	1	1	0	0	0	1	0.25	1	16.3671	8	8	16	27	27	1	15.8	16
30	20	19	28	97	69	6	1	4	1	5	12	9.75	11	1	20	3	1	0	0	0	0	0	0	0	12.15	11.5	2	6	5	5	2	4	5
30	20	4	27	81	54	6	1	3	0.75	5	14	8.33333	6	0	54	3	1	0	0	0	0	0	0	0	18.625	14	5	10	7	9	1	6.4	7
20	18	18	25	81	56	5	0.833333	4	1	4	11	7	6.5	0	28	4	1	0	0	0	0	0	0	0	21.4839	14	7	9	6	8	1	6.2	7
30	20	20	23	93	70	6	1	4	1	3	13	7.75	7.5	0	24	4	1	1	0	0	0	1	0.25	1	19.549	11	9	13	10	18	0	10	10
30	20	19	26	95	69	6	1	4	1	9	14	11.25	11	0	54	6	1	0	0	0	0	0	0	0	26.1754	18	13	16	15	13	0	11.4	13
30	20	18	18	86	68	6	1	4	1	7	10	8.5	8.5	0	16	5	1	0	0	0	0	0	0	0	19.1169	14	13	20	21	23	0	15.4	20
30	10	19	23	82	59	6	1	4	1	9	15	12.25	12.5	0	48	6	1	0	0	0	0	0	0	0	28.05	23	4	12	7	17	0	8	7
24	20	20	25	89	64	6	1	4	1	4	15	8.75	8	0	25	5	1	0	0	0	0	0	0	0	23.9365	14	13	16	13	20	0	12.4	13
30	20	19	28	97	69	6	1	4	1	4	12	7.25	6.5	0	31	4	1	0	0	0	0	0	0	0	18.5	10	8	10	9	9	0	7.2	9
30	20	19	19	88	69	6	1	4	1	7	15	11.5	12	0	60	4	1	0	1	0	0	1	0.25	1	17	10	4	6	10	11	0	6.2	6
30	20	19	25	94	69	6	1	4	1	9	15	12.25	12.5	0	42	4	1	0	0	0	0	0	0	0	16.9298	10	15	9	11	16	1	10.4	11
30	20	19	21	90	69	6	1	4	1	5	13	9	9	0	50	4	1	0	0	0	0	0	0	0	18.5926	12	10	11	14	17	1	10.6	11
30	20	18	24	92	68	6	1	4	1	5	15	10.25	10.5	0	27	6	1	0	0	0	0	0	0	0	20.1029	10	13	15	17	22	1	13.6	15
30	20	8	22	80	58	6	1	4	1	5	9	6.75	6.5	0	36	4	1	1	0	0	0	1	0.25	1	33.7193	28	8	16	15	18	0	11.4	15
30	15	16	20	81	61	6	1	3	0.75	4	9	6	5	0	41	6	1	0	0	0	0	0	0	0	26.9032	23	3	10	8	8	1	6	8
22	16	19	22	79	57	5	0.833333	4	1	1	6	3.75	4	0	42	0	0	0	0	0	0	0	0	0	15.5769	6	7	12	14	18	1	10.4	12
17	5	15	21	58	37	4	0.666667	4	1	6	25	15.25	15	0	43	0	0	0	0	0	0	0	0	0	28.0833	13	3	3	5	9	4	4.8	4
26	19	19	24	88	64	5	0.833333	4	1	3	15	10.5	12	0	45	0	0	0	0	0	0	0	0	0	19.2264	10	11	15	9	17	1	10.6	11
29	18	19	20	86	66	5	0.833333	4	1	2	13	8.25	9	0	14	1	1	0	0	0	0	0	0	0	26.902	18	7	8	20	16	0	10.2	8
16	20	17	19	72	53	5	0.833333	3	0.75	9	12	10.6667	11	0	40	0	0	0	0	0	0	0	0	0	22	17	3	2	7	6	0	3.6	3
26	17	19	27	89	62	5	0.833333	4	1	6	14	9.5	9	0	47	0	0	0	0	0	0	0	0	0	30.3696	19	6	9	12	19	0	9.2	9
27	20	18	19	84	65	5	0.833333	4	1	9	15	12.25	12.5	0	22	0	0	0	0	0	0	0	0	0	25.25	16	8	11	19	18	0	11.2	11
26	20	17	25	88	63	5	0.833333	4	1	11	16	14	14.5	0	33	0	0	0	0	0	0	0	0	0	30.5789	22	10	17	12	18	0	11.4	12
26	20	17	23	86	63	5	0.833333	4	1	14	22	16.25	14.5	0	37	0	0	1	0	0	0	1	0.25	1	20.4533	14	13	15	22	25	0	15	15
18	10	19	0	47	47	4	0.666667	4	1	7	14	10.75	11	0	0	0	0	0	0	0	0	0	0	0	22.4211	8	0	4	7	7	1	3.8	4
20	15	18	27	80	53	5	0.833333	4	1	5	16	8.25	6	0	51	1	1	1	1	0	0	2	0.5	1	17.3611	12	4	7	13	11	1	7.2	7
26	18	18	19	81	62	5	0.833333	4	1	3	14	10.5	12.5	0	23	0	0	0	0	0	0	0	0	0	19.6222	14	5	5	14	20	1	9	5
20	17	18	22	77	55	5	0.833333	4	1	11	16	14	14.5	0	33	1	1	0	0	0	0	0	0	0	20.1	11.5	6	7	9	17	1	8	7
25	20	18	19	82	63	5	0.833333	4	1	12	19	14.5	13.5	0	50	0	0	0	0	0	0	0	0	0	20.1212	12	16	11	13	26	0	13.2	13
21	16	17	21	75	54	5	0.833333	3	0.75	5	10	7	6	0	58	0	0	0	0	0	0	0	0	0	14.0877	10	9	9	17	22	0	11.4	9
20	18	19	28	85	57	5	0.833333	4	1	13	15	14.5	15	0	49	0	0	0	0	0	0	0	0	0	26.6122	10	6	10	14	19	0	9.8	10
14	10	19	22	65	43	3	0.5	4	1	6	13	9.5	9.5	0	28	0	0	0	0	0	0	0	0	0	17.931	8	4	4	8	11	2	5.8	4
24	19	17	24	84	60	5	0.833333	4	1	3	13	7.75	7.5	0	38	1	1	0	0	0	0	0	0	0	18.3103	12	4	6	6	13	0	5.8	6
21	15	15	26	77	51	5	0.833333	2	0.5	10	20	15	15	0	35	0	0	0	0	0	0	0	0	0	19.94	14	6	10	13	21	0	10	10
24	19	16	25	84	59	6	1	3	0.75	8	10	9	9	0	33	0	0	0	0	0	0	0	0	0	20.2632	17.5	11	7	8	12	0	7.6	8
24	20	18	24	86	62	4	0.666667	4	1	9	14	11.5	11.5	0	47	0	0	0	0	0	0	0	0	0	27.3514	12	3	6	12	16	0	7.4	6
23	19	17	28	87	59	5	0.833333	4	1	6	12	9.5	10	0	38	0	0	0	0	0	0	0	0	0	19.377	10	5	12	21	23	0	12.2	12
21	18	19	20	78	58	5	0.833333	4	1	3	12	7	6.5	0	55	0	0	0	0	0	0	0	0	0	15.5357	8	7	10	14	24	1	11.2	10
25	20	16	25	86	61	5	0.833333	3	0.75	3	5	4	4	0	16	0	0	0	0	0	0	0	0	0	14.3611	10	12	17	21	22	0	14.4	17
13	20	18	23	74	51	5	0.833333	4	1	7	15	12.75	14.5	0	60	0	0	0	0	0	0	0	0	0	19.8235	12	8	12	12	18	0	10	12
27	19	19	24	89	65	5	0.833333	4	1	4	6	4.75	4.5	0	16	0	0	0	0	0	0	0	0	0	14.6222	8	6	3	14	22	0	9	6
23	19	17	25	84	59	5	0.833333	4	1	5	22	13.75	14	0	50	0	0	1	0	0	0	1	0.25	1	21.6034	14	3	9	21	24	1	11.6	9
22	19	20	26	87	61	5	0.833333	4	1	8	15	12.75	14	0	39	0	0	0	0	0	0	0	0	0	15.4091	14	1	4	4	13	0	4.4	4
23	19	17	23	82	59	5	0.833333	3	0.75	5	14	10.6667	13	0	44	0	0	0	0	0	0	0	0	0	17.2083	5.5	2	4	9	8	0	4.6	4
27	19	18	22	86	64	5	0.833333	4	1	8	17	12	11.5	0	23	0	0	0	0	0	0	0	0	0	18.5909	8	5	5	14	19	1	8.8	5
28	19	20	24	91	67	5	0.833333	4	1	4	15	9.5	9.5	0	37	1	1	0	0	0	0	0	0	0	24.26	15.5	6	11	14	19	0	10	11
24	16	20	25	85	60	5	0.833333	4	1	5	14	8.25	7	0	29	0	0	0	0	0	0	0	0	0	9.94872	4	3	5	14	17	0	7.8	5
21	20	19	20	80	60	5	0.833333	4	1	3	15	10.75	12.5	0	29	0	0	0	0	0	0	0	0	0	17.1163	10	5	7	10	21	0	8.6	7
16	19	17	28	80	52	4	0.666667	3	0.75	8	10	9.33333	10	0	41	0	0	0	0	0	1	1	0.25	1	23.7347	18	3	13	14	19	0	9.8	13
28	20	18	21	87	66	5	0.833333	4	1	7	14	10.25	10	0	36	0	0	0	0	2	0	1	0.25	1	21.5909	18.5	11	15	19	21	0	13.2	15
15	20	19	22	76	54	5	0.833333	4	1	3	13	9	10	0	48	0	0	0	0	0	0	0	0	0	21.4222	9	3	5	11	26	0	9	5
29	20	18	24	91	67	5	0.833333	4	1	4	9	5.75	5	0	20	0	0	0	0	0	0	0	0	0	25.102	18	9	14	14	12	0	9.8	12
27	20	19	25	91	66	5	0.833333	4	1	12	15	13.75	14	0	39	1	1	0	1	0	0	1	0.25	1	23.8462	14	6	11	15	20	0	10.4	11
24	20	19	25	88	63	5	0.833333	4	1	5	15	11.25	12.5	0	22	0	0	0	0	0	0	0	0	0	18.2241	8	6	10	19	23	0	11.6	10
24	17	16	16	73	57	5	0.833333	3	0.75	10	13	12	13	0	39	0	0	0	0	0	0	0	0	0	16.3273	10	10	14	9	22	0	11	10
19	18	20	25	82	57	5	0.833333	4	1	1	16	10	11.5	0	57	0	0	0	0	0	0	0	0	0	15.5581	12	3	10	11	19	0	8.6	10
30	20	19	27	96	69	5	0.833333	4	1	1	15	7	6	0	46	0	0	0	0	0	0	0	0	0	22.6029	14	9	14	17	26	2	13.6	14
17	17	17	21	72	51	5	0.833333	4	1	13	17	15	15	0	59	0	0	0	0	1	0	1	0.25	1	21.3878	12	2	13	11	23	0	9.8	11
28	17	17	25	87	62	5	0.833333	3	0.75	5	13	9	9	0	34	0	0	0	0	0	0	0	0	0	20.2083	10	6	9	14	18	1	9.6	9
24	19	18	23	84	61	5	0.833333	4	1	9	16	11.75	11	0	15	0	0	0	0	0	0	0	0	0	30.5909	20.5	6	6	16	16	0	8.8	6
24	20	19	23	86	63	5	0.833333	4	1	7	14	9.25	8	0	45	0	0	0	0	0	0	0	0	0	16.6585	12	5	9	7	20	0	8.2	7
29	19	19	29	96	67	5	0.833333	4	1	6	17	11.25	11	0	53	0	0	0	0	0	0	0	0	0	20.3333	13.5	2	6	9	13	0	6	6
24	19	19	13	75	62	5	0.833333	4	1	4	16	10	10	0	53	0	0	0	0	0	0	0	0	0	21.8	12	7	12	13	26	1	11.8	12
27	20	18	24	89	65	5	0.833333	3	0.75	6	13	9	8	0	54	0	0	0	0	0	0	0	0	0	20.3636	10	4	9	20	21	1	11	9
23	19	18	26	86	60	5	0.833333	4	1	6	13	10.5	11.5	0	14	0	0	0	1	4	1	3	0.75	1	17.6143	11	16	17	18	18	1	14	17
24	20	19	12	75	63	5	0.833333	4	1	3	25	13	12	0	60	0	0	0	0	0	0	0	0	0	27.3333	18.5	7	9	15	29	0	12	9
21	15	5	21	62	41	4	0.666667	4	1	7	15	11	11	1	34	0	0	1	1	0	1	3	0.75	1	18.4848	8	4	5	9	14	1	6.6	5
10	8	14	0	32	32	2	0.333333	3	0.75	4	18	12	14	0	0	0	0	0	0	0	0	0	0	0	22.8	28	2	4	5	3	1	3	3
28	19	17	21	85	64	5	0.833333	4	1	3	13	7.25	6.5	1	21	0	0	1	1	1	0	3	0.75	1	18.12	14	8	13	10	15	3	9.8	10
26	19	8	24	77	53	4	0.666667	4	1	7	14	10.5	10.5	0	54	0	0	0	0	0	0	0	0	0	21.3333	11	3	6	9	15	0	6.6	6
25	20	19	25	89	64	5	0.833333	4	1	7	15	11.75	12.5	0	40	0	0	0	0	0	0	0	0	0	30.08	18	9	16	19	26	5	15	16
25	19	16	20	80	60	5	0.833333	3	0.75	6	13	9.33333	9	1	6	0	0	1	0	0	0	1	0.25	1	16.3929	10	5	10	12	23	1	10.2	10
26	19	18	22	85	63	5	0.833333	4	1	4	13	8.75	9	0	28	0	0	0	0	0	0	0	0	0	22.4524	13	3	9	15	15	0	8.4	9
25	19	19	24	87	63	5	0.833333	4	1	1	6	4.75	6	0	39	0	0	0	0	0	0	0	0	0	12.0789	6	3	8	10	14	1	7.2	8
23	20	20	30	93	63	5	0.833333	4	1	6	11	8.75	9	0	35	0	0	0	0	0	0	0	0	0	17.413	16	6	9	11	18	2	9.2	9
22	20	20	22	84	62	5	0.833333	4	1	2	6	3.75	3.5	0	37	0	0	0	1	1	0	2	0.5	1	18.7857	7	4	2	7	14	1	5.6	4
18	8	16	24	66	42	4	0.666667	3	0.75	2	15	8	7	1	33	0	0	0	0	0	0	0	0	0	18.4054	7	4	12	7	13	1	7.4	7
22	20	19	25	86	61	5	0.833333	4	1	10	17	13	12.5	0	56	0	0	0	1	0	0	1	0.25	1	24.3824	13.5	3	8	6	17	0	6.8	6
25	19	20	20	84	64	5	0.833333	4	1	3	14	9	9.5	0	36	0	0	0	0	0	0	0	0	0	19.5472	14	10	4	13	26	0	10.6	10
22	17	17	21	77	56	5	0.833333	4	1	10	15	12.5	12.5	1	8	0	0	0	0	0	0	0	0	0	29	14	7	6	14	11	1	7.8	7
24	20	20	22	86	64	5	0.833333	4	1	5	10	7.25	7	0	26	0	0	0	0	0	0	0	0	0	18.8485	12	3	7	28	27	1	13.2	7
24	19	19	20	82	62	5	0.833333	4	1	5	11	7.5	7	0	21	0	0	1	0	0	0	1	0.25	1	24.2703	12	1	6	7	22	0	7.2	6
25	19	19	22	85	63	5	0.833333	4	1	6	14	11	12	0	20	0	0	0	0	0	0	0	0	0	19.8974	8	4	5	11	19	0	7.8	5
25	18	20	24	87	63	5	0.833333	4	1	9	14	12	12.5	0	28	0	0	0	0	0	0	0	0	0	26.8272	18	15	17	20	28	1	16.2	17
18	11	17	23	69	46	4	0.666667	4	1	8	15	12.5	13.5	1	52	0	0	1	1	1	1	4	1	1	21.3529	10	3	7	8	10	6	6.8	7
10	8	15	19	52	33	3	0.5	2	0.5	6	7	6.5	6.5	0	29	1	1	0	0	0	0	0	0	0	17.9167	10	2	1	4	4	0	2.2	2
14	10	16	25	65	40	3	0.5	4	1	7	15	11.5	12	1	37	0	0	0	0	0	0	0	0	0	20.6	11	9	6	6	11	8	8	8
22	19	19	22	82	60	5	0.833333	4	1	5	17	10	9	0	55	0	0	0	0	0	0	0	0	0	15.1081	6	1	8	11	12	0	6.4	8
21	19	19	15	74	59	5	0.833333	4	1	4	8	6.66667	8	0	60	0	0	0	0	0	0	0	0	0	16.3448	5	5	3	10	11	0	5.8	5
27	10	19	27	83	56	4	0.666667	4	1	5	13	10.5	12	0	43	1	1	0	0	0	0	0	0	0	20.1087	14	7	11	12	16	0	9.2	11
25	17	17	23	82	59	5	0.833333	3	0.75	6	15	12	15	0	55	0	0	0	0	0	0	0	0	0	19	11	4	4	10	8	0	5.2	4
26	16	18	19	79	60	5	0.833333	4	1	7	15	12.25	13.5	0	34	0	0	0	0	0	0	0	0	0	26.3247	16	11	14	28	24	0	15.4	14
21	20	16	21	78	57	5	0.833333	3	0.75	7	15	10	8	0	31	0	0	0	0	0	0	0	0	0	14.6852	10	8	10	17	18	0	10.6	10
19	16	14	22	71	49	4	0.666667	2	0.5	10	14	12	12	0	60	0	0	0	0	0	0	0	0	0	12.413	8.5	4	10	14	15	2	9	10
27	18	20	23	88	65	5	0.833333	4	1	3	15	7.75	6.5	0	59	0	0	0	0	0	0	0	0	0	18.6364	6	5	7	17	15	0	8.8	7
23	17	20	26	86	60	5	0.833333	4	1	9	15	12	12	0	55	0	0	0	0	0	0	0	0	0	16.125	6	1	5	13	20	1	8	5
27	17	20	11	75	64	5	0.833333	4	1	1	15	5.5	3	0	60	0	0	0	0	0	0	0	0	0	14.8033	8	7	10	18	24	1	12	10
21	18	20	25	84	59	5	0.833333	4	1	3	13	8	8	0	49	0	0	0	0	0	0	0	0	0	14.561	6	1	8	9	23	0	8.2	8
27	18	17	25	87	62	5	0.833333	4	1	9	15	12	12	0	27	0	0	0	0	0	0	0	0	0	24.8571	15	4	5	10	16	0	7	5
27	20	20	25	92	67	5	0.833333	4	1	7	14	10	9.5	0	55	0	0	0	0	0	0	0	0	0	28.2222	22.5	1	4	5	8	0	3.6	4
30	20	17	25	92	67	6	1	3	0.75	7	10	8.33333	8	0	48	1	1	0	0	0	0	0	0	0	21.3279	11	15	10	16	20	0	12.2	15
26	19	20	24	89	65	5	0.833333	4	1	1	13	6.25	5.5	0	48	0	0	0	0	0	0	0	0	0	21.9783	16	8	11	10	17	0	9.2	10
27	20	18	24	89	65	5	0.833333	4	1	4	14	9.75	10.5	0	31	0	0	0	0	0	0	0	0	0	16.0833	8	2	13	12	21	0	9.6	12
30	20	19	29	98	69	5	0.833333	4	1	7	15	11.25	11.5	0	44	0	0	0	0	0	0	0	0	0	18.625	12	11	12	28	28	1	16	12
27	14	17	24	82	58	5	0.833333	3	0.75	5	11	7.66667	7	0	32	0	0	0	0	0	0	0	0	0	23.0889	16	6	7	12	20	0	9	7
6	9	13	0	28	28	3	0.5	2	0.5	2	2	2	2	0	0	0	0	0	0	0	0	0	0	0	20.9231	10	1	2	5	0	0	1.6	1
27	19	20	14	80	66	5	0.833333	4	1	2	15	9.75	11	0	59	0	0	0	0	0	0	0	0	0	17.5625	9.5	3	5	11	12	1	6.4	5
17	15	17	24	73	49	4	0.666667	3	0.75	11	12	11.3333	11	0	54	0	0	0	0	0	0	0	0	0	15.88	11	1	4	6	14	0	5	4
21	20	19	25	85	60	5	0.833333	4	1	5	10	7.75	8	0	44	0	0	0	0	0	0	0	0	0	15.7812	7	4	6	6	16	0	6.4	6
25	18	19	19	81	62	5	0.833333	4	1	4	11	7.5	7.5	0	17	0	0	0	0	0	0	0	0	0	17.8588	12	9	19	28	28	1	17	19
24	20	18	27	89	62	5	0.833333	4	1	8	16	13	14	0	41	0	0	0	0	0	0	0	0	0	16.122	9	5	5	16	14	0	8	5
25	19	16	24	84	60	5	0.833333	4	1	10	16	12.5	12	0	38	0	0	0	0	0	0	0	0	0	26.1837	18	6	11	11	19	2	9.8	11
24	19	18	24	85	61	5	0.833333	4	1	5	15	9.75	9.5	0	32	0	0	0	0	0	0	0	0	0	17.2941	12	5	10	15	21	0	10.2	10
24	20	20	17	81	64	5	0.833333	4	1	2	15	6.5	4.5	0	60	0	0	0	0	0	0	0	0	0	13.4167	7	1	7	10	18	0	7.2	7
26	20	18	26	90	64	5	0.833333	4	1	5	15	10	10	0	34	0	0	0	0	0	0	0	0	0	17.8936	15	6	8	13	20	0	9.4	8
25	11	19	25	80	55	5	0.833333	4	1	4	14	9	9	0	49	0	0	0	0	0	0	0	0	0	17.125	10	5	9	12	13	1	8	9
24	15	20	26	85	59	5	0.833333	4	1	2	13	7.75	8	0	47	0	0	0	0	0	0	0	0	0	14.5897	10	6	4	11	17	1	7.8	6
10	20	18	22	70	48	4	0.666667	3	0.75	5	15	9.33333	8	0	26	0	0	0	0	0	0	0	0	0	13.0909	6	6	4	13	17	4	8.8	6
27	19	16	19	81	62	5	0.833333	3	0.75	10	15	12.3333	12	0	34	0	0	0	0	0	0	0	0	0	13.8378	6	2	5	12	18	0	7.4	5
26	19	20	19	84	65	5	0.833333	4	1	4	15	9.75	10	0	34	0	0	1	1	1	1	4	1	1	24.7255	16	7	11	12	21	0	10.2	11
25	20	16	20	81	61	5	0.833333	4	1	9	22	14.25	13	0	60	0	0	0	0	0	0	0	0	0	16.8871	10	7	9	18	28	0	12.4	9
27	20	20	25	92	67	5	0.833333	4	1	11	15	13.5	14	0	40	0	0	0	0	0	0	0	0	0	20.1875	8	4	9	16	19	0	9.6	9
27	20	18	20	85	65	5	0.833333	4	1	11	24	16.25	15	0	40	0	0	1	0	0	0	1	0.25	1	27.7966	18	7	12	17	22	1	11.8	12
29	19	20	26	94	68	5	0.833333	4	1	2	15	8.75	9	0	49	0	0	1	1	1	1	4	1	1	21.6176	14	3	9	9	13	0	6.8	9
27	17	16	19	79	60	5	0.833333	3	0.75	4	8	6.33333	7	0	49	1	1	0	0	0	0	0	0	0	23.2326	16	8	9	8	18	0	8.6	8
21	19	20	26	86	60	5	0.833333	4	1	4	15	7	4.5	0	32	0	0	0	0	0	0	0	0	0	19.4222	12	5	11	14	14	1	9	11
26	19	20	23	88	65	5	0.833333	4	1	2	8	4.25	3.5	0	57	0	0	0	0	0	0	0	0	0	21.4638	18	12	15	17	24	1	13.8	15
28	20	19	22	89	67	5	0.833333	4	1	1	9	5.5	6	0	52	0	0	0	0	0	0	0	0	0	20.463	11	7	11	16	19	1	10.8	11
8	18	17	28	71	43	5	0.833333	4	1	3	7	5.25	5.5	0	36	0	0	0	0	0	0	0	0	0	13.037	6	0	5	8	14	0	5.4	5
25	17	18	19	79	60	5	0.833333	4	1	7	15	12.25	13.5	0	57	0	0	0	0	0	0	0	0	0	25.1212	16	4	10	7	12	0	6.6	7
18	20	20	22	80	58	5	0.833333	4	1	2	5	3.75	4	0	49	0	0	0	0	0	0	0	0	0	22.8667	14	1	6	8	15	0	6	6
25	20	18	23	86	63	5	0.833333	4	1	4	15	10	10.5	0	33	0	0	0	0	0	0	0	0	0	22.4557	14	10	14	26	28	1	15.8	14
17	15	14	25	71	46	3	0.5	2	0.5	3	8	5.5	5.5	0	40	0	0	0	0	0	0	0	0	0	15.3333	8	3	11	5	6	2	5.4	5
22	20	18	21	81	60	5	0.833333	4	1	2	15	10.25	12	0	49	0	0	0	0	0	0	0	0	0	11.1	7.5	4	8	11	17	0	8	8
26	19	17	25	87	62	5	0.833333	4	1	2	9	6.5	7.5	0	22	0	0	0	1	0	0	1	0.25	1	19.5098	14	7	12	15	16	1	10.2	12
26	18	19	30	93	63	5	0.833333	4	1	5	9	7.25	7.5	0	53	1	1	0	0	0	0	0	0	0	20.5778	12	5	9	13	17	0	8.8	9
16	7	16	22	61	39	4	0.666667	3	0.75	2	11	7	8	1	22	0	0	0	0	0	0	0	0	0	16.5854	8	3	5	11	15	7	8.2	7
27	20	19	23	89	66	5	0.833333	4	1	5	20	11.5	10.5	0	40	0	0	0	1	0	0	1	0.25	1	29.5795	20.5	10	19	29	29	1	17.6	19
27	19	12	21	79	58	4	0.666667	4	1	9	16	12.5	12.5	0	47	0	0	0	0	0	0	0	0	0	20.3571	17	8	12	15	21	0	11.2	12
28	20	20	24	92	68	5	0.833333	4	1	2	13	7.5	7.5	0	31	0	0	0	0	0	0	0	0	0	21.1094	13	13	10	17	23	1	12.8	13
28	20	19	18	85	67	5	0.833333	4	1	5	14	9.25	9	0	47	0	0	0	0	0	0	0	0	0	14.087	9	4	7	11	24	0	9.2	7
23	17	17	21	78	57	5	0.833333	4	1	10	18	14.5	15	0	48	0	0	0	1	0	0	1	0.25	1	15.6406	10	9	10	20	25	0	12.8	10
22	17	19	23	81	58	5	0.833333	4	1	7	15	10.25	9.5	0	59	0	0	0	0	0	0	0	0	0	16.8537	11	5	6	11	19	0	8.2	6
21	19	20	21	81	60	5	0.833333	4	1	1	10	6	6.5	0	56	0	0	0	0	0	0	0	0	0	11.4286	6	2	6	22	26	0	11.2	6
24	16	16	20	76	56	5	0.833333	4	1	11	17	14	14	0	57	0	0	0	0	0	0	0	0	0	21.8974	11	5	8	9	17	0	7.8	8
16	20	19	23	78	55	5	0.833333	4	1	10	19	13.25	12	0	50	0	0	1	0	0	0	1	0.25	1	17.44	10	4	4	9	8	0	5	4
19	20	20	24	83	59	5	0.833333	4	1	1	13	7.75	8.5	0	58	0	0	0	0	0	0	0	0	0	19.1042	10	3	10	13	22	0	9.6	10
20	18	20	20	78	58	5	0.833333	4	1	5	15	9.5	9	0	39	0	0	0	0	0	0	0	0	0	28.1852	11	5	5	19	25	0	10.8	5
24	16	19	24	83	59	5	0.833333	4	1	7	15	10.75	10.5	0	43	0	0	0	0	0	0	0	0	0	14.9538	12	10	12	21	22	0	13	12
29	20	19	27	95	68	5	0.833333	4	1	7	15	12	13	0	47	0	0	0	0	0	0	0	0	0	18.56	12	8	8	14	20	0	10	8
27	19	17	21	84	63	5	0.833333	4	1	6	10	8.5	9	0	18	0	0	0	0	0	0	0	0	0	20.2414	14	4	4	11	10	0	5.8	4
19	19	16	19	73	54	5	0.833333	2	0.5	3	13	8	8	0	31	0	0	0	0	0	0	0	0	0	22.4444	17.5	8	8	5	15	0	7.2	8
25	20	20	23	88	65	5	0.833333	4	1	9	14	12	12.5	0	25	0	0	0	0	0	0	0	0	0	17.6615	9	10	12	18	25	0	13	12
21	11	19	23	74	51	5	0.833333	4	1	1	21	13	15	0	44	0	0	0	0	0	0	0	0	0	23.069	21	4	4	9	12	0	5.8	4
26	18	18	25	87	62	5	0.833333	4	1	7	15	10.75	10.5	0	55	0	0	0	0	0	0	0	0	0	19.8293	10	3	3	15	20	0	8.2	3
28	18	20	21	87	66	5	0.833333	4	1	8	14	10.5	10	0	56	1	1	0	0	0	0	0	0	0	20.2963	8	2	3	10	12	0	5.4	3
26	9	16	26	77	51	4	0.666667	4	1	7	14	11	11.5	0	42	0	0	0	0	0	0	0	0	0	16.3725	11	7	9	12	22	1	10.2	9
24	18	6	24	72	48	4	0.666667	4	1	5	15	11.25	12.5	0	33	0	0	0	0	0	0	0	0	0	16.7333	8	5	5	7	13	0	6	5
24	15	16	25	80	55	5	0.833333	4	1	5	15	9.5	9	0	47	0	0	0	0	0	0	0	0	0	15.4795	10	13	23	16	21	0	14.6	16
26	20	17	25	88	63	5	0.833333	4	1	3	15	9	9	0	27	0	0	0	0	0	0	0	0	0	18.1045	10	7	13	27	20	0	13.4	13
17	20	19	25	81	56	4	0.666667	4	1	5	14	8.25	7	0	50	0	0	1	0	0	0	1	0.25	1	12.2222	8	3	5	7	12	0	5.4	5
20	20	16	24	80	56	5	0.833333	4	1	15	21	16.5	15	0	24	0	0	0	0	0	0	0	0	0	27.1887	18	4	11	17	21	0	10.6	11
29	18	19	26	92	66	5	0.833333	4	1	8	11	9.5	9.5	0	42	0	0	1	1	0	0	2	0.5	1	18.6832	14	19	28	28	26	0	20.2	26
7	19	20	26	72	46	4	0.666667	4	1	1	5	2.5	2	0	36	0	0	0	0	0	0	0	0	0	21	12	4	9	13	17	1	8.8	9
24	8	15	25	72	47	4	0.666667	3	0.75	6	9	7.66667	8	0	38	0	0	0	0	0	0	0	0	0	17.1304	5	7	5	4	7	0	4.6	5
24	20	20	19	83	64	5	0.833333	4	1	5	13	9.75	10.5	0	58	0	0	0	0	0	0	0	0	0	27.3621	11.5	7	11	20	20	0	11.6	11
28	17	17	25	87	62	5	0.833333	3	0.75	5	15	9.66667	9	0	29	0	0	0	0	0	0	0	0	0	20.6389	11	5	7	10	12	2	7.2	7
21	18	15	25	79	54	5	0.833333	2	0.5	15	15	15	15	0	45	0	0	0	0	0	0	0	0	0	9.90909	7	6	4	9	13	1	6.6	6
27	19	17	22	85	63	5	0.833333	4	1	4	8	5.75	5.5	0	11	0	0	0	0	0	0	0	0	0	18.1791	11	14	12	15	26	0	13.4	14
27	20	20	23	90	67	5	0.833333	4	1	4	14	7.75	6.5	0	44	0	0	0	0	0	0	0	0	0	21.5909	13	6	6	12	18	2	8.8	6
13	18	16	23	70	47	5	0.833333	2	0.5	6	6	6	6	0	60	0	0	0	0	0	0	0	0	0	16.2727	12	6	5	6	16	0	6.6	6
14	20	19	21	74	53	5	0.833333	4	1	2	8	5.25	5.5	0	30	0	0	0	0	0	0	0	0	0	16.1026	10	7	8	10	14	0	7.8	8
23	17	19	24	83	59	5	0.833333	4	1	6	16	11	11	0	57	0	0	0	0	0	0	0	0	0	17.5625	6	0	3	12	17	0	6.4	3
28	20	20	28	96	68	5	0.833333	4	1	6	19	13	13.5	0	51	0	0	0	0	0	0	0	0	0	50.2439	40.5	8	13	31	27	1	16	13
9	17	18	27	71	44	5	0.833333	3	0.75	2	16	9	9	0	59	0	0	0	0	0	0	0	0	0	19.8485	12	4	4	10	12	3	6.6	4
27	18	20	25	90	65	5	0.833333	4	1	3	9	7.25	8.5	0	30	0	0	0	0	0	0	0	0	0	22.5455	18	4	5	11	13	0	6.6	5
21	19	20	26	86	60	5	0.833333	4	1	7	14	10.25	10	0	41	0	0	2	2	2	1	4	1	1	23.2	12	3	9	15	16	0	8.6	9
22	0	19	27	68	41	3	0.5	4	1	6	14	11	12	1	60	0	0	1	1	0	0	2	0.5	1	18.4133	10	11	13	20	22	9	15	13
28	18	20	20	86	66	5	0.833333	4	1	1	15	8.5	9	0	59	0	0	0	0	0	0	0	0	0	24.2593	17.5	4	11	16	21	2	10.8	11
18	20	16	16	70	54	5	0.833333	4	1	10	19	14.5	14.5	0	53	0	0	0	0	0	0	0	0	0	20.2424	14	3	7	8	15	0	6.6	7
18	20	18	22	78	56	4	0.666667	4	1	1	21	8.5	6	0	55	0	0	0	0	0	0	0	0	0	23.5065	16	13	15	22	27	0	15.4	15
28	19	13	23	83	60	5	0.833333	1	0.25	5	5	5	5	0	23	0	0	0	0	0	0	0	0	0	17.2549	10	9	10	13	19	0	10.2	10
16	20	18	26	80	54	5	0.833333	4	1	8	14	11.25	11.5	0	54	0	0	0	1	0	0	1	0.25	1	16.3929	9	4	5	6	13	0	5.6	5
17	19	16	25	77	52	5	0.833333	3	0.75	9	10	9.33333	9	0	55	0	0	0	0	0	0	0	0	0	8.93182	5	5	9	12	18	0	8.8	9
17	20	18	26	81	55	5	0.833333	4	1	5	14	8.75	8	0	44	0	0	0	0	0	0	0	0	0	19.3182	13	5	3	5	9	0	4.4	5
20	18	18	24	80	56	5	0.833333	4	1	5	25	13.25	11.5	0	54	0	0	0	0	0	0	0	0	0	20.7381	13	6	8	10	18	0	8.4	8
17	20	19	19	75	56	5	0.833333	4	1	4	14	9.33333	10	0	57	1	1	0	0	0	0	0	0	0	15.0357	7.5	3	11	14	26	2	11.2	11
28	20	18	23	89	66	5	0.833333	4	1	4	16	8.5	7	0	44	0	0	0	0	0	1	1	0.25	1	14.2941	8	5	14	14	18	0	10.2	14
15	17	18	30	80	50	5	0.833333	3	0.75	5	13	9	9	0	47	0	0	0	0	0	0	0	0	0	17.5357	11.5	0	5	8	15	0	5.6	5
26	19	18	28	91	63	5	0.833333	4	1	7	12	8.5	7.5	0	21	1	1	0	0	0	0	0	0	0	16.6176	13	4	5	9	16	0	6.8	5
29	19	20	24	92	68	5	0.833333	4	1	2	10	5.5	5	0	28	0	0	0	0	0	0	0	0	0	14.0167	10	5	10	19	26	0	12	10
29	15	18	23	85	62	5	0.833333	3	0.75	5	8	6.33333	6	0	33	1	1	1	1	2	1	4	1	1	23.7647	12	3	10	18	19	1	10.2	10
28	18	20	23	89	66	5	0.833333	4	1	2	15	7.75	7	0	56	0	0	0	0	0	0	0	0	0	13.5758	9	10	9	19	25	3	13.2	10
21	20	20	25	86	61	5	0.833333	4	1	2	4	2.75	2.5	0	40	0	0	0	0	0	0	0	0	0	17.359	12	7	6	9	17	0	7.8	7
27	18	20	29	94	65	5	0.833333	4	1	4	15	8.75	8	0	27	0	0	0	0	0	0	0	0	0	22.0169	14	8	13	16	22	0	11.8	13
23	17	18	24	82	58	5	0.833333	4	1	6	14	10.5	11	0	49	0	0	1	1	1	0	3	0.75	1	26.2419	16	8	8	21	25	0	12.4	8
27	17	18	21	83	62	5	0.833333	4	1	5	11	8.5	9	0	35	0	0	0	0	0	0	0	0	0	14.8571	10	9	9	12	12	0	8.4	9
18	20	18	27	83	56	4	0.666667	4	1	4	14	9.75	10.5	0	56	1	1	0	0	0	0	0	0	0	19.4571	6	2	6	12	15	0	7	6
20	19	20	20	79	59	5	0.833333	4	1	1	15	5	2	0	27	0	0	0	0	0	0	0	0	0	14.0667	8.5	3	4	13	10	0	6	4
28	20	17	22	87	65	5	0.833333	4	1	11	15	13	13	0	56	0	0	0	0	0	0	0	0	0	21.6579	12	3	10	9	16	0	7.6	9
27	20	17	21	85	64	5	0.833333	4	1	9	13	10.75	10.5	0	50	0	0	0	0	0	0	0	0	0	26.8684	12	1	9	13	15	0	7.6	9
26	18	16	21	81	60	5	0.833333	4	1	10	15	13.75	15	0	52	1	1	0	0	0	0	0	0	0	20.4333	14	7	13	14	26	0	12	13
20	20	17	20	77	57	5	0.833333	3	0.75	2	4	3.33333	4	0	19	0	0	0	0	0	0	0	0	0	20.5909	12	5	13	9	17	0	8.8	9
23	20	19	21	83	62	5	0.833333	4	1	5	14	10.75	12	0	30	0	0	1	1	0	0	2	0.5	1	20.82	15	11	12	13	14	0	10	12
27	20	18	25	90	65	5	0.833333	4	1	4	12	9	10	0	24	0	0	0	0	0	0	0	0	0	29	22	2	3	5	6	0	3.2	3
27	20	20	20	87	67	5	0.833333	4	1	10	14	12.25	12.5	0	57	0	0	0	0	0	0	0	0	0	16.5918	11	6	10	13	20	0	9.8	10
29	20	17	17	83	66	5	0.833333	4	1	1	10	6.5	7.5	0	15	0	0	0	0	0	0	0	0	0	22.7429	13	4	9	7	15	0	7	7
22	17	17	26	82	56	5	0.833333	4	1	3	11	6.25	5.5	1	43	0	0	0	0	0	0	0	0	0	19.1667	16	3	8	10	14	1	7.2	8
23	20	18	22	83	61	5	0.833333	4	1	11	16	13.75	14	0	50	0	0	0	0	0	0	0	0	0	21.9429	12	2	6	11	15	1	7	6
27	20	19	23	89	66	5	0.833333	4	1	9	22	14.75	14	0	53	0	0	0	0	0	0	0	0	0	22.125	10	3	8	13	14	0	7.6	8
12	10	6	0	28	28	2	0.333333	3	0.75	1	8	5.66667	8	0	0	0	0	0	0	0	0	0	0	0	16.1667	9	1	4	9	1	0	3	1
27	20	19	26	92	66	5	0.833333	4	1	5	13	9.75	10.5	0	46	0	0	0	0	0	0	0	0	0	23.6333	13.5	3	2	7	18	0	6	3
24	19	19	21	83	62	5	0.833333	4	1	5	12	8.25	8	0	59	0	0	0	0	0	0	0	0	0	15.5	6	6	8	16	20	0	10	8
19	11	18	23	71	48	5	0.833333	4	1	8	14	10	9	0	58	0	0	0	0	0	0	0	0	0	36.2069	22	4	6	7	12	0	5.8	6
25	19	18	16	78	62	5	0.833333	3	0.75	3	7	5.33333	6	0	44	0	0	0	0	0	0	0	0	0	16.9149	8	4	7	12	22	0	9	7
30	10	18	26	84	58	5	0.833333	4	1	2	4	3.25	3.5	0	30	5	1	0	0	0	0	0	0	0	12.1923	7.5	8	11	18	14	1	10.4	11
30	10	18	29	87	58	5	0.833333	3	0.75	4	7	5.33333	5	0	18	5	1	0	0	0	0	0	0	0	22.3	7.5	6	9	6	7	2	6	6
30	20	19	12	81	69	6	1	3	0.75	5	8	6	5	0	20	6	1	0	0	0	1	1	0.25	1	26.9307	16	15	25	30	29	1	20	25
30	20	18	29	97	68	6	1	4	1	4	7	5	4.5	0	39	6	1	0	0	0	0	0	0	0	17.3404	8	11	11	13	12	0	9.4	11
30	20	19	26	95	69	6	1	4	1	3	7	5.25	5.5	0	53	5	1	0	0	0	0	0	0	0	25.625	20	5	13	12	10	0	8	10
30	20	20	13	83	70	6	1	4	1	2	6	3.75	3.5	0	10	3	1	0	0	0	0	0	0	0	24.425	14	7	12	7	12	2	8	7
27	20	18	30	95	65	6	1	3	0.75	6	7	6.33333	6	0	33	2	1	0	0	0	0	0	0	0	17.1556	12	9	15	11	10	0	9	10
30	20	20	21	91	70	6	1	4	1	2	7	4.25	4	0	21	5	1	0	0	0	0	0	0	0	16.9792	10	9	18	10	11	0	9.6	10
30	20	20	28	98	70	6	1	4	1	3	4	3.5	3.5	0	24	4	1	0	0	0	0	0	0	0	23.2632	14	5	15	9	9	0	7.6	9
20	20	20	26	86	60	5	0.833333	4	1	3	5	4	4	0	31	3	1	0	0	0	0	0	0	0	23.4857	14	7	10	12	6	0	7	7
30	20	20	30	100	70	6	1	4	1	5	9	6.75	6.5	0	29	6	1	0	1	2	0	2	0.5	1	32.068	24	21	28	29	24	1	20.6	24
27	20	12	26	85	59	6	1	4	1	3	10	5	3.5	0	45	2	1	0	0	3	0	1	0.25	1	19.6667	15	2	7	10	4	1	4.8	4
30	19	18	24	91	67	6	1	4	1	3	9	6.5	7	0	39	4	1	0	0	0	0	0	0	0	20.5897	12	6	14	8	10	1	7.8	8
20	20	14	28	82	54	5	0.833333	4	1	1	9	4.25	3.5	0	34	4	1	0	0	0	0	0	0	0	18.1277	15	8	12	13	14	0	9.4	12
30	20	14	25	89	64	6	1	4	1	4	10	6.25	5.5	0	33	3	1	1	0	1	0	2	0.5	1	20.6522	6	6	20	21	22	0	13.8	20
29	20	15	30	94	64	6	1	4	1	5	6	5.5	5.5	0	31	6	1	0	0	0	0	0	0	0	27.0732	18	1	10	11	12	7	8.2	10
29	20	15	30	94	64	6	1	4	1	5	6	5.5	5.5	0	25	6	1	0	0	0	0	0	0	0	27.0732	18	1	10	11	12	7	8.2	10
30	20	19	27	96	69	6	1	4	1	3	4	3.5	3.5	0	30	5	1	0	1	0	0	1	0.25	1	21.537	14.5	16	18	11	9	0	10.8	11
30	19	17	24	90	66	6	1	3	0.75	3	9	5	3	0	26	6	1	0	0	0	0	0	0	0	21.8788	13.5	7	14	21	22	1	13	14
30	20	20	30	100	70	6	1	4	1	3	5	4.25	4.5	0	42	3	1	0	0	0	0	0	0	0	19.5	10	6	8	6	10	0	6	6
28	20	9	27	84	57	6	1	3	0.75	2	5	3.33333	3	0	20	4	1	0	0	0	0	0	0	0	22.6818	16	4	8	5	5	0	4.4	5
29	20	11	19	79	60	6	1	3	0.75	3	5	4	4	0	31	3	1	0	0	0	0	0	0	0	23.963	16	7	8	6	6	0	5.4	6
30	20	18	16	84	68	6	1	4	1	3	4	3.5	3.5	0	8	3	1	0	0	0	0	0	0	0	16.3065	10	12	18	15	17	0	12.4	15
30	20	20	29	99	70	6	1	4	1	4	6	5.25	5.5	0	21	5	1	0	0	0	0	0	0	0	20.1944	13	17	17	19	17	2	14.4	17
29	20	14	29	92	63	6	1	4	1	4	9	6	5.5	0	29	4	1	0	0	0	0	0	0	0	22.6316	17.5	9	11	8	10	0	7.6	9
30	20	20	27	97	70	6	1	4	1	4	7	5.75	6	0	42	4	1	0	1	0	0	1	0.25	1	21	12	10	16	15	17	1	11.8	15
20	20	18	27	85	58	5	0.833333	3	0.75	3	6	4.33333	4	0	32	2	1	0	0	1	0	1	0.25	1	18.2051	10	6	11	16	5	1	7.8	6
30	20	20	28	98	70	6	1	4	1	2	6	4	4	0	36	3	1	0	0	0	0	0	0	0	17.6667	9	7	12	21	18	2	12	12
30	20	12	27	89	62	6	1	3	0.75	2	3	2.33333	2	0	29	0	0	0	0	0	0	0	0	0	16.4	13.5	4	5	3	7	1	4	4
11	20	13	27	71	44	5	0.833333	4	1	4	7	4.75	4	0	43	1	1	0	0	0	0	0	0	0	23.4118	18	3	5	5	3	1	3.4	3
5	20	8	0	33	33	3	0.5	4	1	1	4	2.5	2.5	0	0	5	1	0	0	0	0	0	0	0	31.4444	29	2	9	4	3	0	3.6	3
30	19	20	25	94	69	6	1	4	1	2	9	4.75	4	0	38	5	1	0	0	0	0	0	0	0	33.1667	23	3	8	10	9	0	6	8
30	20	20	26	96	70	6	1	4	1	4	7	5.5	5.5	0	41	5	1	0	0	0	0	0	0	0	18.4808	17	9	19	13	11	0	10.4	11
30	20	20	27	97	70	6	1	4	1	4	6	5.25	5.5	0	21	1	1	0	0	0	0	0	0	0	21.5909	22	3	9	4	6	0	4.4	4
13	10	12	25	60	35	4	0.666667	3	0.75	3	5	4	4	0	55	6	1	0	0	0	0	0	0	0	33.2895	13	4	8	12	10	4	7.6	8
30	20	19	25	94	69	6	1	4	1	2	5	3.75	4	0	38	6	1	0	0	0	0	0	0	0	21.4667	18	15	16	22	19	2	14.8	16
30	20	20	28	98	70	6	1	4	1	2	4	2.5	2	0	30	5	1	0	0	0	0	0	0	0	17.3636	10.5	9	15	11	9	0	8.8	9
30	20	20	29	99	70	6	1	4	1	3	6	4	3.5	0	23	4	1	0	0	0	0	0	0	0	19.8182	13	3	10	11	9	0	6.6	9
30	20	12	30	92	62	6	1	4	1	2	7	4.5	4.5	0	23	3	1	0	0	0	0	0	0	0	20.7742	15	4	10	8	9	0	6.2	8
30	18	20	29	97	68	6	1	4	1	4	5	4.25	4	0	32	6	1	0	0	0	0	0	0	0	30.9016	25	8	14	18	19	2	12.2	14
30	20	19	30	99	69	6	1	4	1	3	7	4.75	4.5	0	26	5	1	0	0	2	0	1	0.25	1	17.9592	12	10	8	13	16	2	9.8	10
30	20	19	30	99	69	6	1	4	1	4	6	5	5	0	52	4	1	0	0	0	0	0	0	0	27.3902	20	5	14	12	9	1	8.2	9
27	20	16	13	76	63	6	1	4	1	5	11	8.25	8.5	0	28	6	1	0	0	0	0	0	0	0	16.9459	10	6	5	13	6	4	6.8	6
19	20	20	25	84	59	5	0.833333	4	1	3	4	3.5	3.5	0	27	3	1	0	0	0	0	0	0	0	12.913	8	3	12	17	13	1	9.2	12
30	20	20	29	99	70	6	1	4	1	3	3	3	3	0	37	3	1	0	0	0	0	0	0	0	18.4737	10	9	9	8	12	0	7.6	9
20	20	20	30	90	60	5	0.833333	4	1	3	5	4	4	0	36	4	1	0	0	0	0	0	0	0	21.4348	10.5	9	10	10	16	1	9.2	10
30	20	19	24	93	69	6	1	4	1	2	5	3.5	3.5	0	24	3	1	0	0	0	0	0	0	0	22.6957	20	8	5	4	5	1	4.6	5
30	20	20	29	99	70	6	1	4	1	2	4	3	3	0	39	5	1	0	1	0	0	1	0.25	1	26.0227	19	6	18	10	10	0	8.8	10
24	10	13	28	75	47	5	0.833333	4	1	3	5	4	4	0	26	4	1	0	0	0	0	0	0	0	22.8529	17.5	2	8	11	13	0	6.8	8
30	20	12	15	77	62	6	1	3	0.75	1	5	2.66667	2	0	20	1	1	0	0	0	0	0	0	0	20	18	1	3	4	4	0	2.4	3
10	10	2	0	22	22	2	0.333333	1	0.25	5	5	5	5	0	0	1	1	0	0	0	0	0	0	0	18.7857	14.5	10	3	1	0	0	2.8	1
30	20	20	29	99	70	6	1	4	1	4	5	4.75	5	0	46	6	1	0	0	0	0	0	0	0	25.3143	21	10	8	7	9	0	6.8	8
30	13	20	29	92	63	6	1	4	1	3	6	4.75	5	0	35	4	1	0	0	0	0	0	0	0	21.2703	18	7	9	11	10	0	7.4	9
30	20	20	30	100	70	6	1	4	1	3	7	5.75	6.5	0	24	3	1	0	1	0	0	1	0.25	1	21.6964	15	11	15	15	15	0	11.2	15
30	20	19	29	98	69	6	1	4	1	3	5	4.25	4.5	0	35	4	1	0	0	0	0	0	0	0	15.5	10	7	18	18	15	0	11.6	15
30	20	19	15	84	69	6	1	4	1	3	5	4	4	0	16	6	1	0	0	0	0	0	0	0	40.6829	39.5	14	22	23	22	1	16.4	22
30	20	20	9	79	70	6	1	4	1	5	9	6.75	6.5	0	54	5	1	0	2	0	0	1	0.25	1	20.5128	16	2	11	16	8	2	7.8	8
30	20	13	16	79	63	6	1	4	1	4	9	6	5.5	0	33	2	1	0	0	0	0	0	0	0	15.7778	12	8	10	13	14	0	9	10
29	19	20	30	98	68	6	1	4	1	3	4	3.5	3.5	0	23	3	1	0	0	0	0	0	0	0	29.1429	20	7	11	10	7	0	7	7
30	20	19	26	95	69	6	1	4	1	2	7	4.25	4	0	31	4	1	0	0	0	0	0	0	0	30.8889	20	6	12	15	12	0	9	12
20	20	7	28	75	47	4	0.666667	4	1	3	8	5	4.5	1	20	5	1	0	0	0	0	0	0	0	17.2353	12	11	16	9	11	4	10.2	11
22	20	17	26	85	59	6	1	4	1	1	4	2.5	2.5	0	15	3	1	0	0	0	0	0	0	0	21.9677	10	4	9	8	9	1	6.2	8
30	19	16	26	91	65	6	1	3	0.75	5	9	6.66667	6	0	44	3	1	0	0	0	0	0	0	0	20.1818	16	3	9	12	9	0	6.6	9
30	18	18	27	93	66	6	1	4	1	2	10	4.5	3	0	55	4	1	0	0	0	0	0	0	0	22.8065	12	9	15	21	16	1	12.4	15
29	20	18	29	96	67	6	1	4	1	3	7	5.25	5.5	0	50	5	1	0	0	0	0	0	0	0	21.434	16	12	8	11	19	3	10.6	11
30	20	13	24	87	63	6	1	4	1	4	8	6	6	0	40	5	1	0	0	0	0	0	0	0	27.125	21.5	6	11	5	10	0	6.4	6
26	20	16	28	90	62	6	1	4	1	1	9	5.5	6	0	19	6	1	0	0	0	0	0	0	0	22.625	12.5	4	14	12	16	2	9.6	12
27	20	20	29	96	67	6	1	4	1	3	5	3.5	3	0	33	6	1	0	0	0	0	0	0	0	23.6939	21	9	13	15	12	0	9.8	12
20	10	10	29	69	40	5	0.833333	4	1	4	10	6.75	6.5	1	58	6	1	1	0	0	0	1	0.25	1	24.0959	14	10	11	19	24	9	14.6	11
19	20	15	29	83	54	5	0.833333	4	1	3	9	4.75	3.5	0	43	5	1	0	0	0	0	0	0	0	23.9	19.5	7	6	9	8	0	6	7
30	20	17	16	83	67	6	1	4	1	3	7	6	7	0	46	4	1	0	0	0	0	0	0	0	9.4375	6	12	12	11	13	0	9.6	12
30	20	14	29	93	64	6	1	4	1	3	5	3.75	3.5	0	39	4	1	1	0	0	0	1	0.25	1	14.1507	8	17	17	20	19	0	14.6	17
30	20	20	14	84	70	6	1	4	1	7	10	8.75	9	0	30	2	1	0	0	0	0	0	0	0	22	13.5	3	9	8	7	1	5.6	7
27	20	14	18	79	61	6	1	4	1	1	5	3.5	4	0	44	4	1	0	0	0	0	0	0	0	23.7541	16	13	17	15	10	0	11	13
30	20	16	26	92	66	6	1	3	0.75	4	5	4.66667	5	0	37	1	1	0	0	0	0	0	0	0	20.6944	12	11	11	9	5	0	7.2	9
30	20	20	27	97	70	6	1	4	1	3	6	4.5	4.5	0	35	4	1	0	0	1	0	1	0.25	1	12.4773	8.5	6	12	9	17	0	8.8	9
20	20	18	27	85	58	6	1	4	1	2	5	3.5	3.5	0	20	6	1	0	0	0	0	0	0	0	16.7586	11.5	12	15	14	14	1	11.2	14
30	10	18	29	87	58	5	0.833333	3	0.75	5	6	5.66667	6	0	39	2	1	0	0	0	0	0	0	0	23.1379	19	5	8	7	8	0	5.6	7
30	20	20	0	70	70	6	1	4	1	4	8	5.5	5	0	0	4	1	0	0	0	0	0	0	0	26	17	8	14	14	15	2	10.6	14
30	20	19	27	96	69	6	1	4	1	2	7	3.25	2	0	32	2	1	0	0	0	0	0	0	0	24.82	19.5	9	14	14	13	0	10	13
30	20	15	30	95	65	6	1	4	1	2	3	2.5	2.5	0	24	2	1	1	1	1	1	4	1	1	15.8298	7	9	9	15	14	0	9.4	9
10	10	16	0	36	36	3	0.5	2	0.5	7	10	8.5	8.5	0	0	1	1	0	0	0	0	0	0	0	26.3846	26	3	8	2	0	0	2.6	2
30	20	20	30	100	70	6	1	4	1	2	4	3	3	0	56	5	1	0	0	2	0	1	0.25	1	20.4808	11	11	16	13	12	0	10.4	12
30	20	18	20	88	68	6	1	4	1	8	10	9.25	9.5	0	57	4	1	8	1	0	0	2	0.5	1	22.9577	17	12	17	21	18	2	14	17
29	20	19	20	88	68	6	1	4	1	3	9	5.75	5.5	0	42	2	1	1	1	1	1	4	1	1	21.2667	18	8	8	6	8	0	6	8
30	20	17	27	94	67	6	1	3	0.75	3	6	4.66667	5	0	42	6	1	0	0	0	0	0	0	0	24.1064	16	11	11	10	11	0	8.6	11
29	20	20	30	99	69	6	1	4	1	1	7	4.25	4.5	0	28	2	1	0	0	0	0	0	0	0	23.9	20.5	2	4	7	7	0	4	4
30	20	18	28	96	68	6	1	3	0.75	3	8	5	4	0	26	3	1	1	0	0	0	1	0.25	1	25.8056	22.5	8	8	11	6	3	7.2	8
30	20	20	29	99	70	6	1	4	1	3	4	3.5	3.5	0	51	0	0	0	0	0	0	0	0	0	25.84	26	2	4	9	10	0	5	4
30	20	19	17	86	69	6	1	4	1	2	4	2.75	2.5	1	10	2	1	0	0	0	0	0	0	0	17.825	14.5	9	10	11	7	3	8	9
10	9	14	26	59	33	3	0.5	3	0.75	4	7	5.66667	6	1	51	5	1	0	0	0	0	0	0	0	14.069	8	3	6	10	9	1	5.8	6
30	20	17	22	89	67	6	1	4	1	5	10	8.75	10	0	59	4	1	0	0	0	0	0	0	0	15.2769	8	10	19	15	21	0	13	15
25	20	7	30	82	52	5	0.833333	4	1	7	9	7.75	7.5	0	34	1	1	0	0	0	0	0	0	0	20.4286	20	9	10	8	8	0	7	8
26	18	14	24	82	58	6	1	4	1	3	5	3.5	3	0	24	5	1	0	0	0	0	0	0	0	22.3095	17	8	17	10	7	0	8.4	8
25	12	15	29	81	52	6	1	4	1	2	7	4.25	4	0	21	5	1	0	0	0	0	0	0	0	19.7027	16	7	10	11	8	0	7.2	8
30	20	18	17	85	68	6	1	3	0.75	2	2	2	2	0	43	3	1	0	0	0	0	0	0	0	19.3056	12.5	8	10	8	10	0	7.2	8
28	10	13	28	79	51	5	0.833333	4	1	4	6	4.75	4.5	0	29	4	1	0	0	0	0	0	0	0	34.0476	34	4	6	5	5	1	4.2	5
30	20	20	19	89	70	6	1	4	1	4	9	7	7.5	0	36	2	1	1	0	0	0	1	0.25	1	25.325	12	8	9	12	11	0	8	9
30	20	20	28	98	70	6	1	4	1	3	4	3.5	3.5	0	24	5	1	0	0	0	0	0	0	0	25.125	20	19	13	17	15	0	12.8	15
30	19	19	20	88	68	6	1	4	1	4	9	6.75	7	0	54	6	1	0	0	0	0	0	0	0	21.3425	10	9	18	25	21	0	14.6	18
25	20	13	24	82	58	6	1	4	1	3	7	5.25	5.5	0	52	2	1	0	0	0	0	0	0	0	11.6604	6	14	13	14	11	0	10.4	13
30	20	17	20	87	67	6	1	4	1	4	10	6	5	0	34	3	1	0	0	0	0	0	0	0	15.8	10.5	8	6	9	7	0	6	7
30	19	19	28	96	68	6	1	4	1	2	5	3.75	4	0	26	5	1	0	1	0	0	1	0.25	1	15.275	12	8	10	11	11	0	8	10
30	20	20	27	97	70	6	1	4	1	3	6	4	3.5	0	21	4	1	0	1	0	0	1	0.25	1	36.0411	20	15	17	18	23	0	14.6	17
25	20	20	27	92	65	6	1	4	1	5	9	6.5	6	0	58	6	1	0	0	0	0	0	0	0	32.5909	16	12	16	21	16	1	13.2	16
30	20	20	29	99	70	6	1	4	1	2	4	3	3	0	26	2	1	0	0	0	0	0	0	0	21.5	13	8	11	8	7	2	7.2	8
20	9	8	0	37	37	4	0.666667	4	1	3	10	6.5	6.5	0	0	5	1	1	1	2	5	4	1	1	22.5	16.5	9	12	14	12	2	9.8	12
30	20	19	23	92	69	6	1	4	1	3	8	6.5	7.5	0	56	3	1	0	0	0	0	0	0	0	18.6897	14	7	19	12	20	0	11.6	12
30	20	4	27	81	54	5	0.833333	2	0.5	5	5	5	5	0	41	5	1	3	1	0	0	2	0.5	1	30.2414	22	8	6	7	8	0	5.8	7
30	20	20	29	99	70	6	1	4	1	3	4	3.25	3	0	36	4	1	0	0	0	0	0	0	0	30.0714	12	7	11	12	12	0	8.4	11
20	20	20	25	85	60	5	0.833333	4	1	3	5	4	4	0	32	4	1	0	0	0	0	0	0	0	17.5333	14	3	9	17	15	1	9	9
29	20	15	30	94	64	6	1	4	1	3	6	4.25	4	0	30	4	1	0	0	0	0	0	0	0	18.6538	17	4	5	8	9	0	5.2	5
30	20	20	19	89	70	6	1	4	1	3	8	5.75	6	0	32	4	1	0	0	0	0	0	0	0	23.4717	15	5	14	19	13	2	10.6	13
20	20	11	25	76	51	5	0.833333	3	0.75	3	4	3.33333	3	0	25	5	1	0	0	0	0	0	0	0	22	16	8	8	19	15	3	10.6	8
30	20	20	21	91	70	6	1	4	1	2	5	3.75	4	0	30	3	1	0	0	0	0	0	0	0	16.5882	11	7	6	9	12	0	6.8	7
30	20	15	23	88	65	6	1	3	0.75	3	8	5.33333	5	0	38	3	1	0	0	0	0	0	0	0	19.7353	16	4	10	9	11	0	6.8	9
30	20	18	21	89	68	6	1	4	1	1	6	4.25	5	0	42	6	1	0	0	0	0	0	0	0	28.1892	18.5	13	18	19	17	0	13.4	17
30	20	18	25	93	68	6	1	4	1	2	6	3.5	3	0	26	6	1	0	0	0	0	0	0	0	22.9138	18.5	7	13	19	18	1	11.6	13
30	20	16	27	93	66	6	1	4	1	2	4	3	3	0	39	6	1	0	0	0	0	0	0	0	28.7973	22	17	19	18	19	1	14.8	18
24	20	18	28	90	62	6	1	4	1	6	9	7.75	8	0	46	3	1	0	0	0	0	0	0	0	20.0882	14	6	7	7	13	1	6.8	7
15	20	18	17	70	53	5	0.833333	4	1	3	8	5	4.5	0	9	4	1	0	0	0	0	0	0	0	24.9487	24	7	11	10	11	0	7.8	10
30	20	20	29	99	70	6	1	4	1	4	6	4.75	4.5	0	32	4	1	0	0	0	0	0	0	0	28.34	20.5	10	16	13	11	0	10	11
30	20	20	29	99	70	6	1	4	1	4	5	4.25	4	0	41	6	1	0	0	0	0	0	0	0	18.8444	15	9	10	11	13	0	8.6	10
30	20	20	28	98	70	6	1	4	1	2	5	3.25	3	0	31	3	1	0	0	0	0	0	0	0	16.0517	10	6	15	19	18	0	11.6	15
30	20	14	30	94	64	6	1	4	1	3	6	4.5	4.5	0	43	3	1	0	0	0	0	0	0	0	19.6087	12	11	10	17	8	0	9.2	10
29	20	18	19	86	67	6	1	4	1	2	10	4.75	3.5	0	29	2	1	0	0	0	0	0	0	0	25.56	26	3	9	7	5	1	5	5
30	20	19	18	87	69	6	1	4	1	4	9	6	5.5	0	35	3	1	0	0	0	0	0	0	0	24.3696	18	8	15	12	11	0	9.2	11
30	20	20	15	85	70	6	1	4	1	2	5	3.75	4	0	7	2	1	0	0	0	0	0	0	0	25.0789	20	7	16	7	6	2	7.6	7
30	20	20	25	95	70	6	1	4	1	3	5	4.25	4.5	0	32	5	1	0	0	0	0	0	0	0	25.8889	16	11	20	20	20	1	14.4	20
19	20	14	28	81	53	5	0.833333	4	1	3	7	5	5	0	26	2	1	0	1	0	0	1	0.25	1	29.5789	24	3	4	5	6	1	3.8	4
30	20	20	29	99	70	6	1	4	1	2	5	3.25	3	0	24	3	1	0	0	0	0	0	0	0	18.2931	14	15	15	16	12	0	11.6	15
30	20	15	30	95	65	6	1	4	1	5	6	5.5	5.5	0	29	4	1	0	0	0	0	0	0	0	27.9706	27	4	9	11	10	0	6.8	9
30	20	20	29	99	70	6	1	4	1	3	5	4.25	4.5	0	25	5	1	0	0	0	0	0	0	0	18.0857	12	6	9	11	9	0	7	9
30	20	20	26	96	70	6	1	4	1	4	7	5.5	5.5	0	44	5	1	1	0	0	0	1	0.25	1	35.1746	28	12	17	18	15	1	12.6	15
30	20	18	18	86	68	6	1	4	1	3	9	5	4	0	16	3	1	0	0	0	0	0	0	0	20.4118	12	8	11	14	18	0	10.2	11
30	20	12	28	90	62	6	1	3	0.75	4	7	5.5	5.5	0	44	4	1	0	0	0	0	0	0	0	20.1296	13.5	10	14	13	17	0	10.8	13
10	20	12	30	72	42	4	0.666667	4	1	3	4	3.25	3	0	41	5	1	0	0	0	0	0	0	0	24.037	14	7	7	17	23	0	10.8	7
30	20	20	29	99	70	6	1	4	1	4	8	5.25	4.5	0	34	4	1	0	0	0	0	0	0	0	19.898	16	10	16	11	11	1	9.8	11
20	20	20	27	87	60	5	0.833333	4	1	4	9	6.75	7	0	36	2	1	1	0	0	0	1	0.25	1	20.5714	16	11	15	11	12	0	9.8	11
30	20	12	29	91	62	6	1	3	0.75	1	4	2.33333	2	0	37	1	1	0	0	0	0	0	0	0	20.4118	20	3	3	4	7	0	3.4	3
28	10	18	28	84	56	5	0.833333	3	0.75	4	6	4.66667	4	0	33	6	1	0	0	0	0	0	0	0	28.8077	23.5	6	6	4	9	1	5.2	6
28	20	19	20	87	67	6	1	4	1	2	4	3.25	3.5	0	20	3	1	0	0	0	0	0	0	0	15.2368	7	8	11	9	9	0	7.4	9
30	20	20	28	98	70	6	1	4	1	4	10	6.25	5.5	0	36	4	1	0	0	0	0	0	0	0	16.7397	14	11	17	27	16	2	14.6	16
30	20	19	15	84	69	6	1	4	1	4	6	4.75	4.5	0	16	2	1	0	0	0	0	0	0	0	29.9286	24	9	15	15	16	1	11.2	15
30	20	20	24	94	70	6	1	4	1	2	5	3.25	3	0	56	5	1	0	0	0	0	0	0	0	26.6596	16	10	9	11	15	2	9.4	10
30	20	14	29	93	64	6	1	3	0.75	2	5	3	2	0	34	2	1	0	0	0	0	0	0	0	14.0488	11	4	6	12	18	1	8.2	6
30	20	19	30	99	69	6	1	4	1	3	6	4.5	4.5	0	30	5	1	0	0	0	0	0	0	0	20.3529	13	6	16	14	14	1	10.2	14
27	10	11	21	69	48	5	0.833333	3	0.75	1	5	2.66667	2	0	22	4	1	0	0	0	0	0	0	0	18.8261	18	4	5	5	6	3	4.6	5
30	20	15	28	93	65	6	1	4	1	3	7	5.25	5.5	0	41	5	1	0	0	0	0	0	0	0	32.1364	21	16	14	22	13	1	13.2	14
30	20	19	27	96	69	6	1	4	1	2	3	2.75	3	0	27	4	1	0	0	0	0	0	0	0	18.871	12	5	9	8	9	0	6.2	8
20	20	17	23	80	57	6	1	4	1	1	9	5.5	6	0	55	6	1	0	0	0	0	0	0	0	28.1688	14	2	18	21	24	11	15.2	18
28	17	16	25	86	61	6	1	3	0.75	3	4	3.33333	3	0	40	6	1	1	1	0	1	3	0.75	1	17.0345	14	6	6	7	9	0	5.6	6
28	20	17	19	84	65	6	1	4	1	4	10	7	7	0	57	3	1	2	0	0	2	2	0.5	1	24.84	15	12	11	14	12	1	10	12
30	20	20	29	99	70	6	1	4	1	3	5	4.25	4.5	0	41	4	1	0	0	0	0	0	0	0	21.549	14	7	11	15	18	0	10.2	11
30	19	20	29	98	69	6	1	4	1	5	8	6.75	7	0	44	6	1	0	0	0	0	0	0	0	17.2453	14	8	15	13	14	1	10.2	13
26	20	14	28	88	60	6	1	4	1	2	7	4.5	4.5	0	41	6	1	0	0	0	0	0	0	0	23.2143	14.5	3	9	6	10	0	5.6	6
30	20	20	27	97	70	6	1	4	1	2	5	3	2.5	0	48	4	1	0	0	0	0	0	0	0	20	14	15	20	19	17	0	14.2	17
30	20	19	21	90	69	6	1	4	1	7	11	9.5	10	0	53	4	1	0	0	0	0	0	0	0	26.5238	11	9	15	21	18	0	12.6	15
30	20	18	28	96	68	6	1	4	1	5	7	6	6	0	36	3	1	0	0	0	0	0	0	0	22.7907	12	4	9	12	14	4	8.6	9
30	20	20	29	99	70	6	1	4	1	2	6	4.5	5	0	36	6	1	1	0	0	0	1	0.25	1	15.5843	10	16	26	19	24	4	17.8	19
30	10	20	30	90	60	5	0.833333	4	1	4	5	4.5	4.5	0	33	3	1	0	0	0	0	0	0	0	19.6667	12	7	6	17	9	0	7.8	7
29	20	18	30	97	67	6	1	4	1	4	6	5.25	5.5	0	60	5	1	0	0	0	0	0	0	0	32.5	21.5	6	10	17	7	0	8	7
28	20	14	27	89	62	6	1	4	1	4	7	5.25	5	0	40	2	1	0	0	0	0	0	0	0	19	14	6	14	10	15	0	9	10
30	20	20	29	99	70	6	1	4	1	3	4	3.5	3.5	0	28	2	1	0	0	0	0	0	0	0	14.9298	10	13	12	18	14	0	11.4	13
30	20	20	30	100	70	6	1	4	1	3	8	4.25	3	0	26	3	1	0	0	0	0	0	0	0	17.1905	9	5	15	11	11	0	8.4	11
20	20	17	30	87	57	5	0.833333	3	0.75	1	6	4	5	0	28	4	1	0	0	0	0	0	0	0	23.913	20	3	10	5	5	0	4.6	5
30	20	20	27	97	70	6	1	4	1	3	6	4.5	4.5	0	28	3	1	0	0	0	0	0	0	0	28.8491	20	12	15	13	12	1	10.6	12
15	20	12	28	75	47	5	0.833333	3	0.75	2	3	2.33333	2	1	37	2	1	0	0	0	0	0	0	0	16.6923	10	8	14	17	18	8	13	14
30	10	17	20	77	57	5	0.833333	4	1	2	7	4	3.5	0	34	5	1	3	3	3	3	4	1	1	35.0952	28	12	19	16	14	2	12.6	14
30	20	19	26	95	69	6	1	4	1	4	8	6.25	6.5	0	42	5	1	1	0	0	0	1	0.25	1	16.2889	10	8	12	16	8	1	9	8
30	20	19	24	93	69	6	1	4	1	3	4	3.5	3.5	0	38	5	1	0	0	0	0	0	0	0	21.5926	14	8	15	12	18	1	10.8	12
30	19	17	18	84	66	6	1	4	1	5	5	5	5	0	32	6	1	0	0	0	0	0	0	0	19.0192	12	10	13	12	17	0	10.4	12
30	20	20	29	99	70	6	1	4	1	2	4	3	3	0	40	3	1	0	0	0	0	0	0	0	21.0976	17	9	9	11	11	1	8.2	9
30	20	18	30	98	68	6	1	4	1	3	5	4	4	0	28	2	1	0	0	0	0	0	0	0	15.3182	8.5	9	8	16	11	0	8.8	9
20	20	12	27	79	52	5	0.833333	3	0.75	3	3	3	3	0	26	1	1	1	1	1	1	4	1	1	25.5455	21	3	6	5	7	1	4.4	5
30	20	20	28	98	70	6	1	4	1	2	6	4.5	5	0	23	3	1	0	0	0	0	0	0	0	19.0833	16	8	8	9	11	0	7.2	8
19	10	11	30	70	40	4	0.666667	3	0.75	6	10	8	8	0	46	4	1	2	1	0	0	2	0.5	1	35.1212	26	3	12	13	4	1	6.6	4
30	20	19	30	99	69	6	1	4	1	2	4	3.25	3.5	0	30	6	1	1	0	0	0	1	0.25	1	18.6132	12	20	28	28	29	1	21.2	28
30	20	18	16	84	68	6	1	4	1	6	9	7.5	7.5	0	56	4	1	3	1	0	0	2	0.5	1	29.339	20	12	15	20	10	2	11.8	12
30	20	18	28	96	68	6	1	4	1	3	5	3.5	3	0	39	5	1	0	0	0	0	0	0	0	16.4286	12	10	15	11	12	1	9.8	11
30	20	18	26	94	68	6	1	4	1	5	9	7.5	8	0	45	6	1	0	0	0	0	0	0	0	31.75	20.5	9	20	19	21	2	14.2	19
30	18	20	24	92	68	6	1	4	1	5	7	6	6	0	26	5	1	0	0	0	0	0	0	0	24.8438	20	3	9	11	7	2	6.4	7
20	20	19	30	89	59	5	0.833333	4	1	3	7	4.75	4.5	0	28	5	1	0	0	0	0	0	0	0	18.9701	14	6	14	26	20	1	13.4	14
30	20	20	29	99	70	6	1	4	1	2	6	4	4	0	28	5	1	0	0	0	0	0	0	0	19.3594	14	12	16	15	15	6	12.8	15
20	20	6	27	73	46	4	0.666667	3	0.75	3	6	4	3	0	31	4	1	0	0	0	0	0	0	0	30.1579	28	2	7	3	7	0	3.8	3
16	20	17	23	76	53	5	0.833333	4	1	4	10	7.75	8.5	0	23	6	1	2	1	0	0	2	0.5	1	31.7632	28	5	12	8	12	1	7.6	8
30	20	12	30	92	62	6	1	3	0.75	2	4	3.33333	4	0	13	3	1	0	0	0	0	0	0	0	30.3448	30	4	8	7	10	0	5.8	7
29	19	19	29	96	67	6	1	4	1	3	3	3	3	0	24	6	1	0	0	0	0	0	0	0	22.12	19.5	8	7	13	20	2	10	8
20	10	2	0	32	32	3	0.5	1	0.25	2	2	2	2	0	0	0	0	0	0	0	0	0	0	0	16.1667	12.5	4	3	4	1	0	2.4	3
30	20	20	21	91	70	6	1	4	1	4	5	4.75	5	0	18	3	1	0	0	0	0	0	0	0	19.1429	12	10	14	14	11	0	9.8	11
30	20	11	14	75	61	6	1	3	0.75	4	9	7	8	0	51	4	1	0	0	0	0	0	0	0	21.7377	15	12	14	16	18	1	12.2	14
30	16	14	27	87	60	6	1	4	1	3	10	6.5	6.5	0	33	4	1	0	0	0	0	0	0	0	25.4324	16	10	6	11	10	0	7.4	10
30	20	19	23	92	69	6	1	4	1	3	8	5.75	6	0	49	2	1	0	0	0	0	0	0	0	23.8182	16	16	15	14	10	0	11	14
30	20	19	26	95	69	6	1	4	1	3	4	3.75	4	0	30	6	1	0	0	0	0	0	0	0	21.4697	17	15	16	18	15	2	13.2	15
30	19	13	30	92	62	6	1	2	0.5	3	3	3	3	0	32	3	1	0	0	0	0	0	0	0	23.075	22	9	13	8	10	0	8	9
28	20	20	28	96	68	6	1	4	1	3	4	3.75	4	0	23	6	1	0	0	0	0	0	0	0	32.9767	24	9	11	13	10	0	8.6	10
30	20	11	20	81	61	6	1	3	0.75	3	5	3.66667	3	0	28	0	0	0	0	0	0	0	0	0	22	19	3	3	5	6	0	3.4	3
23	17	6	29	75	46	5	0.833333	4	1	2	6	4	4	1	1	6	1	0	0	0	0	0	0	0	26.5	15.5	4	12	9	6	3	6.8	6
30	20	20	25	95	70	6	1	4	1	2	8	4.75	4.5	0	30	3	1	0	0	0	0	0	0	0	23.6727	14	10	16	15	12	2	11	12
30	20	20	30	100	70	6	1	4	1	2	6	4.25	4.5	0	36	4	1	0	0	0	0	0	0	0	19.9535	11	8	16	11	8	0	8.6	8
20	20	19	17	76	59	6	1	4	1	7	10	8.75	9	0	55	6	1	0	0	0	0	0	0	0	19.2667	12	10	9	14	11	1	9	10
26	19	18	25	88	63	6	1	4	1	2	11	6	5.5	0	48	5	1	2	2	0	0	2	0.5	1	31.3333	25	8	16	11	18	1	10.8	11
30	20	20	28	98	70	6	1	4	1	5	7	5.75	5.5	0	34	4	1	0	0	0	0	0	0	0	14.9241	12	7	21	27	24	0	15.8	21
29	20	18	11	78	67	6	1	4	1	3	5	4.25	4.5	0	53	5	1	2	2	2	0	3	0.75	1	32.4054	19	3	11	10	13	0	7.4	10
30	20	12	28	90	62	6	1	3	0.75	6	8	7	7	1	25	5	1	0	0	0	0	0	0	0	12.3182	9.5	4	5	6	3	1	3.8	4
30	20	18	29	97	68	6	1	3	0.75	4	5	4.33333	4	0	31	2	1	0	0	0	0	0	0	0	22.3214	18.5	3	11	6	8	0	5.6	6
30	20	8	28	86	58	6	1	1	0.25	3	3	3	3	0	26	4	1	0	0	0	0	0	0	0	18.0345	10	3	10	6	7	3	5.8	6
30	20	18	28	96	68	6	1	4	1	3	3	3	3	0	45	2	1	1	0	0	0	1	0.25	1	19.6341	17	10	12	9	10	0	8.2	10
30	20	12	26	88	62	6	1	4	1	6	9	7	6.5	0	50	5	1	0	0	0	0	0	0	0	23.5102	15	13	10	10	16	0	9.8	10
30	20	20	14	84	70	6	1	4	1	3	4	3.75	4	0	13	3	1	0	0	0	0	0	0	0	18.1408	14	11	21	19	19	1	14.2	19
30	20	18	13	81	68	6	1	4	1	4	10	7.25	7.5	0	53	5	1	1	0	0	0	1	0.25	1	19.2683	12	6	12	11	12	0	8.2	11
30	20	18	19	87	68	6	1	4	1	4	10	6.25	5.5	0	35	5	1	0	0	0	0	0	0	0	20.9688	15	13	20	13	15	1	12.4	13
20	10	7	0	37	37	4	0.666667	1	0.25	3	3	3	3	0	0	0	0	0	0	0	0	0	0	0	39.9	35.5	3	6	1	0	0	2	1
30	12	20	30	92	62	6	1	4	1	3	9	5.25	4.5	0	28	4	1	0	0	0	0	0	0	0	21.2424	14	9	7	8	8	1	6.6	8
30	20	20	27	97	70	6	1	4	1	4	6	4.75	4.5	0	50	2	1	0	0	0	0	0	0	0	15.0303	12	5	5	12	11	0	6.6	5
30	20	20	26	96	70	6	1	4	1	4	7	5.25	5	0	41	3	1	0	0	0	0	0	0	0	19.8824	14	13	14	15	9	0	10.2	13
30	20	20	20	90	70	6	1	4	1	2	4	3	3	0	30	3	1	0	0	0	0	0	0	0	15.3857	10	14	16	18	22	0	14	16
30	20	20	19	89	70	6	1	4	1	4	8	5.5	5	0	23	5	1	0	0	0	0	0	0	0	20.5231	15	15	14	21	15	0	13	15
30	20	20	20	90	70	6	1	4	1	5	8	6	5.5	0	48	5	1	0	0	0	0	0	0	0	23.6857	11.5	13	17	20	20	0	14	17
22	9	20	19	70	51	6	0.75	4	1	1	12	5	3.5	0	55	6	1	0	0	0	0	0	0	0	34.6061	27	6	3	5	16	3	6.6	5
30	18	19	23	90	67	6	0.75	4	1	5	19	11.25	10.5	0	48	4	1	0	0	0	0	0	0	0	22.9692	16	11	15	13	25	1	13	13
20	14	18	19	71	52	6	0.75	4	1	3	18	10.75	11	1	26	3	1	0	0	0	0	0	0	0	37.7812	22.5	3	8	5	11	5	6.4	5
30	19	19	21	89	68	6	0.75	4	1	12	22	18.75	20.5	0	39	3	1	0	0	0	0	0	0	0	20.9342	12	11	18	22	23	2	15.2	18
30	18	19	19	86	67	6	0.75	4	1	11	18	13	11.5	0	55	6	1	0	0	0	0	0	0	0	25.2222	14.5	5	14	27	25	1	14.4	14
28	17	19	17	81	64	4	0.5	4	1	14	25	19.75	20	0	58	6	1	0	0	0	0	0	0	0	22.6	16	5	13	11	21	0	10	11
30	20	19	14	83	69	5	0.625	4	1	12	29	16.75	13	0	37	5	1	0	0	0	0	0	0	0	18.375	15.5	8	19	8	13	0	9.6	8
30	13	19	14	76	62	6	0.75	4	1	2	26	15	16	0	60	5	1	0	0	0	0	0	0	0	24.4464	16	12	14	12	18	0	11.2	12
30	17	16	18	81	63	5	0.625	4	1	13	30	20.75	20	0	49	5	1	0	0	0	0	0	0	0	35.253	30	17	22	16	25	3	16.6	17
30	14	18	15	77	62	5	0.625	4	1	8	17	13	13.5	0	30	4	1	0	0	0	0	0	0	0	21.4872	15	7	11	4	14	2	7.6	7
20	0	5	0	25	25	3	0.375	2	0.5	14	22	18	18	0	0	3	1	0	0	0	0	0	0	0	22.5152	10	4	9	8	10	2	6.6	8
28	19	20	17	84	67	6	0.75	4	1	7	23	13.75	12.5	0	50	5	1	0	0	0	0	0	0	0	27.5094	16	8	14	14	15	2	10.6	14
30	17	20	14	81	67	4	0.5	4	1	11	30	21	21.5	0	42	5	1	0	0	0	0	0	0	0	24.5781	15.5	13	15	12	23	0	12.6	13
20	10	12	29	71	42	4	0.5	2	0.5	4	9	6.5	6.5	0	43	4	1	0	0	0	0	0	0	0	20.5476	10.5	7	3	8	18	6	8.4	7
20	10	14	23	67	44	5	0.625	2	0.5	5	13	9	9	1	58	2	1	0	0	0	0	0	0	0	30.125	21.5	8	10	7	21	8	10.8	8
30	18	19	17	84	67	5	0.625	4	1	6	30	16.75	15.5	0	48	4	1	0	0	0	0	0	0	0	23.7778	12	2	13	4	16	1	7.2	4
30	20	16	25	91	66	6	0.75	4	1	21	30	26.25	27	0	53	2	1	0	0	0	0	0	0	0	31.6296	26	4	7	7	9	0	5.4	7
30	15	18	20	83	63	4	0.5	4	1	11	15	13	13	0	58	1	1	0	0	0	0	0	0	0	20.5	16	7	12	6	8	1	6.8	7
30	20	19	25	94	69	5	0.625	4	1	5	14	9.75	10	0	34	6	1	0	0	0	0	0	0	0	33.4737	25	20	24	23	27	1	19	23
30	13	14	20	77	57	4	0.5	3	0.75	13	22	18.3333	20	0	46	5	1	0	0	0	0	0	0	0	33.46	17	7	10	8	21	4	10	8
20	10	20	20	70	50	5	0.625	4	1	10	18	14	14	0	60	6	1	0	0	0	0	0	0	0	37.9643	21.5	6	5	7	9	1	5.6	6
30	20	19	17	86	69	4	0.5	4	1	5	15	11.25	12.5	0	46	5	1	0	0	0	0	0	0	0	38.907	30	6	8	12	17	0	8.6	8
30	20	20	28	98	70	6	0.75	4	1	14	24	18	17	0	59	5	1	0	0	0	0	0	0	0	26.8036	24	9	16	10	20	1	11.2	10
23	20	15	19	77	58	7	0.875	4	1	3	11	6	5	0	37	4	1	0	0	0	0	0	0	0	30.8889	22	1	7	5	14	0	5.4	5
30	17	19	20	86	66	5	0.625	4	1	5	21	15	17	0	57	4	1	0	0	0	0	0	0	0	30.0847	20	5	15	16	23	0	11.8	15
30	15	17	22	84	62	6	0.75	4	1	15	17	15.5	15	0	39	5	1	0	0	0	0	0	0	0	30.5571	20.5	13	18	11	26	2	14	13
26	7	17	21	71	50	5	0.625	4	1	6	30	21	24	0	50	5	1	0	0	0	0	0	0	0	37.8298	26	5	14	9	17	2	9.4	9
30	20	19	12	81	69	5	0.625	4	1	16	23	19.25	19	0	56	2	1	0	0	0	0	0	0	0	23.913	14	6	12	9	19	0	9.2	9
30	19	17	11	77	66	5	0.625	4	1	6	20	11.5	10	0	50	3	1	0	0	0	0	0	0	0	16.8	12	3	6	8	17	1	7	6
30	16	18	16	80	64	4	0.5	4	1	8	30	20.75	22.5	0	53	4	1	0	0	0	0	0	0	0	25.2778	17	6	8	3	17	1	7	6
30	16	19	14	79	65	6	0.75	4	1	8	24	15.25	14.5	0	30	3	1	0	0	0	0	0	0	0	14.6935	8	11	17	14	20	0	12.4	14
30	20	18	27	95	68	6	0.75	4	1	16	29	24.75	27	0	28	4	1	0	0	0	0	0	0	0	18.0299	14	18	20	10	19	0	13.4	18
24	20	19	23	86	63	4	0.5	4	1	18	29	22.25	21	0	35	5	1	0	0	0	0	0	0	0	45.0263	30	4	10	4	20	0	7.6	4
30	18	19	19	86	67	7	0.875	4	1	20	27	23.25	23	0	45	4	1	0	0	0	0	0	0	0	29.589	25	14	16	14	28	1	14.6	14
30	15	19	10	74	64	5	0.625	4	1	4	29	12.25	8	0	56	4	1	0	0	0	0	0	0	0	23.8654	18.5	7	14	9	22	0	10.4	9
30	20	18	19	87	68	4	0.5	4	1	8	23	17.5	19.5	0	56	5	1	0	0	0	0	0	0	0	25.2549	18	10	17	8	16	0	10.2	10
30	16	20	19	85	66	4	0.5	4	1	15	21	18.25	18.5	0	58	6	1	0	0	0	0	0	0	0	18.7544	11	9	16	9	22	1	11.4	9
30	17	18	13	78	65	4	0.5	4	1	12	22	15.25	13.5	0	60	5	1	0	0	0	0	0	0	0	24.0357	14	10	17	8	20	1	11.2	10
30	13	18	20	81	61	5	0.625	4	1	9	30	22.5	25.5	0	57	5	1	0	0	0	0	0	0	0	27.3088	18.5	14	17	13	22	2	13.6	14
30	18	20	12	80	68	6	0.75	4	1	10	16	13.25	13.5	0	26	3	1	0	0	0	0	0	0	0	11.6774	7	3	7	5	16	0	6.2	5
30	19	17	19	85	66	5	0.625	4	1	4	20	11.75	11.5	0	58	4	1	0	0	0	0	0	0	0	24.5806	17	9	17	15	19	2	12.4	15
30	20	15	15	80	65	6	0.75	3	0.75	16	20	17.6667	17	0	51	3	1	0	0	0	0	0	0	0	24.3846	20	2	15	11	11	0	7.8	11
30	15	17	16	78	62	4	0.5	4	1	12	30	21	21	0	30	3	1	0	0	0	0	0	0	0	27.9524	18.5	7	13	8	14	0	8.4	8
30	18	19	18	85	67	8	1	4	1	15	18	16.5	16.5	0	34	5	1	0	0	0	0	0	0	0	23.6875	16	13	15	11	25	0	12.8	13
30	20	19	14	83	69	4	0.5	4	1	16	30	23	23	0	56	5	1	0	0	0	0	0	0	0	30.0811	20	5	11	7	14	0	7.4	7
30	20	19	23	92	69	5	0.625	4	1	18	27	22	21.5	0	49	4	1	0	0	0	0	0	0	0	27.5556	20	11	15	15	22	0	12.6	15
26	20	18	24	88	64	6	0.75	4	1	12	29	22.75	25	0	58	6	1	0	0	0	0	0	0	0	23.5122	17	4	10	9	16	2	8.2	9
30	20	11	27	88	61	5	0.625	4	1	8	19	13.25	13	0	31	5	1	0	0	0	0	0	0	0	24.7213	16	16	20	11	14	0	12.2	14
20	20	19	27	86	59	4	0.5	4	1	3	15	9.25	9.5	0	24	4	1	0	0	0	0	0	0	0	19.4468	12	5	12	11	19	0	9.4	11
30	10	16	17	73	56	7	0.875	4	1	23	30	27.25	28	0	56	5	1	0	0	0	0	0	0	0	30.5676	20	6	9	6	16	0	7.4	6
30	19	16	7	72	65	6	0.75	4	1	20	30	23.5	22	0	60	6	1	0	0	0	0	0	0	0	32.9836	21	12	17	13	16	3	12.2	13
13	20	15	24	72	48	4	0.5	4	1	25	30	27.5	27.5	0	58	3	1	0	0	0	0	0	0	0	28.6441	22	10	12	16	21	0	11.8	12
20	13	11	23	67	44	5	0.625	4	1	5	20	12	11.5	1	37	3	1	0	0	0	0	0	0	0	17.5897	8	6	10	9	11	3	7.8	9
30	20	17	26	93	67	5	0.625	4	1	8	26	14.75	12.5	0	56	5	1	0	0	0	0	0	0	0	20.2319	14	11	18	15	25	0	13.8	15
28	10	18	27	83	56	6	0.75	4	1	8	20	13.5	13	0	49	5	1	0	0	0	0	0	0	0	18.2593	13	8	15	11	20	0	10.8	11
30	17	19	19	85	66	6	0.75	4	1	15	24	18.25	17	0	33	2	1	0	0	0	0	0	0	0	18.02	11	7	13	10	18	2	10	10
30	20	17	23	90	67	4	0.5	4	1	8	23	13.25	11	0	45	2	1	0	0	0	0	0	0	0	33.7667	24	2	11	9	8	0	6	8
30	20	18	18	86	68	5	0.625	4	1	6	18	13.75	15.5	0	51	3	1	0	0	0	0	0	0	0	28.7097	21.5	10	13	14	24	1	12.4	13
30	16	19	20	85	65	6	0.75	4	1	12	27	18.75	18	0	54	6	1	0	0	0	0	0	0	0	36.3187	28	12	26	23	30	0	18.2	23
30	19	17	9	75	66	6	0.75	4	1	14	30	25.25	28.5	0	15	4	1	0	0	0	0	0	0	0	40.0583	32	22	26	25	27	3	20.6	25
29	20	17	20	86	66	5	0.625	4	1	17	24	20.25	20	0	43	5	1	0	0	0	0	0	0	0	25.5312	16	9	13	17	24	1	12.8	13
30	4	18	23	75	52	5	0.625	4	1	4	18	12.5	14	0	40	4	1	0	0	0	0	0	0	0	27.0851	20	8	10	8	21	0	9.4	8
30	16	19	12	77	65	6	0.75	4	1	6	23	13.25	12	0	58	5	1	0	0	0	0	0	0	0	33.1053	20	10	12	12	21	2	11.4	12
30	20	18	24	92	68	6	0.75	4	1	11	24	17.5	17.5	0	56	5	1	0	0	0	0	0	0	0	28.9815	20	9	14	11	20	0	10.8	11
28	16	16	14	74	60	5	0.625	4	1	2	28	10.5	6	0	55	6	1	0	0	0	0	0	0	0	48.3333	40	10	11	15	11	1	9.6	11
30	10	16	14	70	56	3	0.375	4	1	12	27	20.5	21.5	0	53	3	1	0	0	0	0	0	0	0	27.2059	17	5	14	7	7	1	6.8	7
30	17	19	14	80	66	7	0.875	4	1	12	29	24.5	28.5	0	56	5	1	0	0	0	0	0	0	0	28.7412	18	15	19	20	28	2	16.8	19
30	16	8	18	72	54	3	0.375	3	0.75	11	18	15	16	0	58	4	1	0	0	0	0	0	0	0	24.4694	16	13	10	11	14	1	9.8	11
20	12	14	19	65	46	5	0.625	4	1	9	20	16	17.5	1	54	6	1	0	0	0	0	0	0	0	33.3544	26	8	14	24	17	16	15.8	16
30	20	13	10	73	63	6	0.75	4	1	13	25	20.75	22.5	0	35	2	1	0	0	0	0	0	0	0	24.5357	20	18	11	10	16	1	11.2	11
30	14	18	18	80	62	6	0.75	4	1	4	13	8	7.5	0	22	5	1	0	0	0	0	0	0	0	41.9167	34	10	11	4	11	0	7.2	10
30	14	18	18	80	62	6	0.75	4	1	4	13	8	7.5	0	60	5	1	0	0	0	0	0	0	0	41.9167	34	10	11	4	11	0	7.2	10
30	2	19	22	73	51	6	0.75	4	1	2	15	8.75	9	0	27	5	1	0	0	0	0	0	0	0	36.8679	26	13	14	11	15	0	10.6	13
30	17	17	25	89	64	4	0.5	4	1	5	22	15.25	17	0	52	4	1	0	0	0	0	0	0	0	33.3889	23.5	9	11	5	10	1	7.2	9
30	15	17	12	74	62	4	0.5	4	1	10	24	14	11	0	54	3	1	0	0	0	0	0	0	0	17.234	8	8	10	9	20	0	9.4	9
30	17	17	10	74	64	5	0.625	4	1	6	23	16.5	18.5	0	56	6	1	0	0	0	0	0	0	0	24.403	17	13	16	9	27	2	13.4	13
20	20	18	16	74	58	5	0.625	4	1	4	19	13	14.5	0	56	3	1	0	0	0	0	0	0	0	20.1961	8	7	15	8	18	2	10	8
30	18	20	22	90	68	6	0.75	4	1	6	15	10	9.5	0	57	3	1	0	0	0	0	0	0	0	35.7895	28	5	12	10	9	2	7.6	9
30	18	19	29	96	67	4	0.5	4	1	14	23	18.75	19	0	41	4	1	0	0	0	0	0	0	0	15.3016	10	13	11	15	24	0	12.6	13
26	20	16	16	78	62	4	0.5	4	1	7	17	11.5	11	0	52	5	1	0	0	0	0	0	0	0	25.6129	22	4	11	6	10	0	6.2	6
20	20	17	13	70	57	4	0.5	4	1	16	30	21.75	20.5	0	58	4	1	0	0	0	0	0	0	0	28.2787	22	13	14	13	20	1	12.2	13
20	10	2	0	32	32	1	0.125	1	0.25	5	5	5	5	0	0	0	0	0	0	0	0	0	0	0	19.6316	12	8	6	2	3	0	3.8	3
26	15	19	24	84	60	5	0.625	4	1	7	30	17.75	17	0	56	5	1	0	0	0	0	0	0	0	34.4493	24	13	20	14	21	1	13.8	14
30	18	20	21	89	68	6	0.75	4	1	11	17	15	16	0	34	3	1	0	0	0	0	0	0	0	19.9302	13.5	11	26	23	25	1	17.2	23
28	15	11	0	54	54	6	0.75	4	1	13	16	14	13.5	0	0	3	1	0	0	0	0	0	0	0	29.8103	16	8	14	15	19	2	11.6	14
27	16	18	22	83	61	5	0.625	4	1	15	20	17.75	18	0	59	5	1	0	0	0	0	0	0	0	35.9429	22	2	10	11	12	0	7	10
20	20	13	17	70	53	3	0.375	3	0.75	10	28	21.6667	27	0	10	4	1	0	0	0	0	0	0	0	43.0312	28	3	6	6	14	3	6.4	6
20	20	13	17	70	53	3	0.375	3	0.75	10	28	21.6667	27	0	35	4	1	0	0	0	0	0	0	0	43.0312	28	3	6	6	14	3	6.4	6
30	18	18	22	88	66	6	0.75	4	1	8	29	21.75	25	0	37	4	1	0	0	0	0	0	0	0	31.0317	16	13	15	13	22	0	12.6	13
30	19	17	22	88	66	5	0.625	3	0.75	20	27	23	22	0	58	4	1	0	0	0	0	0	0	0	23.6667	16.5	14	16	8	15	1	10.8	14
30	13	17	19	79	60	5	0.625	4	1	7	27	19.25	21.5	0	60	3	1	0	0	0	0	0	0	0	28.25	19	11	11	10	12	0	8.8	11
30	14	19	19	82	63	5	0.625	4	1	7	22	14.5	14.5	0	46	1	1	0	0	0	0	0	0	0	20.9474	16	1	4	5	9	0	3.8	4
28	16	15	22	81	59	5	0.625	3	0.75	7	26	14	9	0	59	5	1	0	0	0	0	0	0	0	25.7568	14	2	12	11	11	1	7.4	11
30	19	19	22	90	68	5	0.625	4	1	11	26	17.75	17	0	48	1	1	0	0	0	0	0	0	0	24.027	22	4	10	8	15	0	7.4	8
30	19	17	16	82	66	4	0.5	4	1	9	24	17.25	18	0	43	1	1	0	0	0	0	0	0	0	22.5493	16	10	21	19	21	0	14.2	19
23	20	19	10	72	62	4	0.5	4	1	21	29	25.5	26	0	58	6	1	0	0	0	0	0	0	0	21.2951	14	6	15	16	23	1	12.2	15
30	14	17	28	89	61	4	0.5	4	1	7	16	10.75	10	0	42	6	1	0	0	0	0	0	0	0	27.0312	16	4	6	7	14	1	6.4	6
30	19	19	18	86	68	7	0.875	4	1	7	16	11	10.5	0	21	3	1	0	0	0	0	0	0	0	19.0727	11	6	15	8	25	0	10.8	8
20	15	19	24	78	54	6	0.75	4	1	6	24	16.25	17.5	0	50	4	1	0	0	0	0	0	0	0	35.6061	24	6	4	8	13	2	6.6	6
20	15	19	24	78	54	6	0.75	4	1	6	24	16.25	17.5	0	60	4	1	0	0	0	0	0	0	0	35.6061	24	6	4	8	13	2	6.6	6
30	20	18	16	84	68	5	0.625	4	1	5	30	15.75	14	0	59	6	1	0	0	0	0	0	0	0	29.66	25.5	9	13	7	21	0	10	9
30	10	19	24	83	59	5	0.625	4	1	4	18	10.75	10.5	0	44	4	1	0	0	0	0	0	0	0	23.75	22	13	17	10	20	0	12	13
30	18	20	28	96	68	5	0.625	4	1	2	18	11	12	0	56	3	1	0	0	0	0	0	0	0	24.7561	20	8	14	5	14	0	8.2	8
30	18	18	28	94	66	5	0.625	4	1	5	16	8.75	7	0	32	4	1	0	0	0	0	0	0	0	30.8837	26	6	10	9	18	0	8.6	9
30	20	15	15	80	65	4	0.5	4	1	15	18	16.25	16	0	37	3	1	0	0	0	0	0	0	0	23.5676	18	7	9	10	11	0	7.4	9
30	20	19	22	91	69	4	0.5	4	1	18	24	20.25	19.5	0	56	5	1	0	0	0	0	0	0	0	28.0179	16	10	13	12	20	1	11.2	12
30	19	17	14	80	66	4	0.5	4	1	6	18	12.25	12.5	0	20	5	1	0	0	0	0	0	0	0	21.6119	20	17	21	12	17	0	13.4	17
30	13	18	15	76	61	5	0.625	4	1	7	21	13.25	12.5	0	57	2	1	0	0	0	0	0	0	0	24.9231	18.5	4	5	5	11	1	5.2	5
30	16	18	10	74	64	5	0.625	4	1	6	19	10.75	9	0	34	3	1	0	0	0	0	0	0	0	26.9211	20	10	7	7	14	0	7.6	7
30	15	17	19	81	62	5	0.625	4	1	4	23	13.75	14	0	58	4	1	0	0	0	0	0	0	0	18.0847	14	8	16	11	23	1	11.8	11
30	18	18	21	87	66	4	0.5	4	1	16	28	21.25	20.5	0	60	5	1	0	0	0	0	0	0	0	20.6327	14	12	10	5	22	0	9.8	10
30	14	15	17	76	59	4	0.5	4	1	11	23	16	15	0	58	4	1	0	0	0	0	0	0	0	32.3611	29	6	9	7	14	0	7.2	7
30	20	19	14	83	69	5	0.625	4	1	15	31	26.5	30	0	41	1	1	0	0	0	0	0	0	0	17.7778	10	4	9	10	13	0	7.2	9
30	16	17	21	84	63	4	0.5	4	1	10	30	19.25	18.5	0	48	6	1	0	0	0	0	0	0	0	38.025	28	6	9	5	19	1	8	6
30	20	17	14	81	67	5	0.625	4	1	10	20	15	15	0	50	4	1	0	0	0	0	0	0	0	19.0714	14	11	10	8	13	0	8.4	10
30	13	18	20	81	61	5	0.625	4	1	3	24	12	10.5	0	55	5	1	0	0	0	0	0	0	0	28.4328	22	14	15	16	19	3	13.4	15
30	18	18	13	79	66	5	0.625	4	1	7	25	14.5	13	0	27	4	1	0	0	0	0	0	0	0	27.94	16.5	3	8	15	24	0	10	8
28	16	18	19	81	62	4	0.5	4	1	23	30	27.5	28.5	0	58	5	1	0	0	0	0	0	0	0	32.4878	24	8	10	9	14	0	8.2	9
30	17	18	27	92	65	4	0.5	4	1	13	30	19.25	17	0	40	5	1	0	0	0	0	0	0	0	19.3194	16	16	17	15	24	0	14.4	16
30	20	19	24	93	69	5	0.625	4	1	15	30	23.75	25	0	58	6	1	0	0	0	0	0	0	0	29.9552	22	11	16	14	26	0	13.4	14
30	20	20	29	99	70	6	0.75	4	1	12	20	16.75	17.5	0	58	3	1	0	0	0	0	0	0	0	32	22	11	14	13	26	1	13	13
30	18	17	24	89	65	6	0.75	4	1	9	22	16	16.5	0	36	3	1	0	0	0	0	0	0	0	19.9701	12	11	16	14	25	1	13.4	14
18	18	5	0	41	41	3	0.375	2	0.5	6	14	10	10	0	0	3	1	0	0	0	0	0	0	0	43.5333	37	2	5	5	3	0	3	3
30	19	19	22	90	68	4	0.5	4	1	11	30	18.25	16	0	51	5	1	0	0	0	0	0	0	0	17.7551	14	8	13	9	19	0	9.8	9
30	16	12	14	72	58	4	0.5	4	1	9	33	16.5	12	0	56	3	1	0	0	0	0	0	0	0	17.234	8	7	10	12	17	1	9.4	10
20	20	10	0	50	50	4	0.5	4	1	20	30	26.5	28	0	0	1	1	0	0	0	0	0	0	0	30.9286	16.5	9	15	9	5	4	8.4	9
30	19	15	13	77	64	4	0.5	4	1	10	18	14.25	14.5	0	36	5	1	0	0	0	0	0	0	0	29.7727	20	6	6	12	20	0	8.8	6
30	15	18	16	79	63	5	0.625	4	1	16	27	21.5	21.5	0	26	3	1	0	0	0	0	0	0	0	24.3919	19.5	15	16	15	26	2	14.8	15
30	18	17	19	84	65	5	0.625	4	1	8	22	16	17	0	53	2	1	0	0	0	0	0	0	0	19.8537	14	9	11	10	11	0	8.2	10
23	18	8	23	72	49	4	0.5	4	1	6	27	15.75	15	0	53	3	1	0	0	0	0	0	0	0	41.0476	26	7	5	3	6	0	4.2	5
30	17	19	18	84	66	5	0.625	4	1	9	29	18.75	18.5	0	60	3	1	0	0	0	0	0	0	0	24.5517	18	2	7	7	11	2	5.8	7
30	20	20	27	97	70	6	0.75	4	1	2	24	9	5	0	25	2	1	0	0	0	0	0	0	0	30.0667	20.5	16	13	10	20	1	12	13
28	18	18	20	84	64	4	0.5	4	1	8	23	16	16.5	0	45	5	1	0	0	0	0	0	0	0	30.375	23.5	3	7	6	13	3	6.4	6
30	20	19	29	98	69	6	0.75	4	1	13	29	24.75	28.5	0	27	4	1	0	0	0	0	0	0	0	26.0267	16	13	19	20	22	1	15	19
30	15	18	24	87	63	6	0.75	4	1	9	20	14.25	14	0	58	3	1	0	0	0	0	0	0	0	21.4444	18.5	9	13	13	18	1	10.8	13
30	9	15	19	73	54	6	0.75	4	1	9	25	15.75	14.5	0	55	4	1	0	0	0	0	0	0	0	26.7143	22	9	10	8	19	3	9.8	9
20	18	6	28	72	44	5	0.625	4	1	2	24	14.75	16.5	0	51	0	0	0	0	0	0	0	0	0	21.9091	15	6	4	4	8	0	4.4	4
30	13	20	22	85	63	5	0.625	4	1	7	14	11	11.5	0	44	5	1	0	0	0	0	0	0	0	14.4565	7.5	6	8	11	21	0	9.2	8
30	20	18	16	84	68	5	0.625	4	1	9	25	15.75	14.5	0	58	4	1	0	0	0	0	0	0	0	26.6885	22	13	10	17	21	0	12.2	13
26	19	15	10	70	60	5	0.625	3	0.75	14	17	15	14	0	26	5	1	0	0	0	0	0	0	0	21.1111	11.5	5	10	8	11	2	7.2	8
30	19	19	21	89	68	6	0.75	4	1	3	11	7	7	0	27	4	1	0	0	0	0	0	0	0	27.0182	20	10	11	13	21	0	11	11
30	20	18	26	94	68	4	0.5	4	1	11	19	15.25	15.5	0	43	5	1	0	0	0	0	0	0	0	26.6118	20	13	17	25	29	1	17	17
26	20	15	23	84	61	4	0.5	4	1	13	28	20.5	20.5	0	60	5	1	0	0	0	0	0	0	0	20.7826	15.5	9	9	8	20	0	9.2	9
16	19	17	20	72	52	4	0.5	4	1	6	30	19	20	0	56	0	0	0	0	0	0	0	0	0	27.7917	19	1	8	5	10	0	4.8	5
30	20	18	27	95	68	7	0.875	4	1	7	15	12	13	0	58	5	1	0	0	0	0	0	0	0	39.68	27.5	20	22	30	28	0	20	22
30	19	19	20	88	68	5	0.625	4	1	7	28	16	14.5	0	52	6	1	0	0	0	0	0	0	0	28.3043	22	18	15	11	23	0	13.4	15
30	16	15	13	74	61	4	0.5	4	1	12	21	16.25	16	0	25	5	1	0	0	0	0	0	0	0	16.7692	12	5	9	10	15	0	7.8	9
30	18	18	23	89	66	5	0.625	4	1	4	24	11.75	9.5	0	31	5	1	0	0	0	0	0	0	0	18.8413	13	8	12	20	23	0	12.6	12
30	18	17	15	80	65	6	0.75	4	1	8	26	12.75	8.5	0	56	1	1	0	0	0	0	0	0	0	28.0526	24	6	11	8	13	0	7.6	8
30	19	19	18	86	68	6	0.75	4	1	6	30	14.5	11	0	29	6	1	0	0	0	0	0	0	0	24.6667	18	10	18	15	22	1	13.2	15
30	20	18	14	82	68	7	0.875	4	1	3	11	8.5	10	0	40	2	1	0	0	0	0	0	0	0	23.1	16	13	18	15	24	0	14	15
30	9	19	26	84	58	6	0.75	4	1	7	11	9	9	0	40	4	1	0	0	0	0	0	0	0	23.875	16.5	14	11	9	14	0	9.6	11
16	18	15	21	70	49	5	0.625	4	1	16	20	18.5	19	0	58	3	1	0	0	0	0	0	0	0	32.2143	29	4	8	4	10	2	5.6	4
30	14	17	10	71	61	6	0.75	4	1	1	26	17	20.5	0	44	4	1	0	0	0	0	0	0	0	21.9688	12	3	7	7	13	2	6.4	7
26	10	18	27	81	54	5	0.625	4	1	14	25	18.25	17	1	51	2	1	0	0	0	0	0	0	0	36.7419	20	1	11	2	13	4	6.2	4
20	20	18	19	77	58	5	0.625	4	1	5	26	17.75	20	0	57	2	1	0	0	0	0	0	0	0	23.4333	21.5	5	7	6	11	1	6	6
30	16	18	22	86	64	5	0.625	4	1	7	24	13.25	11	0	53	6	1	0	0	0	0	0	0	0	18.6981	15	7	14	9	23	0	10.6	9
30	19	17	22	88	66	6	0.75	4	1	8	14	11.5	12	0	55	5	1	0	0	0	0	0	0	0	18.08	10	16	17	14	28	0	15	16
30	20	19	1	70	69	4	0.5	4	1	8	23	15	14.5	0	60	5	1	0	0	0	0	0	0	0	30.9615	26	5	12	9	23	3	10.4	9
30	20	20	23	93	70	5	0.625	4	1	5	13	10.5	12	0	39	4	1	0	0	0	0	0	0	0	24.4865	22	7	10	5	15	0	7.4	7
10	11	6	0	27	27	3	0.375	4	1	2	13	8.5	9.5	0	0	1	1	0	0	0	0	0	0	0	17.1471	7	8	8	7	11	0	6.8	8
20	14	20	21	75	54	4	0.5	4	1	4	8	5.75	5.5	0	20	4	1	0	0	0	0	0	0	0	33.7419	19	4	8	8	10	1	6.2	8
20	20	19	22	81	59	6	0.75	4	1	9	30	18.75	18	0	57	3	1	0	0	0	0	0	0	0	37.5319	27	8	12	12	14	1	9.4	12
30	12	18	24	84	60	6	0.75	4	1	16	30	21.5	20	0	54	5	1	0	0	0	0	0	0	0	18.8095	12	11	23	10	18	1	12.6	11
30	20	17	20	87	67	5	0.625	4	1	4	24	15.25	16.5	0	58	6	1	0	0	0	0	0	0	0	32.7971	20	13	16	15	22	1	13.4	15
30	19	18	14	81	67	4	0.5	4	1	12	17	14	13.5	0	47	6	1	0	0	0	0	0	0	0	16.3671	13	11	19	22	27	0	15.8	19
26	11	18	24	79	55	6	0.75	4	1	7	26	18.5	20.5	1	58	4	1	0	0	0	0	0	0	0	33.6809	23	9	14	7	12	5	9.4	9
30	20	17	24	91	67	4	0.5	4	1	21	24	22.25	22	0	41	4	1	0	0	0	0	0	0	0	24.5738	16	10	15	14	21	1	12.2	14
29	20	18	14	81	67	5	0.625	4	1	8	27	17.5	17.5	0	29	3	1	0	0	0	0	0	0	0	30.1687	19	12	21	22	26	2	16.6	21
30	17	19	14	80	66	7	0.875	4	1	11	26	18.5	18.5	0	29	2	1	0	0	0	0	0	0	0	32.9394	24	7	7	8	11	0	6.6	7
19	9	19	23	70	47	3	0.375	4	1	15	26	19.25	18	0	51	2	1	0	0	0	0	0	0	0	12.6774	6	6	7	4	12	2	6.2	6
20	17	18	15	70	55	4	0.5	4	1	9	25	17.25	17.5	0	37	6	1	0	0	0	0	0	0	0	27.0263	15	1	6	15	15	1	7.6	6
30	20	19	14	83	69	7	0.875	4	1	12	24	18.25	18.5	1	29	6	1	0	0	0	0	0	0	0	27.6456	16	15	10	17	27	10	15.8	15
30	18	17	8	73	65	6	0.75	4	1	10	21	14	12.5	0	17	6	1	0	0	0	0	0	0	0	37.5155	26	15	23	29	30	0	19.4	23
27	20	18	16	81	65	7	0.875	4	1	8	18	12	11	0	22	5	1	0	0	0	0	0	0	0	22.06	14.5	6	13	11	20	0	10	11
30	16	17	14	77	63	7	0.875	4	1	5	17	9	7	0	47	3	1	0	0	0	0	0	0	0	19.7553	14	18	25	23	27	1	18.8	23
28	15	18	13	74	61	4	0.5	4	1	15	30	23	23.5	0	24	5	1	0	0	0	0	0	0	0	29.8837	17	4	11	9	17	2	8.6	9
30	16	18	12	76	64	6	0.75	4	1	6	14	8.5	7	0	9	2	1	0	0	0	0	0	0	0	22.6042	17.5	14	10	8	15	1	9.6	10
30	18	17	20	85	65	5	0.625	4	1	6	28	17	17	0	57	3	1	0	0	0	0	0	0	0	21.1731	20	10	13	8	20	1	10.4	10
30	9	17	19	75	56	6	0.75	4	1	5	14	8.5	7.5	0	45	6	1	0	0	0	0	0	0	0	30.5938	12	3	7	5	17	0	6.4	5
30	15	18	21	84	63	5	0.625	4	1	14	22	17.75	17.5	1	55	6	1	0	0	0	0	0	0	0	37.0469	22.5	11	16	9	22	6	12.8	11
30	18	20	28	96	68	5	0.625	4	1	4	19	10.5	9.5	0	58	3	1	0	0	0	0	0	0	0	24.3934	20	18	13	9	21	0	12.2	13
30	20	19	25	94	69	6	0.75	4	1	8	22	16.5	18	0	50	3	1	0	0	0	0	0	0	0	25.5	16	7	15	9	21	2	10.8	9
30	18	17	21	86	65	5	0.625	4	1	9	24	16.75	17	0	45	4	1	0	0	0	0	0	0	0	28.3243	20	7	7	6	15	2	7.4	7
30	20	18	27	95	68	5	0.625	4	1	4	20	11.5	11	0	40	5	1	0	0	0	0	0	0	0	26.4474	20	13	19	19	25	0	15.2	19
23	19	14	26	82	56	5	0.625	4	1	4	27	15.75	16	1	39	4	1	0	0	0	0	0	0	0	30.7288	22	8	14	13	18	6	11.8	13
30	18	19	28	95	67	5	0.625	4	1	5	25	12.75	10.5	0	47	6	1	0	0	0	0	0	0	0	25.9103	20	11	22	22	23	0	15.6	22
30	18	19	24	91	67	4	0.5	4	1	18	30	25.25	26.5	0	42	5	1	0	0	0	0	0	0	0	20.6962	14	15	17	20	27	0	15.8	17
30	12	10	18	70	52	4	0.5	4	1	3	30	13	9.5	0	28	2	1	0	0	0	0	0	0	0	16.1538	9	5	7	5	9	0	5.2	5
30	19	19	17	85	68	6	0.75	4	1	21	26	23.25	23	0	58	6	1	0	0	0	0	0	0	0	26.2273	20	8	11	8	17	0	8.8	8
30	13	19	17	79	62	4	0.5	4	1	11	26	19.25	20	0	59	1	1	0	0	0	0	0	0	0	28.5758	18	8	11	8	5	1	6.6	8
28	15	19	11	73	62	7	0.875	4	1	2	14	6.75	5.5	1	19	3	1	0	0	0	0	0	0	0	31.8333	22.5	9	14	8	12	5	9.6	9
30	14	20	19	83	64	5	0.625	4	1	9	24	14.25	12	0	42	4	1	0	0	0	0	0	0	0	29.3962	23	10	13	10	20	0	10.6	10
20	13	19	24	76	52	6	0.75	4	1	6	14	10.75	11.5	0	51	3	1	0	0	0	0	0	0	0	37.4242	38	5	7	6	14	1	6.6	6
30	15	19	17	81	64	5	0.625	4	1	4	14	7	5	0	42	3	1	0	0	0	0	0	0	0	16.6562	11	4	11	8	8	1	6.4	8
30	19	19	13	81	68	4	0.5	4	1	7	17	12.25	12.5	0	24	4	1	0	0	0	0	0	0	0	28.2154	21	16	12	13	24	0	13	13
30	14	18	27	89	62	4	0.5	4	1	16	27	20.5	19.5	0	60	4	1	0	0	0	0	0	0	0	33.5085	26	15	12	9	23	0	11.8	12
6	6	9	0	21	21	2	0.25	3	0.75	4	9	7	8	0	0	2	1	0	0	0	0	0	0	0	30.2121	19	7	10	7	8	1	6.6	7
10	8	6	0	24	24	2	0.25	3	0.75	10	19	13.3333	11	0	0	1	1	0	0	0	0	0	0	0	31.7857	19	9	8	6	5	0	5.6	6
30	18	19	20	87	67	6	0.75	4	1	17	29	24.75	26.5	0	58	5	1	0	0	0	0	0	0	0	31.1059	23	15	19	24	27	0	17	19
30	18	18	19	85	66	5	0.625	4	1	12	30	21.5	22	0	34	4	1	0	0	0	0	0	0	0	24.2115	14	9	14	11	18	0	10.4	11
30	14	15	22	81	59	5	0.625	4	1	11	17	13.25	12.5	0	47	5	1	0	0	0	0	0	0	0	29.8868	22	7	14	12	20	0	10.6	12
30	18	19	25	92	67	5	0.625	4	1	6	14	9.5	9	0	52	4	1	0	0	0	0	0	0	0	20.4848	15	13	15	16	21	1	13.2	15
30	20	19	26	95	69	6	0.75	4	1	12	23	17.75	18	0	39	4	1	0	0	0	0	0	0	0	27.8636	18	5	11	9	19	0	8.8	9
30	18	18	22	88	66	5	0.625	4	1	9	27	20	22	0	56	5	1	0	0	0	0	0	0	0	28.02	20.5	8	15	6	20	1	10	8
30	20	17	17	84	67	6	0.75	4	1	18	24	20.5	20	0	41	5	1	0	0	0	0	0	0	0	20.8235	15	9	16	11	14	1	10.2	11
30	17	19	13	79	66	5	0.625	4	1	10	23	17	17.5	0	50	5	1	0	0	0	0	0	0	0	22.8113	10	8	17	13	14	1	10.6	13
10	10	7	2	27	27	5	0.625	3	0.75	16	21	18.3333	18	0	0	0	0	0	0	0	0	0	0	0	31.0769	13	0	3	4	3	3	2.6	3
20	16	16	23	75	52	5	0.625	4	1	1	14	9.5	11.5	1	42	6	1	0	0	0	0	0	0	0	12.7797	8	7	8	12	24	8	11.8	8
30	14	17	14	75	61	4	0.5	4	1	5	11	9	10	0	30	5	1	0	0	0	0	0	0	0	31.1143	21	6	10	10	8	1	7	8
30	15	19	14	78	64	5	0.625	4	1	7	19	13	13	0	46	6	1	0	0	0	0	0	0	0	20	14	12	8	8	17	0	9	8
30	19	19	14	82	68	5	0.625	4	1	11	23	16	15	0	37	4	1	0	0	0	0	0	0	0	25.7273	15	4	8	9	20	3	8.8	8
30	7	18	25	80	55	6	0.75	4	1	2	28	14.25	13.5	0	54	5	1	0	0	0	0	0	0	0	29.3714	17	5	8	6	16	0	7	6
20	10	12	20	62	42	1	0.125	3	0.75	1	20	9.33333	7	1	40	0	0	0	0	0	0	0	0	0	17.2308	17	1	2	3	5	2	2.6	2
30	18	17	24	89	65	5	0.625	4	1	9	17	14.75	16.5	0	52	4	1	0	0	0	0	0	0	0	27.137	18	13	20	19	21	0	14.6	19
30	13	18	20	81	61	5	0.625	4	1	10	30	15.75	11.5	0	46	5	1	0	0	0	0	0	0	0	20.5085	12	8	11	16	23	1	11.8	11
30	20	15	26	91	65	6	0.75	4	1	22	31	27	27.5	0	60	5	1	0	0	0	0	0	0	0	48.5172	29	18	23	19	24	3	17.4	19
25	18	10	17	70	53	5	0.625	4	1	8	29	17	15.5	0	58	4	1	0	0	0	0	0	0	0	31.1633	20	6	13	10	20	0	9.8	10
30	20	18	15	83	68	5	0.625	4	1	8	25	15.75	15	0	53	3	1	0	0	0	0	0	0	0	25.803	18	12	19	14	21	0	13.2	14
30	18	16	18	82	64	6	0.75	4	1	6	25	16.25	17	0	49	4	1	0	0	0	0	0	0	0	29.4521	24	11	18	18	25	1	14.6	18
30	16	19	9	74	65	6	0.75	4	1	15	25	20.75	21.5	0	23	3	1	0	0	0	0	0	0	0	21.2807	16	13	15	10	19	0	11.4	13
30	18	16	16	80	64	6	0.75	4	1	5	16	10.25	10	0	19	4	1	0	0	0	0	0	0	0	22.8421	14	5	10	4	18	1	7.6	5
30	18	7	17	72	55	4	0.5	4	1	14	27	20.5	20.5	0	37	5	1	0	0	0	0	0	0	0	32.4222	23	8	14	10	12	1	9	10
30	20	20	18	88	70	6	0.75	4	1	7	26	17	17.5	0	57	5	1	0	0	0	0	0	0	0	24.0448	18	12	16	14	24	1	13.4	14
30	15	15	12	72	60	7	0.875	4	1	18	23	19.75	19	0	52	6	1	0	0	0	0	0	0	0	35.2642	26	11	12	10	20	0	10.6	11
30	20	18	19	87	68	4	0.5	4	1	7	18	13.5	14.5	0	58	5	1	0	0	0	0	0	0	0	28.2632	23.5	5	9	10	14	0	7.6	9
30	20	19	25	94	69	7	0.875	4	1	8	19	13	12.5	0	37	2	1	0	0	0	0	0	0	0	11.8772	9	16	12	9	19	0	11.2	12
30	15	17	23	85	62	4	0.5	3	0.75	15	26	22	25	0	56	4	1	0	0	0	0	0	0	0	14.1	9	2	11	10	17	0	8	10
26	14	17	21	78	57	7	0.875	4	1	7	12	9	8.5	0	34	4	1	0	0	0	0	0	0	0	26.5652	19	4	5	4	8	2	4.6	4
28	19	17	23	87	64	7	0.875	4	1	15	28	20.25	19	0	56	4	1	0	0	0	0	0	0	0	23.2083	18	7	7	10	24	0	9.6	7
20	10	11	18	59	41	4	0.5	2	0.5	7	19	13	13	1	53	4	1	0	0	0	0	0	0	0	29.1389	12	4	6	1	12	13	7.2	6
30	19	16	18	83	65	5	0.625	4	1	12	29	23	25.5	0	48	6	1	0	0	0	0	0	0	0	30.2778	22.5	7	13	12	20	1	10.6	12
18	20	15	18	71	53	5	0.625	4	1	19	24	21	20.5	1	41	5	1	0	0	0	0	0	0	0	31.6145	20	15	20	16	22	10	16.6	16
30	18	17	26	91	65	5	0.625	4	1	12	30	18.25	15.5	0	57	3	1	0	0	0	0	0	0	0	21.9811	16	20	28	28	28	2	21.2	28
30	16	19	29	94	65	4	0.5	4	1	19	26	22	21.5	1	49	3	1	0	0	0	0	0	0	0	23.0909	20	11	10	4	6	2	6.6	6
30	20	18	21	89	68	4	0.5	4	1	4	27	16.75	18	0	48	4	1	0	0	0	0	0	0	0	43.4211	34	10	16	12	19	0	11.4	12
18	18	9	21	66	45	4	0.5	4	1	9	26	17	16.5	1	58	2	1	0	0	0	0	0	0	0	27	14.5	8	8	10	7	7	8	8
30	10	20	19	79	60	5	0.625	4	1	18	27	21	19.5	0	46	4	1	0	0	0	0	0	0	0	26.3247	17	15	20	18	23	1	15.4	18
30	16	18	17	81	64	4	0.5	4	1	3	25	14.75	15.5	0	57	5	1	0	0	0	0	0	0	0	25.3846	18	6	14	17	25	3	13	14
30	15	18	26	89	63	5	0.625	4	1	23	29	26.5	27	0	45	5	1	0	0	0	0	0	0	0	22.7167	14.5	5	17	13	24	1	12	13
30	16	17	15	78	63	4	0.5	4	1	3	30	13.75	11	0	57	6	1	0	0	0	0	0	0	0	22.4138	17	5	5	4	13	2	5.8	5
30	12	13	15	70	55	5	0.625	2	0.5	2	19	10.5	10.5	0	56	6	1	0	0	0	0	0	0	0	39.3333	27	5	16	14	20	2	11.4	14
30	15	16	26	87	61	6	0.75	4	1	17	30	24.25	25	1	59	5	1	0	0	0	0	0	0	0	20.9867	16	12	16	13	26	8	15	13
30	5	19	28	82	54	4	0.5	4	1	7	24	14.75	14	0	26	2	1	0	0	0	0	0	0	0	27.3103	18	4	5	6	13	1	5.8	5
30	20	16	23	89	66	6	0.75	4	1	17	30	26.75	30	0	55	6	1	0	0	0	0	0	0	0	31.3766	21	11	18	16	28	2	15	16
30	20	18	21	89	68	5	0.625	4	1	13	29	23.25	25.5	0	27	2	1	0	0	0	0	0	0	0	17.8	15	6	15	6	17	1	9	6
30	17	18	20	85	65	7	0.875	4	1	11	25	17.75	17.5	0	23	6	1	0	0	0	0	0	0	0	27.0962	18.5	5	8	16	21	2	10.4	8
30	17	19	27	93	66	4	0.5	4	1	5	14	7.75	6	0	44	3	1	0	0	0	0	0	0	0	23.4038	16	5	15	11	20	1	10.4	11
30	20	18	16	84	68	4	0.5	4	1	16	29	21.75	21	0	48	4	1	0	0	0	0	0	0	0	20.027	12	6	13	5	10	3	7.4	6
30	20	20	11	81	70	4	0.5	4	1	8	20	12.25	10.5	0	55	4	1	0	0	0	0	0	0	0	24.871	20	5	5	6	15	0	6.2	5
30	16	16	13	75	62	4	0.5	4	1	14	27	21.25	22	0	58	5	1	0	0	0	0	0	0	0	30.34	28	6	12	12	19	1	10	12
30	20	18	21	89	68	6	0.75	4	1	15	27	21.5	22	0	54	3	1	0	0	0	0	0	0	0	20.2208	17	19	21	15	19	3	15.4	19
30	20	19	15	84	69	5	0.625	4	1	11	28	18	16.5	0	30	5	1	0	0	0	0	0	0	0	30.5698	22	11	24	21	28	1	17	21
26	20	18	19	83	64	4	0.5	4	1	12	24	16.25	14.5	0	25	5	1	0	0	0	0	0	0	0	26.6604	16	9	16	8	20	0	10.6	9
30	16	20	27	93	66	4	0.5	4	1	8	27	18.5	19.5	0	46	4	1	0	0	0	0	0	0	0	29.6379	23.5	12	15	14	17	0	11.6	14
20	10	2	0	32	32	1	0.125	2	0.5	2	9	5.5	5.5	0	0	0	0	0	0	0	0	0	0	0	12.4286	8	2	2	2	1	0	1.4	2
30	8	19	20	77	57	5	0.625	4	1	4	21	14	15.5	0	56	5	1	0	0	0	0	0	0	0	25.8246	22	11	16	10	19	0	11.2	11
30	17	17	19	83	64	6	0.75	4	1	18	26	21.75	21.5	0	45	3	1	0	0	0	0	0	0	0	29.9111	18	6	10	8	21	0	9	8
30	13	16	11	70	59	6	0.75	4	1	18	29	24	24.5	0	51	6	1	0	0	0	0	0	0	0	19.8696	16	11	15	16	26	1	13.8	15
28	8	7	11	54	43	4	0.5	3	0.75	9	23	13.6667	9	0	34	3	1	0	0	0	0	0	0	0	38	23	3	4	3	4	0	2.8	3
30	16	17	20	83	63	6	0.75	4	1	11	29	20.75	21.5	0	40	4	1	0	0	0	0	0	0	0	22.16	13.5	8	16	11	13	2	10	11
30	16	16	13	75	62	4	0.5	4	1	7	27	16.75	16.5	0	31	1	1	0	0	0	0	0	0	0	14.9286	9.5	5	7	5	11	0	5.6	5
30	0	11	29	70	41	4	0.5	4	1	2	6	4.25	4.5	0	56	3	1	0	0	0	0	0	0	0	23.3061	16	9	12	12	12	3	9.6	12
30	20	20	22	92	70	6	0.75	4	1	11	27	22.5	26	0	60	5	1	0	0	0	0	0	0	0	31	20	15	25	23	28	1	18.4	23
18	19	12	21	70	49	3	0.375	4	1	8	29	20.75	23	0	57	3	1	0	0	0	0	0	0	0	31.875	23	3	7	9	10	3	6.4	7
28	20	19	17	84	67	7	0.875	4	1	9	28	19.75	21	0	34	4	1	0	0	0	0	0	0	0	36.2564	24	14	22	14	27	1	15.6	14
30	10	17	20	77	57	5	0.625	4	1	10	19	16	17.5	0	56	6	1	0	0	0	0	0	0	0	26.5769	17	7	11	15	19	0	10.4	11
30	20	19	21	90	69	7	0.875	4	1	9	20	14.75	15	0	59	4	1	0	0	0	0	0	0	0	22.6296	10.5	8	16	14	16	0	10.8	14
30	17	17	8	72	64	5	0.625	4	1	10	21	14.25	13	0	36	6	1	0	0	0	0	0	0	0	24.5714	17	7	11	10	20	1	9.8	10
30	20	19	23	92	69	6	0.75	4	1	14	24	20.25	21.5	0	44	6	1	0	0	0	0	0	0	0	30.8	23.5	10	17	10	22	1	12	10
20	15	20	15	70	55	6	0.75	4	1	12	23	18.75	20	0	57	2	1	0	0	0	0	0	0	0	21.4242	21	0	15	3	13	2	6.6	3
28	16	19	13	76	63	5	0.625	4	1	17	28	22	21.5	0	54	4	1	0	0	0	0	0	0	0	19.0667	12	13	12	7	12	1	9	12
25	18	17	14	74	60	4	0.5	4	1	29	30	29.25	29	0	56	4	1	0	0	0	0	0	0	0	30.0588	22	6	14	14	17	0	10.2	14
30	20	20	29	99	70	6	1	4	1	4	9	5.25	4	0	40	4	1	0	0	0	0	0	0	0	17.3654	8	9	14	16	13	0	10.4	13
25	17	18	30	90	60	6	1	3	0.75	6	12	9.33333	10	0	37	2	1	0	0	0	0	0	0	0	30.5714	16	6	4	9	9	0	5.6	6
28	20	20	28	96	68	6	1	4	1	11	16	13	12.5	0	39	3	1	0	0	0	0	0	0	0	27.5833	22	9	11	13	15	0	9.6	11
30	20	20	24	94	70	6	1	4	1	6	13	8.75	8	0	13	5	1	0	0	0	0	0	0	0	23.6452	14.5	13	10	19	20	0	12.4	13
30	10	7	30	77	47	4	0.666667	4	1	6	11	8.25	8	0	23	2	1	0	0	0	0	0	0	0	27	24	4	5	5	8	0	4.4	5
30	20	20	27	97	70	6	1	4	1	8	17	12	11.5	0	25	1	1	0	0	0	0	0	0	0	40.4694	32	8	12	10	19	0	9.8	10
30	20	19	19	88	69	6	1	4	1	7	12	9.25	9	0	20	3	1	0	0	0	0	0	0	0	27.8971	15	12	17	14	22	3	13.6	14
30	20	18	22	90	68	6	1	3	0.75	7	9	8	8	0	41	3	1	0	0	0	0	0	0	0	29.5357	19.5	14	16	12	14	0	11.2	14
27	17	19	25	88	63	6	1	3	0.75	8	17	11.3333	9	0	20	3	1	0	0	0	0	0	0	0	19.8636	16	9	17	17	23	0	13.2	17
30	19	20	29	98	69	6	1	4	1	11	18	14.5	14.5	0	29	3	1	0	0	0	0	0	0	0	22.3857	12.5	16	14	18	22	0	14	16
20	10	18	0	48	48	4	0.666667	3	0.75	5	8	6.33333	6	0	0	1	1	0	0	0	0	0	0	0	21.5333	8	3	6	4	2	0	3	3
25	20	20	25	90	65	6	1	4	1	8	13	11	11.5	0	40	5	1	0	0	0	0	0	0	0	32.9	25	4	9	6	11	0	6	6
25	20	20	29	94	65	6	1	4	1	6	18	11.5	11	0	28	6	1	0	0	0	0	0	0	0	22.8776	18	7	11	12	18	1	9.8	11
30	20	20	29	99	70	6	1	4	1	7	16	11.25	11	0	19	4	1	0	0	0	0	0	0	0	19.0962	12	8	12	12	19	1	10.4	12
25	20	20	30	95	65	6	1	4	1	8	18	12.75	12.5	0	37	4	1	0	0	0	0	0	0	0	22.5593	14	10	12	12	25	0	11.8	12
25	20	20	28	93	65	6	1	4	1	5	8	6.5	6.5	0	17	3	1	0	0	0	0	0	0	0	19.413	12	9	9	13	15	0	9.2	9
30	20	19	29	98	69	6	1	4	1	9	29	18.25	17.5	0	23	4	1	0	0	0	0	0	0	0	35.4773	19	8	11	8	16	0	8.6	8
28	10	20	27	85	58	5	0.833333	4	1	8	13	10.25	10	0	44	3	1	0	0	0	0	0	0	0	21.1714	8	7	8	11	9	0	7	8
30	20	20	28	98	70	6	1	4	1	5	10	7.25	7	0	21	1	1	0	0	0	0	0	0	0	22.9231	13.5	6	2	5	13	0	5.2	5
25	19	13	25	82	57	6	1	4	1	11	18	13.5	12.5	0	51	0	0	0	0	0	0	0	0	0	18.9583	12	6	6	3	9	0	4.8	6
25	20	20	27	92	65	6	1	4	1	14	25	19.5	19.5	0	38	5	1	0	0	0	0	0	0	0	32.2703	19	5	8	9	15	0	7.4	8
28	18	18	26	90	64	6	1	3	0.75	8	9	8.66667	9	0	29	4	1	0	0	0	0	0	0	0	15.5472	8	9	12	8	24	0	10.6	9
26	16	19	28	89	61	6	1	4	1	6	13	9	8.5	0	26	3	1	0	0	0	0	0	0	0	22.2083	14	10	10	11	17	0	9.6	10
30	18	17	21	86	65	6	1	4	1	3	7	4.75	4.5	0	13	3	1	0	0	0	0	0	0	0	17.3438	14	14	14	14	21	0	12.6	14
30	20	20	28	98	70	6	1	4	1	7	10	8.25	8	0	24	2	1	0	0	0	0	0	0	0	16.4468	6	8	7	11	21	0	9.4	8
28	18	20	30	96	66	6	1	4	1	10	13	11.25	11	0	38	6	1	0	0	0	0	0	0	0	25.8814	18	8	14	16	21	0	11.8	14
28	18	20	25	91	66	6	1	4	1	8	13	10.75	11	0	33	0	0	0	0	0	0	0	0	0	18.2	12	3	5	3	9	0	4	3
28	10	18	29	85	56	5	0.833333	4	1	1	11	6.75	7.5	0	32	6	1	0	0	0	0	0	0	0	20.7308	12	4	8	6	6	1	5	6
30	10	19	22	81	59	5	0.833333	4	1	11	17	14.25	14.5	0	25	6	1	0	0	0	0	0	0	0	20.0769	11	8	10	7	13	1	7.8	8
28	20	20	25	93	68	6	1	4	1	7	15	10	9	0	27	2	1	0	0	0	0	0	0	0	25.8409	19	10	8	9	17	0	8.8	9
30	20	20	29	99	70	6	1	4	1	9	18	12.75	12	0	46	5	1	0	0	0	0	0	0	0	20.5185	10	7	11	15	21	0	10.8	11
30	18	19	28	95	67	6	1	4	1	7	15	9.75	8.5	0	21	3	1	0	0	0	0	0	0	0	12.9444	7.5	3	6	9	18	0	7.2	6
28	19	20	24	91	67	6	1	4	1	7	13	9.75	9.5	0	30	4	1	0	0	0	0	0	0	0	19.2083	11.5	13	10	8	17	0	9.6	10
30	19	8	27	84	57	5	0.833333	4	1	7	11	8.75	8.5	0	39	4	1	0	0	0	0	0	0	0	23.8958	14.5	7	13	12	16	0	9.6	12
28	20	20	22	90	68	6	1	4	1	12	23	16.75	16	0	44	2	1	0	0	0	0	0	0	0	23.5152	14	13	11	19	23	0	13.2	13
28	20	17	24	89	65	6	1	3	0.75	12	27	17.6667	14	0	38	5	1	0	0	0	0	0	0	0	22.14	18	7	7	14	21	1	10	7
30	20	19	20	89	69	6	1	4	1	5	19	10.75	9.5	0	14	4	1	0	0	0	0	0	0	0	32.9434	28	10	13	15	15	0	10.6	13
10	20	13	30	73	43	4	0.666667	1	0.25	2	2	2	2	0	50	3	1	0	0	0	0	0	0	0	23.5294	20	0	4	6	7	0	3.4	4
30	20	19	28	97	69	6	1	4	1	15	25	18.25	16.5	0	32	6	1	0	0	0	0	0	0	0	28.0909	17.5	9	7	12	15	0	8.6	9
30	20	20	29	99	70	6	1	4	1	9	20	13.25	12	0	25	4	1	0	0	0	0	0	0	0	21.2647	12	13	13	14	26	2	13.6	13
29	20	19	23	91	68	6	1	4	1	15	27	20.5	20	0	33	4	1	0	0	0	0	0	0	0	23.1489	8	4	11	11	21	0	9.4	11
30	20	20	14	84	70	6	1	4	1	10	15	12.25	12	0	9	5	1	0	0	0	0	0	0	0	24.5333	10	7	12	8	18	0	9	8
28	10	20	26	84	58	5	0.833333	4	1	11	16	12.5	11.5	0	29	6	1	0	0	0	0	0	0	0	20.6939	14	7	12	13	17	0	9.8	12
28	18	20	22	88	66	6	1	4	1	10	15	11.75	11	0	20	6	1	0	0	0	0	0	0	0	19.3898	10	12	14	18	15	0	11.8	14
30	20	20	25	95	70	6	1	4	1	8	12	9.75	9.5	0	22	3	1	0	0	0	0	0	0	0	19.8718	16	7	7	9	16	0	7.8	7
30	20	20	30	100	70	6	1	4	1	4	9	6.75	7	0	29	1	1	0	0	0	0	0	0	0	20.7429	12	4	10	9	12	0	7	9
28	18	20	28	94	66	6	1	4	1	6	16	10.75	10.5	0	45	6	1	0	0	0	0	0	0	0	22.3485	12	10	9	17	27	0	12.6	10
22	20	19	30	91	61	6	1	4	1	11	19	13.75	12.5	0	29	6	1	0	0	0	0	0	0	0	21.1228	6	7	10	18	22	0	11.4	10
30	20	16	19	85	66	6	1	2	0.5	10	13	11.5	11.5	0	36	1	1	0	0	0	0	0	0	0	15.1471	10	10	9	6	8	1	6.8	8
30	20	20	19	89	70	6	1	4	1	7	11	9.5	10	0	18	3	1	0	0	0	0	0	0	0	19.85	14	16	17	10	17	0	12	16
30	17	20	24	91	67	6	1	4	1	14	23	18	17.5	0	60	6	1	0	0	0	0	0	0	0	41.9231	32	8	10	16	18	0	10.4	10
30	20	19	19	88	69	6	1	4	1	6	9	7.75	8	0	13	4	1	0	0	0	0	0	0	0	22.2195	12	6	7	15	13	0	8.2	7
30	17	20	29	96	67	6	1	4	1	4	10	7	7	0	26	5	1	0	0	0	0	0	0	0	29.5588	24.5	4	9	10	11	0	6.8	9
30	20	20	30	100	70	6	1	4	1	7	16	11.25	11	0	43	5	1	0	0	0	0	0	0	0	27.5857	16	11	18	18	23	0	14	18
30	18	20	27	95	68	6	1	4	1	7	8	7.75	8	0	22	1	1	0	0	0	0	0	0	0	17.8727	10	13	8	16	18	0	11	13
30	19	19	26	94	68	6	1	4	1	4	11	7.75	8	0	21	4	1	0	0	0	0	0	0	0	24.814	18	5	10	13	15	0	8.6	10
30	15	13	30	88	58	6	1	2	0.5	1	9	5	5	0	35	6	1	0	0	0	0	0	0	0	19.9474	14.5	4	11	9	11	1	7.2	9
30	20	20	22	92	70	6	1	4	1	6	15	11.5	12.5	0	23	5	1	0	0	0	0	0	0	0	20.3721	16	7	6	7	23	0	8.6	7
25	20	20	28	93	65	6	1	4	1	5	10	7.25	7	0	16	4	1	0	0	0	0	0	0	0	23.3793	17	8	4	7	10	0	5.8	7
22	18	19	27	86	59	6	1	4	1	11	12	11.25	11	0	46	3	1	0	0	0	0	0	0	0	28.6667	14	3	7	6	17	0	6.6	6
29	20	20	27	96	69	6	1	4	1	4	12	8.5	9	0	21	2	1	0	0	0	0	0	0	0	20.8261	9	9	8	11	18	0	9.2	9
30	0	18	29	77	48	4	0.666667	3	0.75	10	14	11.3333	10	0	40	4	1	0	0	0	0	0	0	0	25.725	19.5	9	7	10	13	1	8	9
30	20	20	27	97	70	6	1	4	1	7	16	9.25	7	0	27	3	1	0	0	0	0	0	0	0	15.98	8	6	7	16	20	1	10	7
25	20	19	20	84	64	6	1	4	1	3	13	7.5	7	0	19	6	1	0	0	0	0	0	0	0	24.6	20	6	10	5	18	0	7.8	6
25	18	19	24	86	62	6	1	3	0.75	7	14	11	12	0	40	2	1	0	0	0	0	0	0	0	23.0571	15	7	5	9	14	0	7	7
27	7	14	29	77	48	5	0.833333	2	0.5	1	23	12	12	0	39	5	1	0	0	0	0	0	0	0	24.3	15	2	5	6	14	2	5.8	5
30	20	19	25	94	69	6	1	4	1	9	16	11.5	10.5	0	36	4	1	0	0	0	0	0	0	0	36.8701	27	17	20	16	24	0	15.4	17
27	8	8	28	71	43	4	0.666667	4	1	6	9	7.25	7	1	13	4	1	0	0	0	0	0	0	0	24.2632	16	7	8	6	12	5	7.6	7
25	10	18	27	80	53	5	0.833333	3	0.75	7	11	9	9	0	23	3	1	0	0	0	0	0	0	0	27.8919	26	7	13	9	8	0	7.4	8
20	18	20	26	84	58	6	1	4	1	6	15	9.5	8.5	0	20	6	1	0	0	0	0	0	0	0	18.2	8	4	7	12	15	0	7.6	7
27	20	20	28	95	67	6	1	4	1	3	9	6.25	6.5	0	34	4	1	0	0	0	0	0	0	0	25.88	22	5	5	5	10	0	5	5
25	20	6	29	80	51	5	0.833333	3	0.75	10	15	12.3333	12	0	38	4	1	0	0	0	0	0	0	0	26.3704	22	5	6	8	8	0	5.4	6
29	20	20	26	95	69	6	1	4	1	8	15	10.25	9	0	24	3	1	0	0	0	0	0	0	0	29.013	25	14	16	22	25	0	15.4	16
30	20	19	13	82	69	6	1	4	1	8	17	12.5	12.5	0	15	4	1	0	0	0	0	0	0	0	19.2128	10	6	12	10	19	0	9.4	10
30	20	20	30	100	70	6	1	4	1	12	16	13.75	13.5	0	24	3	1	0	0	0	0	0	0	0	16.4615	4	3	10	12	14	0	7.8	10
30	20	19	27	96	69	6	1	4	1	7	11	9.5	10	0	43	6	1	0	0	0	0	0	0	0	15.375	7	7	12	15	24	2	12	12
25	18	20	28	91	63	6	1	4	1	5	12	9.5	10.5	0	23	5	1	0	0	0	0	0	0	0	17.907	9	7	7	11	18	0	8.6	7
30	20	20	20	90	70	6	1	4	1	5	9	7	7	0	23	2	1	0	0	0	0	0	0	0	30.9333	16	5	4	10	11	0	6	5
30	18	19	16	83	67	6	1	4	1	5	13	9	9	0	7	4	1	0	0	0	0	0	0	0	21.6842	14	6	8	9	15	0	7.6	8
30	17	20	30	97	67	6	1	4	1	3	9	5.25	4.5	0	24	6	1	0	0	0	0	0	0	0	21.0714	11	10	12	18	15	0	11	12
30	20	19	29	98	69	6	1	4	1	5	13	9.25	9.5	0	25	3	1	0	0	0	0	0	0	0	21.2258	8	17	12	12	21	0	12.4	12
29	14	19	28	90	62	6	1	4	1	10	15	12	11.5	0	39	6	1	0	0	0	0	0	0	0	22.3617	14	11	9	12	15	0	9.4	11
28	20	20	29	97	68	6	1	4	1	8	17	11	9.5	0	38	6	1	0	0	0	0	0	0	0	28.1111	14	3	12	14	15	1	9	12
30	20	20	30	100	70	6	1	4	1	12	18	15.5	16	0	35	6	1	0	0	0	0	0	0	0	19.8947	12	11	12	27	26	0	15.2	12
30	20	20	19	89	70	6	1	4	1	7	12	9	8.5	0	9	5	1	0	0	0	0	0	0	0	28.975	24.5	8	10	8	14	0	8	8
26	10	2	0	38	38	4	0.666667	2	0.5	2	5	3.5	3.5	0	0	5	1	0	0	0	0	0	0	0	24.8182	10	6	7	4	0	0	3.4	4
28	18	18	28	92	64	6	1	4	1	12	27	16.5	13.5	0	39	4	1	0	0	0	0	0	0	0	18.1282	9	10	8	8	13	0	7.8	8
28	17	20	27	92	65	6	1	4	1	8	10	8.75	8.5	0	34	4	1	0	0	0	0	0	0	0	20.4615	15.5	6	4	6	10	0	5.2	6
23	19	19	24	85	61	6	1	4	1	7	21	11	8	0	27	3	1	0	0	0	0	0	0	0	18.2	15	8	5	8	14	0	7	8
30	20	19	21	90	69	6	1	4	1	3	9	6.25	6.5	0	24	5	1	0	0	0	0	0	0	0	19.4938	10	9	16	26	29	1	16.2	16
20	10	16	27	73	46	4	0.666667	4	1	8	14	10.75	10.5	0	29	1	1	0	0	0	0	0	0	0	34.1176	26	3	6	4	4	0	3.4	4
30	20	20	28	98	70	6	1	4	1	7	16	11	10.5	0	34	2	1	0	0	0	0	0	0	0	20.9375	15.5	13	10	13	12	0	9.6	12
27	20	19	29	95	66	6	1	4	1	7	14	9.25	8	0	33	4	1	0	0	0	0	0	0	0	16.025	5.5	5	7	16	12	0	8	7
30	20	18	26	94	68	6	1	3	0.75	6	10	7.33333	6	0	16	2	1	0	0	0	0	0	0	0	20	14	7	9	10	14	0	8	9
26	18	20	24	88	64	6	1	4	1	6	11	8.25	8	0	20	6	1	0	0	0	0	0	0	0	25.475	17	7	12	11	8	1	7.8	8
28	16	19	29	92	63	6	1	4	1	6	12	8	7	0	20	4	1	0	0	0	0	0	0	0	13.74	6.5	8	13	16	13	0	10	13
30	20	19	27	96	69	6	1	4	1	6	25	13	10.5	0	28	1	1	0	0	0	0	0	0	0	21.6389	13.5	9	7	9	11	0	7.2	9
28	10	19	24	81	57	5	0.833333	4	1	6	14	10.25	10.5	0	24	4	1	0	0	0	0	0	0	0	17.0541	12	6	8	9	14	0	7.4	8
28	20	20	23	91	68	6	1	4	1	2	12	7.75	8.5	0	39	6	1	0	0	0	0	0	0	0	26.3409	14	7	8	10	18	1	8.8	8
28	20	20	30	98	68	6	1	4	1	6	12	9.25	9.5	0	21	5	1	0	0	0	0	0	0	0	17.4595	8	5	5	12	15	0	7.4	5
30	20	20	24	94	70	6	1	4	1	11	14	12.75	13	0	30	4	1	0	0	0	0	0	0	0	22.2128	14	8	9	11	18	0	9.2	9
28	20	19	29	96	67	6	1	4	1	5	10	7	6.5	0	29	3	1	0	0	0	0	0	0	0	17.1538	7	12	11	20	22	0	13	12
30	18	20	28	96	68	6	1	4	1	10	14	12	12	0	49	3	1	0	0	0	0	0	0	0	19.8636	7	6	9	13	16	0	8.8	9
30	19	20	20	89	69	6	1	4	1	12	21	15	13.5	0	49	6	1	0	0	0	0	0	0	0	36.449	26	9	12	11	16	1	9.8	11
26	17	19	22	84	62	6	1	4	1	18	24	22	23	0	31	4	1	0	0	0	0	0	0	0	32.65	23	3	7	4	5	1	4	4
30	20	18	23	91	68	6	1	4	1	10	14	11.75	11.5	0	32	4	1	0	0	0	0	0	0	0	19.0714	10	7	9	12	14	0	8.4	9
30	20	20	24	94	70	6	1	4	1	7	10	8.75	9	0	24	2	1	0	0	0	0	0	0	0	20.5116	16	8	9	10	15	1	8.6	9
30	20	20	27	97	70	6	1	4	1	5	9	7	7	0	32	6	1	0	0	0	0	0	0	0	23.48	15.5	10	10	13	17	0	10	10
25	20	20	28	93	65	6	1	4	1	3	16	9	8.5	0	36	6	1	0	0	0	0	0	0	0	21.8868	8	12	15	14	12	0	10.6	12
27	16	10	27	80	53	6	1	4	1	4	8	5.25	4.5	0	19	2	1	0	0	0	0	0	0	0	14.1667	2	1	6	11	12	0	6	6
28	20	20	27	95	68	6	1	4	1	10	13	11.25	11	0	54	3	1	0	0	0	0	0	0	0	25.5	20	5	10	7	12	0	6.8	7
30	20	20	26	96	70	6	1	4	1	4	11	6.5	5.5	0	53	3	1	0	0	0	0	0	0	0	22.3889	18	6	7	12	11	0	7.2	7
26	18	19	26	89	63	6	1	4	1	6	22	12.25	10.5	0	25	5	1	0	0	0	0	0	0	0	33.3889	26	12	12	23	24	1	14.4	12
30	20	20	27	97	70	6	1	4	1	5	10	8.25	9	0	24	3	1	0	0	0	0	0	0	0	12.0732	4	8	9	9	15	0	8.2	9
30	12	18	28	88	60	6	1	4	1	13	17	14.75	14.5	0	39	5	1	0	0	0	0	0	0	0	22.8077	14	8	3	5	10	0	5.2	5
30	20	18	29	97	68	6	1	4	1	6	18	11.5	11	0	30	5	1	0	0	0	0	0	0	0	18.3654	10	11	10	9	22	0	10.4	10
30	17	18	29	94	65	6	1	4	1	4	12	9.25	10.5	0	23	4	1	0	0	0	0	0	0	0	23.1667	19.5	8	8	9	16	1	8.4	8
30	20	19	27	96	69	6	1	4	1	10	12	11	11	0	45	4	1	0	0	0	0	0	0	0	16.7407	14	11	13	17	13	0	10.8	13
30	16	17	29	92	63	6	1	3	0.75	10	19	14	13	0	42	2	1	0	0	0	0	0	0	0	24.8095	10	2	7	5	7	0	4.2	5
30	20	20	21	91	70	6	1	4	1	8	11	9.5	9.5	0	29	6	1	0	0	0	0	0	0	0	23.7042	20	11	15	21	24	0	14.2	15
30	20	20	23	93	70	6	1	4	1	10	15	12.25	12	0	37	3	1	0	0	0	0	0	0	0	23	18	10	13	17	19	0	11.8	13
30	20	20	30	100	70	6	1	4	1	6	11	7.5	6.5	0	22	3	1	0	0	0	0	0	0	0	19.9692	12	16	10	15	24	0	13	15
25	20	20	28	93	65	6	1	4	1	6	9	8	8.5	0	39	3	1	0	0	0	0	0	0	0	19.5	11	6	6	8	20	0	8	6
30	19	20	26	95	69	6	1	4	1	10	23	18.25	20	0	50	4	1	0	0	0	0	0	0	0	20.4909	12	10	13	15	17	0	11	13
28	20	20	29	97	68	6	1	4	1	11	22	15.25	14	0	58	4	1	0	0	0	0	0	0	0	16.8571	12	8	10	12	19	0	9.8	10
21	20	20	28	89	61	6	1	4	1	12	18	15	15	0	36	6	1	0	0	0	0	0	0	0	13.9062	9	5	9	23	27	0	12.8	9
28	18	17	30	93	63	5	0.833333	4	1	8	22	13.25	11.5	0	39	3	1	0	0	0	0	0	0	0	25.0667	20	7	11	13	14	0	9	11
26	19	19	25	89	64	6	1	4	1	7	15	11	11	0	25	5	1	0	0	0	0	0	0	0	26.5	18.5	6	15	15	16	0	10.4	15
27	20	20	29	96	67	6	1	4	1	6	9	7.75	8	0	25	4	1	0	0	0	0	0	0	0	20.25	7	3	5	10	10	0	5.6	5
28	20	18	21	87	66	6	1	3	0.75	8	9	8.33333	8	0	33	4	1	0	0	0	0	0	0	0	24.8182	14	6	15	13	21	0	11	13
30	20	20	28	98	70	6	1	4	1	7	13	9	8	0	18	4	1	0	0	0	0	0	0	0	26.1957	20	5	6	14	21	0	9.2	6
30	20	20	27	97	70	6	1	4	1	8	13	10.25	10	0	27	4	1	0	0	0	0	0	0	0	17.9828	9	9	10	20	19	0	11.6	10
28	15	19	28	90	62	6	1	4	1	7	20	12.5	11.5	0	44	0	0	0	0	0	0	0	0	0	18.9216	8	10	10	13	18	0	10.2	10
27	16	19	18	80	62	6	1	4	1	4	11	8.5	9.5	0	13	1	1	0	0	0	0	0	0	0	17.2973	10	6	7	11	13	0	7.4	7
25	20	20	28	93	65	6	1	4	1	10	14	12.75	13.5	0	34	4	1	0	0	0	0	0	0	0	23.2778	10	8	5	10	13	0	7.2	8
30	17	20	19	86	67	6	1	4	1	8	14	10.5	10	0	23	5	1	0	0	0	0	0	0	0	23.7576	9	4	6	7	16	0	6.6	6
27	19	20	28	94	66	6	1	4	1	6	11	8.75	9	0	30	6	1	0	0	0	0	0	0	0	20.1389	12	6	7	8	14	1	7.2	7
28	18	19	28	93	65	6	1	4	1	9	14	10.5	9.5	0	31	4	1	0	0	0	0	0	0	0	20.3333	11	10	13	6	13	0	8.4	10
28	8	17	24	77	53	5	0.833333	3	0.75	6	14	10.3333	11	0	29	1	1	0	0	0	0	0	0	0	22.9167	8	6	4	6	8	0	4.8	6
30	15	19	26	90	64	6	1	4	1	4	11	8.25	9	0	28	3	1	0	0	0	0	0	0	0	17.0469	10	14	15	19	16	0	12.8	15
30	20	19	21	90	69	6	1	4	1	9	27	18.75	19.5	0	29	6	1	0	0	0	0	0	0	0	20.5938	10.5	9	11	21	23	0	12.8	11
27	20	20	30	97	67	6	1	4	1	7	10	8.25	8	0	33	3	1	0	0	0	0	0	0	0	15	6	4	7	10	13	0	6.8	7
30	19	16	18	83	65	6	1	3	0.75	9	10	9.33333	9	0	22	2	1	0	0	0	0	0	0	0	12.125	8.5	5	8	3	8	0	4.8	5
30	18	19	22	89	67	6	1	4	1	7	28	14.5	11.5	0	26	2	1	0	0	0	0	0	0	0	25.9333	18	7	10	13	15	0	9	10
30	18	19	30	97	67	6	1	4	1	9	14	10.5	9.5	0	40	3	1	0	0	0	0	0	0	0	21.1639	14	11	11	17	22	0	12.2	11
30	20	19	29	98	69	6	1	4	1	7	8	7.5	7.5	0	25	2	1	0	0	0	0	0	0	0	25.0392	20	13	11	12	15	0	10.2	12
27	20	18	27	92	65	6	1	4	1	3	6	4.75	5	0	43	4	1	0	0	0	0	0	0	0	14.4815	7	3	8	4	12	0	5.4	4
10	20	19	24	73	49	5	0.833333	4	1	11	17	14	14	0	31	2	1	0	0	0	0	0	0	0	34.3571	17.5	2	3	2	7	0	2.8	2
28	20	18	26	92	66	6	1	4	1	16	30	21.25	19.5	0	49	6	1	0	0	0	0	0	0	0	36.8793	30.5	10	13	15	20	0	11.6	13
25	20	16	29	90	61	6	1	4	1	10	17	14	14.5	0	21	3	1	0	0	0	0	0	0	0	13.8	12	6	9	10	10	0	7	9
30	20	15	23	88	65	6	1	4	1	4	15	7.75	6	0	14	5	1	0	0	0	0	0	0	0	14.459	10	15	11	14	21	0	12.2	14
16	18	17	20	71	51	5	0.833333	4	1	6	14	9.5	9	0	31	0	0	0	0	0	0	0	0	0	21.12	10	1	9	5	9	1	5	5
25	18	18	24	85	61	6	1	4	1	4	12	6.5	5	0	47	6	1	0	0	0	0	0	0	0	24.9024	20	8	7	10	16	0	8.2	8
30	20	19	22	91	69	6	1	4	1	6	8	7	7	0	33	4	1	0	0	0	0	0	0	0	22.15	19.5	9	7	10	14	0	8	9
25	17	20	29	91	62	6	1	4	1	5	17	10.75	10.5	0	31	3	1	0	0	0	0	0	0	0	31.1786	9.5	3	5	11	9	0	5.6	5
30	17	20	27	94	67	6	1	4	1	15	26	22	23.5	0	34	6	1	0	0	0	0	0	0	0	35.7717	25	19	18	29	26	0	18.4	19
23	20	20	28	91	63	6	1	4	1	4	7	5.25	5	0	23	5	1	0	0	0	0	0	0	0	27.4286	26	9	7	2	10	0	5.6	7
30	20	13	30	93	63	6	1	3	0.75	6	8	7	7	0	25	2	1	0	0	0	0	0	0	0	25.6667	19	7	6	6	11	0	6	6
30	18	19	29	96	67	6	1	4	1	6	21	12.25	11	0	40	6	1	0	0	0	0	0	0	0	29.7	30.5	4	10	9	13	0	7.2	9
28	20	20	29	97	68	6	1	4	1	9	27	18.25	18.5	0	56	3	1	0	0	0	0	0	0	0	32.3103	28.5	7	12	15	23	1	11.6	12
29	20	20	26	95	69	6	1	4	1	7	18	11.5	10.5	0	35	4	1	0	0	0	0	0	0	0	21.5857	12	15	21	14	20	0	14	15
30	20	16	26	92	66	6	1	2	0.5	17	19	18	18	0	34	1	1	0	0	0	0	0	0	0	15.4444	12	5	9	7	6	0	5.4	6
25	20	20	21	86	65	6	1	4	1	6	9	7.5	7.5	0	27	3	1	0	0	0	0	0	0	0	14.4255	8	7	12	12	16	0	9.4	12
27	6	19	28	80	52	5	0.833333	4	1	5	8	6.75	7	0	34	0	0	0	0	0	0	0	0	0	34.55	28	7	2	2	9	0	4	2
29	18	19	28	94	66	6	1	4	1	7	12	9.5	9.5	0	30	5	1	0	0	0	0	0	0	0	23.0208	18.5	10	10	8	20	0	9.6	10
30	20	18	29	97	68	6	1	3	0.75	4	8	5.66667	5	0	19	1	1	0	0	0	0	0	0	0	20	15	8	8	2	5	0	4.6	5
30	17	19	30	96	66	6	1	4	1	9	16	11.25	10	0	28	5	1	0	0	0	0	0	0	0	19.25	10	5	7	10	14	0	7.2	7
30	20	20	29	99	70	6	1	4	1	6	10	7.5	7	0	24	6	1	0	0	0	0	0	0	0	10.8889	6.5	7	10	11	22	1	10.2	10
28	20	20	28	96	68	6	1	4	1	8	12	9.75	9.5	0	35	6	1	0	0	0	0	0	0	0	18.0159	13	11	10	20	22	0	12.6	11
30	20	20	29	99	70	6	1	4	1	4	15	8.25	7	0	44	4	1	0	0	0	0	0	0	0	26.24	16	7	13	16	13	1	10	13
30	20	20	29	99	70	6	1	4	1	5	16	11	11.5	0	48	5	1	0	0	0	0	0	0	0	13.1806	7	14	11	18	27	2	14.4	14
27	18	20	26	91	65	6	1	4	1	6	13	8.5	7.5	0	27	3	1	0	0	0	0	0	0	0	21.0256	14	6	5	13	15	0	7.8	6
30	19	20	29	98	69	6	1	4	1	7	12	8.5	7.5	0	22	4	1	0	0	0	0	0	0	0	23.8966	19	16	12	15	15	0	11.6	15
25	20	20	28	93	65	6	1	4	1	8	15	10.75	10	0	36	6	1	0	0	0	0	0	0	0	28.9726	18	14	13	19	27	0	14.6	14
23	20	19	22	84	62	6	1	4	1	7	11	9.25	9.5	0	27	5	1	0	0	0	0	0	0	0	27.7143	22	5	12	8	10	0	7	8
29	20	17	28	94	66	6	1	3	0.75	7	11	9.33333	10	0	21	2	1	0	0	0	0	0	0	0	15.0682	14	11	11	11	11	0	8.8	11
29	10	20	28	87	59	5	0.833333	4	1	6	16	9.5	8	0	34	5	1	0	0	0	0	0	0	0	25.8611	8	4	7	10	15	0	7.2	7
30	20	20	26	96	70	6	1	4	1	2	6	4	4	0	15	0	0	0	0	0	0	0	0	0	21.96	17	4	6	7	8	0	5	6
25	20	20	29	94	65	6	1	4	1	5	12	9.25	10	0	26	4	1	0	0	0	0	0	0	0	22.1818	10	7	10	10	17	0	8.8	10
28	19	20	26	93	67	6	1	4	1	9	13	11.75	12.5	0	39	3	1	0	0	0	0	0	0	0	27.0488	20	8	9	12	12	0	8.2	9
30	20	20	27	97	70	6	1	4	1	6	8	7	7	0	27	4	1	0	0	0	0	0	0	0	24.5143	12	3	10	9	13	0	7	9
27	0	20	0	47	47	4	0.666667	4	1	3	21	10.5	9	0	0	1	1	0	0	0	0	0	0	0	21.9091	12	3	8	5	5	1	4.4	5
30	15	20	26	91	65	6	1	4	1	9	20	13.25	12	0	53	5	1	0	0	0	0	0	0	0	24.3396	14	11	11	14	17	0	10.6	11
30	20	19	21	90	69	6	1	4	1	13	17	15	15	0	30	3	1	0	0	0	0	0	0	0	25.9636	16	12	11	15	17	0	11	12
28	20	17	16	81	65	6	1	4	1	4	9	6.25	6	0	14	1	1	0	0	0	0	0	0	0	35.9545	24	4	6	3	9	0	4.4	4
28	20	20	25	93	68	6	1	4	1	10	14	12.25	12.5	0	57	5	1	0	0	0	0	0	0	0	18.6949	10	10	11	18	20	0	11.8	11
22	18	19	27	86	59	6	1	4	1	5	9	6.5	6	0	43	4	1	0	0	0	0	0	0	0	21.5208	11	10	9	8	21	0	9.6	9
30	17	17	28	92	64	6	1	4	1	6	16	11	11	1	40	2	1	0	0	0	0	0	0	0	24.973	14	5	10	9	11	2	7.4	9
30	20	20	27	97	70	6	1	4	1	9	13	11.5	12	0	39	3	1	0	0	0	0	0	0	0	23.875	14	6	7	10	8	1	6.4	7
28	20	20	25	93	68	6	1	4	1	5	19	10	8	0	35	6	1	0	0	0	0	0	0	0	18.1026	8	7	6	8	13	0	6.8	7
30	10	2	0	42	42	4	0.666667	1	0.25	5	5	5	5	0	0	3	1	0	0	0	0	0	0	0	17.8696	12	3	6	7	3	0	3.8	3
25	18	18	28	89	61	6	1	3	0.75	10	16	12.6667	12	0	22	4	1	0	0	0	0	0	0	0	21.5625	16.5	7	6	7	11	0	6.2	7
29	18	18	28	93	65	6	1	4	1	8	16	11.5	11	0	23	2	1	0	0	0	0	0	0	0	14.6842	8	9	6	9	14	0	7.6	9
29	17	20	27	93	66	6	1	4	1	11	20	13.75	12	0	32	6	1	0	0	0	0	0	0	0	20.0167	8	8	14	17	21	0	12	14
25	10	19	30	84	54	5	0.833333	4	1	7	16	10.5	9.5	0	30	3	1	0	0	0	0	0	0	0	40.8571	35	3	6	9	10	0	5.6	6
29	20	15	26	90	64	6	1	3	0.75	12	13	12.3333	12	0	26	3	1	0	0	0	0	0	0	0	19.5306	10	7	11	15	15	0	9.6	11
13	18	15	24	70	46	6	0.75	3	1	7	23	13.3333	10	0	0	3	1	0	0	0	0	0	0	0	17.8333	10	6	6	12	10	2	7.2	6
30	20	16	30	96	66	7	0.875	2	0.666667	2	3	2.5	2.5	0	0	1	1	0	0	0	0	0	0	0	13.5	8.5	3	9	8	6	0	5.2	6
30	17	20	30	97	67	7	0.875	3	1	6	44	23.3333	20	0	0	5	1	0	0	0	0	0	0	0	30.2167	12	10	18	16	14	2	12	14
30	20	16	30	96	66	7	0.875	3	1	10	41	22	15	0	0	6	1	0	0	0	0	0	0	0	19.9	12	12	15	14	13	6	12	13
29	20	11	30	90	60	7	0.875	3	1	7	22	12.3333	8	0	0	4	1	0	0	0	0	0	0	0	21.75	13	3	6	5	6	4	4.8	5
30	20	19	30	99	69	7	0.875	3	1	2	17	9	8	0	0	1	1	0	0	0	0	0	0	0	19.8	10	8	15	10	13	4	10	10
30	20	10	25	85	60	7	0.875	3	1	20	43	28	21	0	0	4	1	0	0	0	0	0	0	0	20.9737	10	6	11	8	10	2	7.4	8
30	20	12	30	92	62	7	0.875	3	1	9	15	11	9	0	0	5	1	0	0	0	0	0	0	0	22.3182	11.5	6	14	9	11	4	8.8	9
30	20	18	25	93	68	7	0.875	2	0.666667	14	38	26	26	0	0	6	1	0	0	0	0	0	0	0	30.5938	19.5	4	6	10	10	2	6.4	6
30	19	16	30	95	65	7	0.875	2	0.666667	6	8	7	7	0	0	5	1	0	0	0	0	0	0	0	16.561	8	5	13	7	12	4	8.2	7
30	17	20	30	97	67	7	0.875	3	1	9	29	16.3333	11	0	0	5	1	0	0	0	0	0	0	0	28	16	6	12	7	8	1	6.8	7
30	20	20	20	90	70	7	0.875	3	1	5	17	11.3333	12	0	0	0	0	0	0	0	0	0	0	0	26	18	4	6	6	7	1	4.8	6
30	17	19	24	90	66	7	0.875	3	1	4	17	12.3333	16	0	0	4	1	0	0	0	0	0	0	0	24.02	16	8	11	13	13	5	10	11
10	20	15	28	73	45	5	0.625	3	1	10	42	21.6667	13	0	0	2	1	0	0	0	0	0	0	0	17.1463	12	6	10	11	11	3	8.2	10
30	17	20	30	97	67	7	0.875	3	1	20	35	26	23	0	0	6	1	0	0	0	0	0	0	0	28.4884	22	10	13	5	12	3	8.6	10
30	19	12	30	91	61	7	0.875	3	1	6	27	16.6667	17	0	0	3	1	0	0	0	0	0	0	0	20.5135	12	6	8	6	12	5	7.4	6
30	20	20	30	100	70	7	0.875	3	1	2	14	7	5	0	0	6	1	0	0	0	0	0	0	0	16.1667	8	3	11	11	9	2	7.2	9
27	20	8	22	77	55	6	0.75	3	1	5	21	11.3333	8	0	0	2	1	0	0	0	0	0	0	0	11.8235	8	1	5	7	2	2	3.4	2
30	20	20	30	100	70	7	0.875	3	1	3	15	10.3333	13	0	0	0	0	0	0	0	0	0	0	0	16.6667	8	5	9	6	7	0	5.4	6
28	19	14	27	88	61	8	1	2	0.666667	17	18	17.5	17.5	0	0	5	1	0	0	0	0	0	0	0	21.4	16	1	8	6	4	6	5	6
30	19	13	30	92	62	7	0.875	3	1	4	19	9.33333	5	0	0	3	1	0	0	0	0	0	0	0	21.6296	10	8	6	6	5	2	5.4	6
30	20	20	30	100	70	7	0.875	3	1	8	15	11.6667	12	0	0	2	1	0	0	0	0	0	0	0	13.2353	4.5	7	9	8	9	1	6.8	8
27	20	20	20	87	67	7	0.875	3	1	5	14	8.66667	7	0	0	4	1	0	0	0	0	0	0	0	19.8158	10	3	12	12	9	2	7.6	9
30	20	20	30	100	70	7	0.875	3	1	6	21	14.6667	17	0	0	1	1	0	0	0	0	0	0	0	16.9677	8	7	9	8	6	1	6.2	7
30	20	9	30	89	59	7	0.875	3	1	27	40	32.3333	30	0	0	5	1	0	0	0	0	0	0	0	29.6	19	16	21	17	12	4	14	16
30	20	20	27	97	70	7	0.875	3	1	7	8	7.33333	7	0	0	5	1	0	0	0	0	0	0	0	21.4048	11	9	11	6	11	4	8.2	9
29	20	19	30	98	68	7	0.875	3	1	26	39	31.6667	30	0	0	0	0	0	0	0	0	0	0	0	19.6923	16	7	8	3	7	1	5.2	7
30	20	18	30	98	68	7	0.875	3	1	3	10	7.33333	9	0	0	7	1	0	0	0	0	0	0	0	18.7895	8	4	10	11	12	1	7.6	10
30	19	18	27	94	67	7	0.875	3	1	4	8	6.66667	8	0	0	7	1	0	0	0	0	0	0	0	27.7321	16	18	28	29	28	9	22.4	28
30	20	20	28	98	70	7	0.875	3	1	4	12	7.33333	6	0	0	4	1	0	0	0	0	0	0	0	19.2619	13	8	7	9	9	9	8.4	9
20	17	20	25	82	57	6	0.75	3	1	3	22	12	11	0	0	0	0	0	0	0	0	0	0	0	21.1667	19.5	0	5	3	4	0	2.4	3
29	20	17	30	96	66	7	0.875	3	1	4	39	17.6667	10	0	0	6	1	0	0	0	0	0	0	0	17.2222	11	6	10	14	11	4	9	10
30	20	20	30	100	70	7	0.875	3	1	7	27	14	8	0	0	3	1	0	0	0	0	0	0	0	18.4375	11.5	12	16	16	20	0	12.8	16
30	20	16	30	96	66	7	0.875	2	0.666667	4	4	4	4	0	0	1	1	0	0	0	0	0	0	0	14.75	8	7	7	9	10	3	7.2	7
30	20	20	30	100	70	7	0.875	3	1	3	15	8	6	0	0	2	1	0	0	0	0	0	0	0	25.8214	17.5	3	8	7	8	2	5.6	7
30	20	13	30	93	63	7	0.875	3	1	2	11	7.33333	9	0	0	3	1	0	0	0	0	0	0	0	22.3103	10	6	11	6	5	1	5.8	6
25	13	15	27	80	53	7	0.875	3	1	7	25	14	10	0	0	3	1	0	0	0	0	0	0	0	22.0882	11	3	12	11	8	0	6.8	8
30	20	20	30	100	70	7	0.875	3	1	10	40	21.3333	14	0	0	4	1	0	0	0	0	0	0	0	15.1905	8	7	12	10	10	3	8.4	10
29	19	17	27	92	65	7	0.875	3	1	6	8	6.66667	6	0	0	4	1	0	0	0	0	0	0	0	21.6333	18	1	8	8	6	7	6	7
30	20	20	30	100	70	7	0.875	3	1	12	22	17.3333	18	0	0	5	1	0	0	0	0	0	0	0	21.3421	9	12	7	9	9	1	7.6	9
29	19	20	30	98	68	7	0.875	3	1	8	24	15	13	0	0	7	1	0	0	0	0	0	0	0	14.8194	9	10	16	19	19	8	14.4	16
30	20	15	30	95	65	7	0.875	2	0.666667	4	5	4.5	4.5	0	0	1	1	0	0	0	0	0	0	0	20.28	14	6	6	6	6	1	5	6
30	20	15	30	95	65	6	0.75	3	1	6	26	12.6667	6	0	0	0	0	0	0	0	0	0	0	0	19.0833	16.5	5	11	13	6	1	7.2	6
30	17	20	30	97	67	7	0.875	3	1	34	51	41	38	0	0	4	1	0	0	0	0	0	0	0	18.803	13	14	15	12	14	11	13.2	14
30	17	16	25	88	63	7	0.875	3	1	3	11	6.66667	6	0	0	2	1	0	0	0	0	0	0	0	16.5789	11	5	9	13	21	9	11.4	9
24	20	14	20	78	58	7	0.875	3	1	5	18	11	10	0	0	1	1	0	0	0	0	0	0	0	29.5294	24	0	6	7	2	2	3.4	2
30	19	20	30	99	69	7	0.875	3	1	4	7	5.33333	5	0	0	2	1	0	0	0	0	0	0	0	15.5455	8	6	9	8	9	1	6.6	8
10	5	6	0	21	21	5	0.625	3	1	8	32	21.3333	24	0	0	5	1	0	0	0	0	0	0	0	28.4091	32	2	7	8	2	3	4.4	3
30	18	19	30	97	67	7	0.875	3	1	5	19	11.3333	10	0	0	4	1	0	0	0	0	0	0	0	15.413	7	3	13	12	11	7	9.2	11
30	20	20	30	100	70	7	0.875	3	1	3	24	12.6667	11	0	0	2	1	0	0	0	0	0	0	0	24.5205	16	13	17	16	17	10	14.6	16
30	17	20	30	97	67	7	0.875	3	1	6	34	17.3333	12	0	0	2	1	0	0	0	0	0	0	0	20.7097	14	3	9	9	8	2	6.2	8
26	18	16	20	80	60	7	0.875	3	1	8	28	16.3333	13	0	0	1	1	0	0	0	0	0	0	0	18.3158	10	3	7	14	11	3	7.6	7
30	20	15	30	95	65	7	0.875	3	1	4	27	13	8	0	0	6	1	0	0	0	0	0	0	0	28.72	23	4	7	3	10	1	5	4
30	20	17	30	97	67	7	0.875	3	1	4	8	5.66667	5	0	0	5	1	0	0	0	0	0	0	0	6.40351	4	10	12	15	15	5	11.4	12
30	20	19	30	99	69	7	0.875	3	1	3	29	17.3333	20	0	0	5	1	0	0	0	0	0	0	0	20.8	15.5	4	8	7	10	1	6	7
30	19	19	30	98	68	7	0.875	3	1	6	17	10.3333	8	0	0	3	1	0	0	0	0	0	0	0	20.1429	12	7	14	5	7	1	6.8	7
30	20	20	30	100	70	7	0.875	3	1	6	36	18.3333	13	0	0	5	1	0	0	0	0	0	0	0	21.8958	11	8	12	17	9	2	9.6	9
30	20	20	30	100	70	7	0.875	3	1	6	20	11	7	0	0	3	1	0	0	0	0	0	0	0	23.8684	18.5	9	11	6	11	1	7.6	9
30	20	20	30	100	70	7	0.875	3	1	7	21	12	8	0	0	0	0	0	0	0	0	0	0	0	25.6842	24	6	4	4	5	0	3.8	4
30	20	19	30	99	69	7	0.875	3	1	5	18	10.3333	8	0	0	1	1	0	0	0	0	0	0	0	20.8	12	6	4	7	8	0	5	6
30	19	13	25	87	62	7	0.875	3	1	5	13	9	9	0	0	3	1	0	0	0	0	0	0	0	28.7778	14	8	9	6	11	11	9	9
28	19	15	30	92	62	8	1	3	1	8	21	13.6667	12	0	0	4	1	0	0	0	0	0	0	0	25.4444	24	1	5	7	4	1	3.6	4
30	20	17	30	97	67	7	0.875	3	1	4	22	15.6667	21	0	0	1	1	0	0	0	0	0	0	0	19.1724	17	6	8	9	5	1	5.8	6
30	20	20	30	100	70	7	0.875	3	1	15	19	17.6667	19	0	0	2	1	0	0	0	0	0	0	0	16.0741	12	5	7	4	8	2	5.2	5
29	20	20	20	89	69	7	0.875	3	1	9	19	12.3333	9	0	0	4	1	0	0	0	0	0	0	0	16.878	10	8	10	5	10	8	8.2	8
30	19	20	30	99	69	7	0.875	3	1	5	10	7	6	0	0	0	0	0	0	0	0	0	0	0	19.8462	20	5	6	6	8	1	5.2	6
30	20	17	28	95	67	7	0.875	2	0.666667	6	24	15	15	0	0	2	1	0	0	0	0	0	0	0	16.5676	6	1	8	11	13	4	7.4	8
30	20	9	0	59	59	8	1	3	1	18	24	20.3333	19	0	0	3	1	0	0	0	0	0	0	0	14.449	8	9	14	10	10	6	9.8	10
30	20	16	30	96	66	7	0.875	3	1	4	17	11.3333	13	0	0	1	1	0	0	0	0	0	0	0	27.5714	21	5	9	14	5	2	7	5
29	20	17	30	96	66	7	0.875	3	1	13	19	15	13	0	0	5	1	0	0	0	0	0	0	0	18.6944	17	3	10	7	12	4	7.2	7
30	20	19	29	98	69	7	0.875	3	1	10	17	14	15	0	0	3	1	0	0	0	0	0	0	0	22.8667	19	4	10	8	4	4	6	4
30	20	20	30	100	70	7	0.875	3	1	4	26	12.6667	8	0	0	2	1	0	0	0	0	0	0	0	21.2581	12	5	6	9	9	2	6.2	6
20	20	20	28	88	60	6	0.75	3	1	4	19	10	7	0	0	5	1	0	0	0	0	0	0	0	17.1915	12	5	10	10	11	9	9	10
18	15	13	18	64	46	7	0.875	3	1	6	26	13.3333	8	0	0	2	1	0	0	0	0	0	0	0	14.4211	14	0	4	8	3	4	3.8	4
28	18	16	15	77	62	7	0.875	3	1	7	25	15.6667	15	0	0	6	1	0	0	0	0	0	0	0	21.5952	17	4	10	13	9	6	8.4	9
30	19	18	27	94	67	7	0.875	3	1	3	15	7.66667	5	0	0	5	1	0	0	0	0	0	0	0	26.5	24	6	10	11	7	2	7.2	7
30	20	20	30	100	70	7	0.875	3	1	3	22	12.3333	12	0	0	3	1	0	0	0	0	0	0	0	20.7083	11	10	11	11	10	6	9.6	10
30	17	14	30	91	61	7	0.875	1	0.333333	8	8	8	8	0	0	1	1	0	0	0	0	0	0	0	26.1818	27	7	7	4	3	1	4.4	4
24	16	16	27	83	56	7	0.875	3	1	9	48	24.3333	16	0	0	6	1	0	0	0	0	0	0	0	29.5122	21	7	7	12	10	5	8.2	7
28	19	14	30	91	61	8	1	3	1	7	24	15.3333	15	0	0	3	1	0	0	0	0	0	0	0	18.5556	15	7	10	10	6	3	7.2	7
20	20	13	0	53	53	8	1	3	1	7	14	10	9	0	0	6	1	0	0	0	0	0	0	0	22.6714	14	11	16	15	14	11	13.4	14
26	18	17	20	81	61	7	0.875	3	1	3	17	8.33333	5	0	0	2	1	0	0	0	0	0	0	0	16	10	9	11	14	13	3	10	11
29	20	20	30	99	69	7	0.875	3	1	9	14	11.6667	12	0	0	3	1	0	0	0	0	0	0	0	14.9231	6	3	6	7	5	5	5.2	5
15	18	12	27	72	45	6	0.75	2	0.666667	7	8	7.5	7.5	0	0	6	1	0	0	0	0	0	0	0	38.8378	24	0	8	7	10	12	7.4	8
27	20	20	20	87	67	7	0.875	3	1	4	10	6	4	0	0	4	1	0	0	0	0	0	0	0	15.2955	6.5	3	10	12	12	7	8.8	10
30	20	12	28	90	62	7	0.875	3	1	9	18	13	12	0	0	3	1	0	0	0	0	0	0	0	16.025	7	7	4	11	7	6	7	7
30	20	20	30	100	70	7	0.875	3	1	7	11	9.66667	11	0	0	3	1	0	0	0	0	0	0	0	18.0882	15	6	9	7	8	4	6.8	7
30	20	20	0	70	70	8	1	3	1	5	15	11.3333	14	0	0	2	1	0	0	0	0	0	0	0	20.3864	12	8	8	7	9	12	8.8	8
30	20	19	30	99	69	7	0.875	3	1	8	19	13	12	0	0	0	0	0	0	0	0	0	0	0	20.5	10	7	6	12	9	0	6.8	7
30	20	20	28	98	70	7	0.875	3	1	12	36	24.6667	26	0	0	0	0	0	0	0	0	0	0	0	21.125	13.5	4	4	9	6	1	4.8	4
30	17	20	30	97	67	7	0.875	3	1	35	49	44	48	0	0	3	1	0	0	0	0	0	0	0	21.9259	8	9	10	18	15	2	10.8	10
30	20	20	22	92	70	7	0.875	3	1	6	19	12	11	0	0	4	1	0	0	0	0	0	0	0	26.3571	12	13	9	7	11	2	8.4	9
30	20	20	28	98	70	7	0.875	3	1	6	13	8.66667	7	0	0	5	1	0	0	0	0	0	0	0	15.75	12	6	10	11	6	7	8	7
30	18	20	30	98	68	6	0.75	3	1	4	18	10	8	0	0	6	1	0	0	0	0	0	0	0	14.8611	9	2	7	6	17	4	7.2	6
30	20	15	30	95	65	7	0.875	2	0.666667	8	20	14	14	0	0	2	1	0	0	0	0	0	0	0	16.2727	8.5	6	9	12	14	2	8.6	9
30	19	13	30	92	62	7	0.875	3	1	4	16	11.3333	14	0	0	3	1	0	0	0	0	0	0	0	20.4412	9	9	8	6	8	3	6.8	8
30	19	13	30	92	62	7	0.875	3	1	6	15	10.3333	10	0	0	4	1	0	0	0	0	0	0	0	17.2333	10	6	9	4	8	3	6	6
28	18	18	25	89	64	7	0.875	3	1	9	14	10.6667	9	0	0	6	1	0	0	0	0	0	0	0	22.5476	18	11	17	22	25	9	16.8	17
30	20	20	30	100	70	7	0.875	3	1	10	14	12	12	0	0	2	1	0	0	0	0	0	0	0	28.8919	20	8	8	7	13	1	7.4	8
29	20	15	24	88	64	7	0.875	3	1	16	40	31.3333	38	0	0	2	1	0	0	0	0	0	0	0	20.875	11	3	11	14	11	1	8	11
30	20	18	25	93	68	7	0.875	3	1	5	20	12.6667	13	0	0	4	1	0	0	0	0	0	0	0	23.68	18	2	4	8	7	4	5	4
29	19	18	30	96	66	7	0.875	3	1	6	11	9	10	0	0	4	1	0	0	0	0	0	0	0	14.4444	9	9	11	16	12	5	10.6	11
30	18	20	30	98	68	7	0.875	3	1	3	21	12.6667	14	0	0	6	1	0	0	0	0	0	0	0	12.3824	11	12	17	20	17	2	13.6	17
30	20	19	20	89	69	7	0.875	3	1	4	17	11.6667	14	0	0	5	1	0	0	0	0	0	0	0	16.8611	8	3	10	8	11	4	7.2	8
28	15	14	27	84	57	7	0.875	3	1	10	54	25.3333	12	0	0	6	1	0	0	0	0	0	0	0	29.3913	14	12	8	10	11	5	9.2	10
18	19	17	24	78	54	6	0.75	3	1	13	46	28.3333	26	0	0	6	1	0	0	0	0	0	0	0	24.4884	14	4	10	12	12	5	8.6	10
29	19	17	27	92	65	7	0.875	3	1	2	11	7.33333	9	0	0	4	1	0	0	0	0	0	0	0	11.5897	5	4	8	9	13	5	7.8	8
30	20	20	30	100	70	7	0.875	3	1	3	8	6	7	0	0	4	1	0	0	0	0	0	0	0	25.0278	19	7	12	12	5	0	7.2	7
29	17	20	30	96	66	7	0.875	3	1	5	42	18	7	0	0	4	1	0	0	0	0	0	0	0	17.8667	12	4	13	9	11	8	9	9
27	18	17	24	86	62	7	0.875	3	1	4	13	7.33333	5	0	0	4	1	0	0	0	0	0	0	0	22.3333	20	3	9	11	9	1	6.6	9
30	20	19	30	99	69	7	0.875	3	1	5	8	6.66667	7	0	0	1	1	0	0	0	0	0	0	0	17.7955	8	10	18	26	23	11	17.6	18
30	20	20	25	95	70	7	0.875	3	1	6	18	10.6667	8	0	0	3	1	0	0	0	0	0	0	0	23.7	18	1	5	7	6	1	4	5
30	17	16	30	93	63	7	0.875	3	1	5	21	15	19	0	0	3	1	0	0	0	0	0	0	0	18.1471	10.5	4	10	9	8	3	6.8	8
29	20	18	30	97	67	7	0.875	3	1	15	20	17	16	0	0	6	1	0	0	0	0	0	0	0	26.6765	16.5	5	12	4	12	1	6.8	5
28	18	16	15	77	62	7	0.875	3	1	3	20	11	10	0	0	7	1	0	0	0	0	0	0	0	39.26	27	12	14	14	5	5	10	12
29	19	16	27	91	64	7	0.875	3	1	3	9	5.66667	5	0	0	2	1	0	0	0	0	0	0	0	21.5556	14	2	7	11	5	2	5.4	5
25	14	14	28	81	53	7	0.875	3	1	7	12	9.33333	9	0	0	5	1	0	0	0	0	0	0	0	28.2273	23	2	4	10	4	2	4.4	4
26	20	13	28	87	59	7	0.875	2	0.666667	6	21	13.5	13.5	0	0	4	1	0	0	0	0	0	0	0	23.7609	13	0	9	15	16	6	9.2	9
30	20	19	20	89	69	7	0.875	3	1	2	24	11	7	0	0	1	1	0	0	0	0	0	0	0	26.2143	16	7	5	5	10	1	5.6	5
30	19	20	30	99	69	7	0.875	3	1	4	40	26	34	0	0	7	1	0	0	0	0	0	0	0	17.6739	10	10	12	8	10	6	9.2	10
18	19	17	0	54	54	7	0.875	3	1	5	15	10	10	0	0	4	1	0	0	0	0	0	0	0	16.5882	12	1	6	11	9	7	6.8	7
30	20	17	30	97	67	7	0.875	3	1	7	20	13.6667	14	0	0	3	1	0	0	0	0	0	0	0	24.5417	19	6	6	4	7	1	4.8	6
20	20	18	27	85	58	6	0.75	2	0.666667	14	38	26	26	0	0	0	0	0	0	0	0	0	0	0	16.5357	8	3	8	6	8	3	5.6	6
30	19	20	30	99	69	7	0.875	3	1	6	20	11.3333	8	0	0	6	1	0	0	0	0	0	0	0	14.6857	7	5	8	11	10	1	7	8
30	20	20	30	100	70	7	0.875	3	1	2	23	10.3333	6	0	0	1	1	0	0	0	0	0	0	0	29.28	19	6	7	4	6	2	5	6
30	20	16	30	96	66	7	0.875	3	1	5	19	11.3333	10	0	0	5	1	0	0	0	0	0	0	0	10.8235	10	4	7	9	10	4	6.8	7
20	10	20	30	80	50	5	0.625	3	1	9	23	15.3333	14	0	0	5	1	0	0	0	0	0	0	0	24.8636	18	4	10	13	14	3	8.8	10
30	20	15	30	95	65	7	0.875	2	0.666667	9	19	14	14	0	0	7	1	0	0	0	0	0	0	0	15.8387	8	1	10	8	9	1	5.8	8
29	20	17	24	90	66	7	0.875	3	1	9	21	17	21	0	0	3	1	0	0	0	0	0	0	0	25.1538	14	0	6	8	11	1	5.2	6
13	18	13	24	68	44	8	1	3	1	3	13	7	5	0	0	4	1	0	0	0	0	0	0	0	12.4583	5.5	11	7	12	9	9	9.6	9
30	20	18	25	93	68	7	0.875	3	1	4	32	14.6667	8	0	0	5	1	0	0	0	0	0	0	0	19.6486	11	3	7	11	11	5	7.4	7
25	13	16	27	81	54	7	0.875	3	1	11	50	24.6667	13	0	0	3	1	0	0	0	0	0	0	0	19.8182	10	1	8	9	10	5	6.6	8
30	20	11	30	91	61	7	0.875	3	1	6	28	14.3333	9	0	0	3	1	0	0	0	0	0	0	0	21.6098	16	6	9	7	13	6	8.2	7
30	17	18	30	95	65	7	0.875	2	0.666667	8	10	9	9	0	0	4	1	0	0	0	0	0	0	0	20.5714	10	1	6	6	7	1	4.2	6
30	20	18	30	98	68	7	0.875	3	1	2	14	9	11	0	0	1	1	0	0	0	0	0	0	0	19.8	12	7	7	4	7	0	5	7
30	20	17	30	97	67	7	0.875	3	1	11	41	22.6667	16	0	0	5	1	0	0	0	0	0	0	0	23.26	19	10	10	12	11	7	10	10
29	10	13	30	82	52	6	0.75	3	1	8	18	11.6667	9	0	0	5	1	0	0	0	0	0	0	0	24.5946	16	10	7	6	12	2	7.4	7
30	20	18	30	98	68	7	0.875	3	1	3	12	6.33333	4	0	0	2	1	0	0	0	0	0	0	0	20.4	8	8	10	5	10	2	7	8
27	19	19	25	90	65	7	0.875	3	1	10	26	19.6667	23	0	0	5	1	0	0	0	0	0	0	0	14.2683	10	7	10	11	8	5	8.2	8
30	20	19	30	99	69	7	0.875	3	1	7	10	8.33333	8	0	0	1	1	0	0	0	0	0	0	0	22.9286	13	5	6	5	6	6	5.6	6
29	15	17	27	88	61	7	0.875	2	0.666667	16	18	17	17	0	0	5	1	0	0	0	0	0	0	0	21.5455	16	3	7	9	8	6	6.6	7
30	20	20	30	100	70	7	0.875	3	1	8	22	12.6667	8	0	0	5	1	0	0	0	0	0	0	0	15.1702	10	9	10	12	12	4	9.4	10
30	20	20	30	100	70	7	0.875	3	1	6	16	11	11	0	0	2	1	0	0	0	0	0	0	0	20.4186	14	7	8	9	16	3	8.6	8
30	20	20	30	100	70	6	0.75	3	1	2	17	10	11	0	0	1	1	0	0	0	0	0	0	0	19.1905	10	1	4	9	7	0	4.2	4
25	19	14	28	86	58	7	0.875	3	1	10	57	26.6667	13	0	0	6	1	0	0	0	0	0	0	0	24.4098	12	5	18	18	13	7	12.2	13
30	17	16	25	88	63	7	0.875	3	1	7	12	9	8	0	0	2	1	0	0	0	0	0	0	0	19.3115	10	6	16	16	13	10	12.2	13
20	20	11	30	81	51	7	0.875	3	1	3	11	7	7	0	0	5	1	0	0	0	0	0	0	0	23.2955	17	7	12	9	12	4	8.8	9
30	20	20	25	95	70	7	0.875	3	1	5	18	11.3333	11	0	0	4	1	0	0	0	0	0	0	0	22.8333	12	3	8	6	9	10	7.2	8
30	20	20	28	98	70	7	0.875	3	1	6	23	12	7	0	0	7	1	0	0	0	0	0	0	0	11.913	4.5	6	8	13	13	5	9	8
29	20	18	0	67	67	6	0.75	3	1	3	11	7.33333	8	0	0	6	1	0	0	0	0	0	0	0	18.2941	11	4	9	11	2	4	6	4
30	20	19	30	99	69	7	0.875	3	1	13	26	17.3333	13	0	0	4	1	0	0	0	0	0	0	0	13.9524	5.5	8	12	7	12	3	8.4	8
28	19	16	27	90	63	8	1	3	1	8	21	16	19	0	0	3	1	0	0	0	0	0	0	0	20.3061	10	7	11	12	8	11	9.8	11
30	20	20	27	97	70	7	0.875	3	1	11	24	16.3333	14	0	0	0	0	0	0	0	0	0	0	0	22.9583	18	1	5	8	7	3	4.8	5
30	20	13	30	93	63	7	0.875	3	1	8	24	16.3333	17	0	0	5	1	0	0	0	0	0	0	0	20.5932	12	5	17	18	15	4	11.8	15
30	20	20	30	100	70	7	0.875	3	1	4	21	13	14	0	0	4	1	0	0	0	0	0	0	0	19.2857	8	8	12	9	7	6	8.4	8
27	20	20	30	97	67	7	0.875	3	1	6	12	8.66667	8	0	0	2	1	0	0	0	0	0	0	0	20.4667	13	5	7	9	8	1	6	7
24	8	14	15	61	46	8	1	3	1	5	15	8.66667	6	0	0	6	1	0	0	0	0	0	0	0	12.5455	6	5	14	14	16	6	11	14
27	18	11	24	80	56	7	0.875	2	0.666667	7	10	8.5	8.5	0	0	7	1	0	0	0	0	0	0	0	20.2444	16	6	11	14	9	5	9	9
26	19	14	27	86	59	7	0.875	2	0.666667	7	13	10	10	0	0	0	0	0	0	0	0	0	0	0	23.1786	15.5	3	5	10	8	2	5.6	5
18	15	13	18	64	46	7	0.875	3	1	9	15	11.3333	10	0	0	4	1	0	0	0	0	0	0	0	28.0357	24	1	8	6	7	5	5.4	6
30	19	13	25	87	62	7	0.875	3	1	6	18	11.3333	10	0	0	4	1	0	0	0	0	0	0	0	27.1111	20	1	5	7	4	1	3.6	4
18	19	14	24	75	51	6	0.75	3	1	5	12	7.66667	6	0	0	3	1	0	0	0	0	0	0	0	28.1395	16	7	9	13	11	3	8.6	9
30	20	20	30	100	70	7	0.875	3	1	4	12	8	8	0	0	3	1	0	0	0	0	0	0	0	21.3714	13	6	15	5	8	1	7	6
30	20	20	30	100	70	7	0.875	3	1	2	10	7	9	0	0	4	1	0	0	0	0	0	0	0	19.2941	9.5	2	13	10	8	1	6.8	8
30	20	15	30	95	65	7	0.875	3	1	6	27	16	15	0	0	2	1	0	0	0	0	0	0	0	22.6818	13	5	5	7	3	2	4.4	5
25	19	14	28	86	58	7	0.875	3	1	21	44	34	37	0	0	4	1	0	0	0	0	0	0	0	20.3902	16	6	11	10	8	6	8.2	8
30	20	19	30	99	69	7	0.875	3	1	5	13	8.66667	8	0	0	7	1	0	0	0	0	0	0	0	19.4082	13	8	9	13	14	5	9.8	9
30	20	20	25	95	70	7	0.875	3	1	7	39	18.3333	9	0	0	4	1	0	0	0	0	0	0	0	11.4138	6	12	11	16	13	6	11.6	12
30	17	20	30	97	67	7	0.875	3	1	8	19	14	15	0	0	7	1	0	0	0	0	0	0	0	26.1786	16	14	21	22	22	5	16.8	21
30	20	14	30	94	64	7	0.875	3	1	9	20	15.6667	18	0	0	2	1	0	0	0	0	0	0	0	19.4375	7	5	8	6	10	3	6.4	6
30	20	12	30	92	62	7	0.875	3	1	11	20	15.6667	16	0	0	7	1	0	0	0	0	0	0	0	26.8621	20	11	17	17	11	2	11.6	11
20	20	20	30	90	60	6	0.75	3	1	9	22	13.3333	9	0	0	7	1	0	0	0	0	0	0	0	17.7561	6	3	9	8	10	2	6.4	8
30	20	18	30	98	68	7	0.875	3	1	20	60	34	22	0	0	5	1	0	0	0	0	0	0	0	19.4348	8	5	12	9	15	5	9.2	9
20	20	11	22	73	51	7	0.875	2	0.666667	5	29	17	17	0	0	2	1	0	0	0	0	0	0	0	17.871	10	3	5	7	9	7	6.2	7
30	20	20	30	100	70	7	0.875	3	1	4	13	9.33333	11	0	0	4	1	0	0	0	0	0	0	0	22	17	7	7	11	9	4	7.6	7
24	8	10	15	57	42	8	1	2	0.666667	5	23	14	14	0	0	5	1	0	0	0	0	0	0	0	16.9394	10	0	6	8	12	7	6.6	7
30	20	20	30	100	70	7	0.875	3	1	8	17	13.3333	15	0	0	2	1	0	0	0	0	0	0	0	36.6	21.5	2	8	4	5	1	4	4
17	17	15	18	67	49	8	1	3	1	21	54	32.3333	22	0	0	7	1	0	0	0	0	0	0	0	24.1212	14	8	13	17	18	10	13.2	13
27	8	14	26	75	49	6	0.75	3	1	3	28	19.3333	27	0	0	4	1	0	0	0	0	0	0	0	15.875	11.5	1	7	17	10	5	8	7
25	17	13	27	82	55	6	0.75	2	0.666667	7	13	10	10	0	0	3	1	0	0	0	0	0	0	0	18.5116	10	8	14	10	9	2	8.6	9
30	20	20	30	100	70	7	0.875	3	1	1	11	6.66667	8	0	0	5	1	0	0	0	0	0	0	0	20.0857	12	5	8	7	10	4	6.8	7
30	20	19	25	94	69	6	0.75	3	1	6	21	11.3333	7	0	0	5	1	0	0	0	0	0	0	0	16.3158	12	5	10	9	11	3	7.6	9
30	19	14	25	88	63	7	0.875	3	1	2	17	9.33333	9	0	0	3	1	0	0	0	0	0	0	0	22.8065	17	8	6	7	6	4	6.2	6
27	20	16	27	90	63	7	0.875	3	1	8	41	23.6667	22	0	0	3	1	0	0	0	0	0	0	0	16.6667	11	9	12	13	13	7	10.8	12
24	20	14	20	78	58	7	0.875	3	1	7	12	8.66667	7	0	0	6	1	0	0	0	0	0	0	0	28.6809	16	4	11	9	12	11	9.4	11
26	8	14	26	74	48	6	0.75	3	1	1	13	7	7	0	0	6	1	0	0	0	0	0	0	0	34.6364	22	3	6	8	7	9	6.6	7
20	19	10	15	64	49	8	1	3	1	16	40	25	19	0	0	8	1	0	0	0	0	0	0	0	20.1875	18.5	1	7	9	5	10	6.4	7
30	20	20	30	100	70	7	0.875	3	1	4	6	4.66667	4	0	0	6	1	0	0	0	0	0	0	0	16.9091	7.5	5	9	14	12	4	8.8	9
30	17	20	30	97	67	7	0.875	3	1	4	12	6.66667	4	0	0	4	1	0	0	0	0	0	0	0	22.7742	16	3	6	4	9	9	6.2	6
15	18	16	27	76	49	6	0.75	3	1	5	9	6.66667	6	0	0	0	0	0	0	0	0	0	0	0	20.125	23	0	5	4	4	3	3.2	4
30	20	20	29	99	70	7	0.875	3	1	7	17	11	9	0	0	1	1	0	0	0	0	0	0	0	19.4074	16	2	9	5	10	1	5.4	5
30	20	17	30	97	67	7	0.875	3	1	8	20	16	20	0	0	3	1	0	0	0	0	0	0	0	19.6452	18	3	6	10	8	4	6.2	6
30	20	20	30	100	70	7	0.875	3	1	9	29	20.3333	23	0	0	0	0	0	0	0	0	0	0	0	16	11.5	7	7	3	4	1	4.4	4
30	20	13	30	93	63	7	0.875	3	1	7	28	16.6667	15	0	0	6	1	0	0	0	0	0	0	0	24.881	16	6	12	10	11	3	8.4	10
30	20	20	30	100	70	7	0.875	3	1	6	18	10.6667	8	0	0	3	1	0	0	0	0	0	0	0	17.6591	10.5	6	7	13	16	2	8.8	7
29	15	20	27	91	64	7	0.875	3	1	3	23	12.3333	11	0	0	2	1	0	0	0	0	0	0	0	20.7619	12	1	5	4	5	6	4.2	5
30	20	20	30	100	70	7	0.875	3	1	5	20	15	20	0	0	6	1	0	0	0	0	0	0	0	17.5435	10	8	9	13	11	5	9.2	9
24	18	15	24	81	57	7	0.875	3	1	5	45	21.3333	14	0	0	6	1	0	0	0	0	0	0	0	35.4737	33	6	11	15	16	9	11.4	11
30	20	19	29	98	69	7	0.875	3	1	7	33	16.3333	9	0	0	3	1	0	0	0	0	0	0	0	21.6842	16	4	11	9	12	2	7.6	9
30	20	20	30	100	70	7	0.875	3	1	4	20	10.6667	8	0	0	6	1	0	0	0	0	0	0	0	14.3662	7	13	15	21	15	6	14	15
30	20	20	30	100	70	7	0.875	3	1	3	10	5.66667	4	0	0	1	1	0	0	0	0	0	0	0	23.4138	6	4	10	5	9	1	5.8	5
30	20	20	30	100	70	7	0.875	3	1	6	12	8.66667	8	0	0	2	1	0	0	0	0	0	0	0	25.8696	21	4	8	6	4	1	4.6	4
29	19	18	30	96	66	7	0.875	3	1	5	11	9	11	0	0	4	1	0	0	0	0	0	0	0	35.7895	24	7	7	13	9	2	7.6	7
29	19	19	30	97	67	7	0.875	3	1	16	18	17	17	0	0	4	1	0	0	0	0	0	0	0	35.8462	24	8	6	15	8	2	7.8	8
30	20	13	30	93	63	7	0.875	3	1	9	13	10.6667	10	0	0	1	1	0	0	0	0	0	0	0	21.8605	16	7	11	7	12	6	8.6	7
30	20	20	27	97	70	7	0.875	3	1	8	21	13.3333	11	0	0	5	1	0	0	0	0	0	0	0	21.4375	24	3	10	6	12	1	6.4	6
30	20	20	30	100	70	7	0.875	3	1	11	34	21	18	0	0	0	0	0	0	0	0	0	0	0	13.2174	12	6	10	3	4	0	4.6	4
30	20	20	30	100	70	6	0.75	3	1	4	12	9	11	0	0	2	1	0	0	0	0	0	0	0	15.4286	6	7	10	10	6	2	7	7
27	20	8	22	77	55	6	0.75	3	1	6	27	16.3333	16	0	0	6	1	0	0	0	0	0	0	0	22.9655	16	4	7	9	6	3	5.8	6
30	20	20	30	100	70	7	0.875	3	1	2	8	6	8	0	0	4	1	0	0	0	0	0	0	0	8.41667	5	5	7	8	8	8	7.2	8
27	20	20	30	97	67	7	0.875	3	1	5	8	7	8	0	0	3	1	0	0	0	0	0	0	0	17.625	11	3	6	11	10	2	6.4	6
29	20	20	30	99	69	7	0.875	3	1	14	27	18.3333	14	0	0	0	0	0	0	0	0	0	0	0	12.5161	6	3	10	11	6	1	6.2	6
28	15	12	27	82	55	7	0.875	3	1	4	16	9.33333	8	0	0	2	1	0	0	0	0	0	0	0	16.1282	10	6	11	11	8	3	7.8	8
30	20	20	30	100	70	7	0.875	3	1	2	50	21	11	0	0	3	1	0	0	0	0	0	0	0	18.2273	13.5	0	7	5	8	2	4.4	5
30	20	11	27	88	61	7	0.875	3	1	4	7	5	4	0	0	4	1	0	0	0	0	0	0	0	18.5349	12	4	7	10	13	9	8.6	9
30	20	19	30	99	69	7	0.875	3	1	12	22	15.3333	12	0	0	3	1	0	0	0	0	0	0	0	21.1579	23	2	9	2	5	1	3.8	2
30	20	16	15	81	66	7	0.875	3	1	2	18	9.33333	8	0	0	2	1	0	0	0	0	0	0	0	26.125	22	12	16	17	20	7	14.4	16
27	19	19	25	90	65	7	0.875	3	1	6	21	11	6	0	0	6	1	0	0	0	0	0	0	0	15.5588	12	6	6	9	7	6	6.8	6
30	20	13	30	93	63	7	0.875	3	1	6	18	11.3333	10	0	0	1	1	0	0	0	0	0	0	0	22.9118	16.5	3	7	9	11	4	6.8	7
30	20	19	30	99	69	7	0.875	3	1	7	17	10.3333	7	0	0	3	1	0	0	0	0	0	0	0	10.7174	6	2	15	11	15	3	9.2	11
30	20	15	30	95	65	7	0.875	3	1	9	29	17.6667	15	0	0	3	1	0	0	0	0	0	0	0	24.5185	12	3	9	4	9	2	5.4	4
30	20	18	30	98	68	7	0.875	2	0.666667	7	16	11.5	11.5	0	0	5	1	0	0	0	0	0	0	0	23.186	14	8	10	9	11	5	8.6	9
30	17	20	30	97	67	7	0.875	3	1	16	37	30	37	0	0	5	1	0	0	0	0	0	0	0	24.5476	14	9	12	4	13	4	8.4	9
27	20	16	27	90	63	7	0.875	3	1	5	7	6	6	0	0	3	1	0	0	0	0	0	0	0	11.0286	8	4	8	10	9	4	7	8
30	20	18	30	98	68	7	0.875	3	1	11	36	22.6667	21	0	0	7	1	0	0	0	0	0	0	0	22.95	12	7	8	12	7	0	6.8	7
30	20	13	30	93	63	7	0.875	3	1	8	43	21.6667	14	0	0	2	1	0	0	0	0	0	0	0	21.7742	16	5	6	7	9	4	6.2	6
20	19	9	15	63	48	8	1	3	1	8	25	14	9	0	0	3	1	0	0	0	0	0	0	0	15.6667	6	1	8	13	13	10	9	10
30	20	20	30	100	70	7	0.875	3	1	7	8	7.33333	7	0	0	3	1	0	0	0	0	0	0	0	24.4	20	4	8	7	5	0	4.8	5
30	20	17	30	97	67	7	0.875	2	0.666667	5	17	11	11	0	0	7	1	0	0	0	0	0	0	0	12.2381	9	0	6	6	8	1	4.2	6
30	20	20	30	100	70	7	0.875	3	1	6	40	21.3333	18	0	0	6	1	0	0	0	0	0	0	0	23.4211	14	14	19	23	17	3	15.2	17
25	14	11	28	78	50	7	0.875	2	0.666667	6	19	12.5	12.5	0	0	4	1	0	0	0	0	0	0	0	23.6111	21	6	6	12	9	3	7.2	6
24	16	17	27	84	57	7	0.875	3	1	5	14	9.33333	9	0	0	5	1	0	0	0	0	0	0	0	26.8696	17	1	6	6	8	2	4.6	6
26	19	16	27	88	61	7	0.875	3	1	6	37	18.6667	13	0	0	0	0	0	0	0	0	0	0	0	12.6774	8	2	8	10	6	5	6.2	6
20	20	19	30	89	59	7	0.875	3	1	22	26	23.6667	23	0	0	4	1	0	0	0	0	0	0	0	24.5476	16	6	14	7	13	2	8.4	7
20	20	19	30	89	59	6	0.75	3	1	3	15	7.33333	4	0	0	0	0	0	0	0	0	0	0	0	17.9231	6	0	5	5	2	1	2.6	2
30	20	13	30	93	63	7	0.875	3	1	9	40	19.6667	10	0	0	2	1	0	0	0	0	0	0	0	32.6154	18	3	7	5	9	2	5.2	5
30	20	12	30	92	62	7	0.875	3	1	3	36	20.6667	23	0	0	3	1	0	0	0	0	0	0	0	19.0278	10	4	9	12	7	4	7.2	7
25	18	17	27	87	60	7	0.875	3	1	4	13	7.33333	5	0	0	5	1	0	0	0	0	0	0	0	21.7273	13	0	5	10	12	6	6.6	6
30	20	20	29	99	70	6	1	4	1	4	9	6	5.5	0	33	2	1	0	0	0	0	0	0	0	23.2778	16.5	9	9	6	11	1	7.2	9
30	20	20	14	84	70	6	1	4	1	2	5	3.25	3	0	14	5	1	2	0	0	0	1	0.25	1	24.7015	18	11	13	22	21	0	13.4	13
30	20	20	27	97	70	6	1	4	1	2	7	4.5	4.5	0	38	4	1	0	0	0	0	0	0	0	16.2917	8	5	11	17	15	0	9.6	11
30	20	19	19	88	69	6	1	4	1	3	8	5.25	5	0	24	4	1	0	0	0	0	0	0	0	13.6735	8	6	14	13	16	0	9.8	13
30	20	20	24	94	70	6	1	4	1	1	5	3	3	0	36	2	1	0	0	0	0	0	0	0	22.7	22	8	11	12	9	0	8	9
30	20	20	21	91	70	6	1	4	1	1	5	2.75	2.5	0	44	1	1	0	0	0	0	0	0	0	13.439	9	9	10	10	12	0	8.2	10
30	20	19	26	95	69	6	1	4	1	4	5	4.25	4	0	25	1	1	0	0	0	0	0	0	0	15.6744	10	11	16	8	5	3	8.6	8
30	19	19	22	90	68	6	1	4	1	2	121	33	4.5	0	34	4	1	0	0	0	0	0	0	0	14.6833	8	12	12	18	17	1	12	12
30	19	20	28	97	69	6	1	4	1	2	6	3.75	3.5	0	26	3	1	0	0	0	0	0	0	0	11.6154	8	8	12	17	15	0	10.4	12
30	20	19	22	91	69	6	1	4	1	3	10	6	5.5	0	52	4	1	0	0	0	0	0	0	0	21.0196	12	11	12	16	10	2	10.2	11
30	20	19	25	94	69	6	1	4	1	2	8	4	3	0	29	3	1	0	0	0	0	0	0	0	17.25	12	8	7	12	9	0	7.2	8
20	20	19	29	88	59	5	0.833333	4	1	3	6	4.75	5	0	20	4	1	0	0	0	0	0	0	0	18.9268	16	9	9	7	16	0	8.2	9
30	19	20	25	94	69	6	1	4	1	2	8	5	5	0	37	0	0	0	0	0	0	0	0	0	14.5789	11.5	8	7	13	9	0	7.4	8
30	20	20	30	100	70	6	1	4	1	3	9	5.25	4.5	0	40	5	1	1	1	1	1	4	1	1	21.8356	16	12	19	24	17	1	14.6	17
30	20	20	30	100	70	6	1	4	1	2	8	4.25	3.5	0	44	3	1	0	0	0	0	0	0	0	15.4286	10	10	9	12	17	1	9.8	10
30	20	15	0	65	65	6	1	2	0.5	4	6	5	5	0	0	4	1	0	0	0	0	0	0	0	22.5192	17	16	19	13	4	0	10.4	13
30	19	20	25	94	69	6	1	4	1	3	5	3.75	3.5	0	32	3	1	0	0	0	0	0	0	0	17	11	17	15	21	26	2	16.2	17
30	20	20	0	70	70	6	1	4	1	3	8	4.75	4	0	0	5	1	0	0	0	0	0	0	0	19.6889	9	9	13	12	10	1	9	10
30	20	20	27	97	70	6	1	4	1	3	5	4	4	0	37	6	1	0	0	0	0	0	0	0	21.0588	14	14	23	29	29	0	19	23
30	10	20	29	89	60	5	0.833333	4	1	2	6	4	4	0	44	3	1	0	0	0	0	0	0	0	17.3714	12	6	9	12	8	0	7	8
30	20	20	28	98	70	6	1	4	1	4	10	5.75	4.5	0	46	3	1	0	0	0	0	0	0	0	19.16	17	2	6	9	8	0	5	6
30	20	20	25	95	70	6	1	4	1	4	5	4.5	4.5	0	35	4	1	0	0	0	0	0	0	0	20.3611	21.5	6	10	8	11	0	7	8
30	20	17	18	85	67	6	1	3	0.75	2	7	3.66667	2	0	27	3	1	0	0	0	0	0	0	0	15.4483	10	5	9	9	6	0	5.8	6
30	20	18	19	87	68	6	1	4	1	1	2	1.5	1.5	0	45	4	1	0	0	0	0	0	0	0	20.1818	14	4	5	9	14	1	6.6	5
20	20	20	27	87	60	5	0.833333	4	1	5	7	5.75	5.5	0	42	5	1	0	0	0	0	0	0	0	31.9333	22	4	15	13	12	1	9	12
30	19	20	11	80	69	6	1	4	1	2	7	4.75	5	0	19	5	1	0	0	0	0	0	0	0	26.3056	20	4	10	11	11	0	7.2	10
30	19	20	29	98	69	6	1	4	1	2	4	3.25	3.5	0	42	1	1	1	1	1	1	4	1	1	19.0417	20.5	4	7	6	7	0	4.8	6
16	17	14	24	71	47	5	0.833333	2	0.5	5	7	6	6	0	33	5	1	2	4	2	2	4	1	1	43.5968	30	10	13	20	15	4	12.4	13
20	19	8	26	73	47	5	0.833333	4	1	3	7	4.75	4.5	0	35	6	1	0	0	0	0	0	0	0	24.8205	14	3	9	7	9	11	7.8	9
29	18	19	22	88	66	6	1	4	1	3	9	6.75	7.5	0	14	3	1	0	0	0	0	0	0	0	17.3947	8	6	12	11	9	0	7.6	9
30	20	19	22	91	69	6	1	4	1	4	10	7.25	7.5	0	54	3	1	0	0	0	0	0	0	0	40.4722	31	5	12	10	9	0	7.2	9
20	17	19	27	83	56	5	0.833333	4	1	6	9	7.5	7.5	1	58	2	1	1	1	1	1	4	1	1	14.7174	11.5	6	10	14	15	1	9.2	10
30	20	20	27	97	70	6	1	4	1	2	6	4.75	5.5	0	47	5	1	0	0	0	0	0	0	0	21.1212	14	15	15	22	14	0	13.2	15
29	20	19	19	87	68	6	1	4	1	3	4	3.5	3.5	0	41	3	1	0	0	0	0	0	0	0	15.275	11	7	12	9	11	0	7.8	9
30	19	18	17	84	67	6	1	4	1	3	10	7	7.5	0	30	0	0	0	0	0	0	0	0	0	15.6296	12	5	7	7	8	0	5.4	7
20	20	16	20	76	56	5	0.833333	4	1	2	7	4.5	4.5	0	51	2	1	0	0	0	0	0	0	0	17.6842	16	1	5	7	6	0	3.8	5
30	20	20	27	97	70	6	1	4	1	4	9	5.5	4.5	0	47	0	0	0	0	0	0	0	0	0	17.8621	14	4	12	5	8	0	5.8	5
30	20	20	25	95	70	6	1	4	1	2	4	3.25	3.5	0	34	3	1	0	0	0	0	0	0	0	18.5102	14	9	13	13	13	1	9.8	13
30	20	19	19	88	69	6	1	4	1	4	8	5.25	4.5	0	25	5	1	0	0	0	0	0	0	0	21.6184	14	18	19	21	18	0	15.2	18
30	20	20	29	99	70	6	1	4	1	5	9	6	5	0	53	3	1	0	0	0	0	0	0	0	21.9245	16	10	17	15	11	0	10.6	11
30	19	20	16	85	69	6	1	4	1	5	10	7	6.5	0	22	4	1	0	0	0	0	0	0	0	14.36	8	6	8	20	16	0	10	8
30	17	18	16	81	65	6	1	4	1	3	7	5.5	6	0	48	6	1	1	0	1	1	3	0.75	1	12.2329	8	14	16	20	22	1	14.6	16
30	20	19	18	87	69	6	1	4	1	3	10	6.5	6.5	0	46	5	1	0	0	0	0	0	0	0	16.45	12.5	6	17	17	20	0	12	17
30	20	18	28	96	68	6	1	3	0.75	5	6	5.33333	5	0	32	4	1	0	0	0	0	0	0	0	19.3061	15	4	16	16	13	0	9.8	13
10	10	2	0	22	22	2	0.333333	1	0.25	2	2	2	2	0	0	1	1	0	1	0	0	1	0.25	1	22.8333	17.5	4	8	0	0	0	2.4	0
20	20	20	22	82	60	5	0.833333	4	1	2	6	4.5	5	0	43	4	1	0	0	1	0	1	0.25	1	14.5676	12	5	10	9	12	0	7.2	9
25	19	18	24	86	62	6	1	4	1	4	8	6.5	7	0	52	6	1	0	0	0	0	0	0	0	12.3281	9.5	7	10	18	22	4	12.2	10
30	20	20	23	93	70	6	1	4	1	2	5	3.75	4	0	17	4	1	0	0	0	0	0	0	0	15.3182	8.5	10	7	14	13	0	8.8	10
30	20	20	29	99	70	6	1	4	1	3	7	5.25	5.5	0	25	3	1	0	0	0	0	0	0	0	17.386	10	9	14	17	17	0	11.4	14
30	19	17	19	85	66	6	1	4	1	2	4	3.5	4	0	49	1	1	0	0	0	1	1	0.25	1	21.5143	14	6	9	8	11	0	6.8	8
30	20	20	29	99	70	6	1	4	1	1	2	1.5	1.5	0	33	5	1	0	0	0	0	0	0	0	26.4079	20	11	18	28	18	0	15	18
30	20	20	26	96	70	6	1	4	1	2	5	3	2.5	0	39	4	1	0	0	0	0	0	0	0	15.8367	10	5	9	18	17	0	9.8	9
29	20	18	21	88	67	6	1	3	0.75	2	9	4.66667	3	0	34	3	1	0	0	0	0	0	0	0	14.3125	13.5	4	12	9	7	0	6.4	7
30	20	20	22	92	70	6	1	4	1	5	7	5.75	5.5	0	26	5	1	0	0	0	0	0	0	0	26.0851	20.5	17	25	23	28	1	18.8	23
30	20	20	12	82	70	6	1	4	1	2	9	6.5	7.5	0	10	3	1	0	0	0	0	0	0	0	16.5227	12	10	13	10	10	0	8.6	10
30	20	20	29	99	70	6	1	4	1	2	4	3	3	0	26	6	1	0	0	0	0	0	0	0	16.2603	13	14	19	24	16	0	14.6	16
28	17	7	29	81	52	5	0.833333	4	1	4	6	4.75	4.5	1	43	6	1	0	0	0	0	0	0	0	26.66	21	8	15	13	9	2	9.4	9
30	19	19	21	89	68	6	1	4	1	2	9	5.25	5	1	32	0	0	0	0	0	0	0	0	0	15.825	12	6	11	11	6	6	8	6
30	20	20	26	96	70	6	1	4	1	1	5	2.75	2.5	0	43	4	1	0	0	0	0	0	0	0	20	12	3	14	17	10	0	8.8	10
30	19	16	25	90	65	6	1	2	0.5	6	10	8	8	0	42	3	1	0	0	0	0	0	0	0	15.92	17	3	9	6	7	0	5	6
30	20	20	28	98	70	6	1	4	1	4	9	6	5.5	0	36	6	1	0	0	0	0	0	0	0	17.8193	14	17	18	21	24	1	16.2	18
30	20	20	18	88	70	6	1	4	1	6	10	7.25	6.5	0	34	0	0	0	0	0	0	0	0	0	18	12	4	8	15	8	0	7	8
30	20	20	23	93	70	6	1	4	1	1	3	2.25	2.5	0	32	4	1	0	0	0	0	0	0	0	11.6923	8	5	8	4	4	0	4.2	4
30	19	20	25	94	69	6	1	4	1	3	9	6.5	7	0	22	0	0	0	0	0	0	0	0	0	14.3571	13	4	10	8	6	0	5.6	6
30	20	17	28	95	67	6	1	3	0.75	2	8	4.66667	4	0	31	3	1	0	0	0	0	0	0	0	9.36667	7	3	7	9	11	0	6	7
30	20	19	17	86	69	6	1	4	1	3	8	4.5	3.5	0	28	2	1	0	0	0	0	0	0	0	15.1628	10	4	11	17	11	0	8.6	11
30	20	20	26	96	70	6	1	4	1	1	2	1.25	1	0	29	3	1	0	0	0	0	0	0	0	14	9.5	11	14	12	13	0	10	12
30	20	20	0	70	70	6	1	4	1	3	8	5	4.5	0	0	4	1	0	0	0	0	0	0	0	23.5263	16	5	10	18	20	4	11.4	10
30	19	20	20	89	69	6	1	4	1	2	8	4.25	3.5	0	28	3	1	0	0	0	0	0	0	0	18.3333	15	4	8	10	8	0	6	8
30	19	19	15	83	68	6	1	4	1	4	7	5.5	5.5	0	28	3	1	0	0	0	0	0	0	0	16.9672	10	9	17	17	18	0	12.2	17
30	20	20	29	99	70	6	1	4	1	3	6	4.5	4.5	0	28	5	1	0	0	0	0	0	0	0	10.7288	7	9	18	16	16	0	11.8	16
30	19	20	21	90	69	6	1	4	1	3	6	4.25	4	0	25	3	1	0	0	0	0	0	0	0	22.1625	12.5	11	23	22	23	1	16	22
30	20	20	19	89	70	6	1	4	1	2	8	4	3	0	55	3	1	0	0	0	0	0	0	0	14.0172	9.5	11	12	18	17	0	11.6	12
30	20	20	16	86	70	6	1	4	1	3	5	4.25	4.5	0	45	4	1	0	0	0	0	0	0	0	21.7538	16	13	16	19	16	1	13	16
30	18	19	17	84	67	6	1	4	1	2	6	4.5	5	0	36	4	1	1	0	0	0	1	0.25	1	25.3191	10	7	13	14	11	1	9.2	11
30	20	19	28	97	69	6	1	4	1	4	9	6	5.5	0	52	2	1	0	0	0	0	0	0	0	19.7105	16	7	6	8	17	0	7.6	7
30	20	20	25	95	70	6	1	4	1	2	3	2.5	2.5	0	51	1	1	0	0	0	0	0	0	0	15.92	13	7	12	17	14	0	10	12
30	20	20	27	97	70	6	1	4	1	4	10	6.5	6	0	48	4	1	0	0	0	0	0	0	0	18.4242	14	10	16	20	19	0	13	16
30	20	19	28	97	69	6	1	4	1	3	5	3.75	3.5	0	34	1	1	0	0	0	0	0	0	0	23.093	18	8	12	13	10	0	8.6	10
30	19	20	24	93	69	6	1	4	1	4	6	4.75	4.5	0	50	6	1	0	0	0	0	0	0	0	19.7237	14	10	17	26	22	0	15	17
29	18	20	30	97	67	6	1	4	1	4	6	5.25	5.5	0	50	6	1	0	0	0	0	0	0	0	14.7931	16	3	9	8	8	1	5.8	8
30	20	20	18	88	70	6	1	4	1	3	4	3.75	4	0	15	1	1	0	0	0	0	0	0	0	16.2222	9	7	8	11	10	0	7.2	8
30	20	20	16	86	70	6	1	4	1	4	9	7	7.5	0	32	3	1	0	0	0	0	0	0	0	18.4932	12	10	20	22	19	1	14.4	19
30	20	19	24	93	69	6	1	4	1	2	7	3.75	3	0	40	3	1	0	0	0	0	0	0	0	15.02	10	9	10	13	18	0	10	10
30	20	20	27	97	70	6	1	4	1	2	4	3.25	3.5	0	40	4	1	0	0	0	0	0	0	0	12.4474	8.5	9	8	11	10	0	7.6	9
30	18	15	16	79	63	6	1	2	0.5	8	9	8.5	8.5	0	34	4	1	0	0	0	0	0	0	0	15.2553	10	3	15	15	14	0	9.4	14
30	20	20	26	96	70	6	1	4	1	2	8	5.25	5.5	0	52	6	1	0	0	0	0	0	0	0	17.5	12.5	2	11	9	11	2	7	9
30	20	20	29	99	70	6	1	4	1	5	10	6.75	6	0	45	5	1	0	0	0	0	0	0	0	26.1538	19	15	28	31	29	1	20.8	28
30	17	20	20	87	67	6	1	4	1	3	6	4.75	5	0	37	4	1	0	0	0	0	0	0	0	18.2921	12	17	20	25	27	0	17.8	20
30	20	17	21	88	67	6	1	4	1	5	7	6	6	0	35	2	1	0	0	0	0	0	0	0	14.4167	13	4	8	13	9	2	7.2	8
30	20	15	23	88	65	6	1	2	0.5	5	6	5.5	5.5	0	20	0	0	0	0	0	0	0	0	0	14.7778	12.5	8	7	13	8	0	7.2	8
30	20	20	24	94	70	6	1	4	1	7	8	7.75	8	0	58	2	1	0	0	0	0	0	0	0	14.2069	9	5	9	7	8	0	5.8	7
30	19	20	20	89	69	6	1	4	1	1	5	2.5	2	0	38	2	1	0	0	0	0	0	0	0	15.4898	10	6	14	15	14	0	9.8	14
30	20	19	20	89	69	6	1	4	1	4	6	4.75	4.5	0	44	3	1	0	0	0	0	0	0	0	16.717	8	7	14	15	17	0	10.6	14
20	20	20	14	74	60	5	0.833333	4	1	1	4	2.75	3	0	27	3	1	0	0	0	0	0	0	0	14.5	12	3	6	10	7	0	5.2	6
30	19	20	14	83	69	6	1	4	1	2	5	3.5	3.5	0	16	0	0	0	0	0	0	0	0	0	18.5667	13	5	7	6	12	0	6	6
29	17	19	21	86	65	6	1	4	1	3	6	4.5	4.5	0	45	3	1	0	0	0	0	0	0	0	15.8621	12	7	9	6	7	0	5.8	7
30	19	20	16	85	69	6	1	4	1	2	3	2.25	2	0	28	6	1	0	0	0	0	0	0	0	17.4576	12	8	12	20	19	0	11.8	12
30	10	18	26	84	58	5	0.833333	4	1	2	7	4.25	4	0	45	5	1	0	0	0	0	0	0	0	25.8462	12	10	10	10	9	0	7.8	10
30	19	19	13	81	68	6	1	4	1	2	4	3	3	0	55	3	1	0	0	0	0	0	0	0	17.5094	13	10	15	16	12	0	10.6	12
30	20	20	26	96	70	6	1	4	1	3	7	5	5	0	44	4	1	0	0	0	0	0	0	0	16.88	10	10	16	11	12	1	10	11
30	20	20	29	99	70	6	1	4	1	2	4	3.25	3.5	0	34	5	1	0	0	0	0	0	0	0	16.2857	11	5	12	15	17	0	9.8	12
10	20	16	23	69	46	4	0.666667	2	0.5	3	6	4.5	4.5	0	56	3	1	0	0	0	0	0	0	0	26.75	24	3	4	5	4	0	3.2	4
30	20	20	20	90	70	6	1	4	1	3	10	6.75	7	0	28	2	1	0	0	0	0	0	0	0	26.4118	17.5	7	10	7	10	0	6.8	7
27	19	20	26	92	66	6	1	4	1	4	10	6.25	5.5	0	60	5	1	0	0	0	0	0	0	0	17.0435	13	4	10	14	16	1	9	10
30	18	20	28	96	68	6	1	4	1	3	8	4.5	3.5	0	32	3	1	0	0	0	0	0	0	0	15.1379	7	10	10	21	17	0	11.6	10
30	20	20	23	93	70	6	1	4	1	4	9	6.25	6	0	48	3	1	0	0	0	0	0	0	0	18.6133	14	14	19	23	19	0	15	19
30	18	18	24	90	66	6	1	4	1	2	9	5.5	5.5	0	28	3	1	0	0	0	0	0	0	0	22.6316	15	15	24	24	11	2	15.2	15
30	19	19	22	90	68	6	1	4	1	4	7	5.25	5	0	39	4	1	1	0	0	0	1	0.25	1	17.8085	10	8	12	15	12	0	9.4	12
30	20	16	20	86	66	6	1	4	1	2	10	7	8	0	30	3	1	0	0	0	0	0	0	0	19.0172	13.5	9	16	20	13	0	11.6	13
20	20	20	26	86	60	6	1	4	1	2	5	3.5	3.5	0	29	3	1	0	0	0	0	0	0	0	25.4242	20	5	7	14	7	0	6.6	7
30	20	20	27	97	70	6	1	4	1	3	7	4	3	0	31	5	1	0	0	0	0	0	0	0	14.5	8	6	14	18	20	0	11.6	14
28	18	19	16	81	65	6	1	4	1	3	5	4	4	0	32	1	1	1	0	0	0	1	0.25	1	23.087	26	2	7	9	5	0	4.6	5
30	20	20	26	96	70	6	1	4	1	4	8	5.5	5	0	50	4	1	0	0	0	0	0	0	0	23.7432	18	11	21	24	18	0	14.8	18
30	20	18	14	82	68	6	1	4	1	2	4	3.25	3.5	0	30	6	1	0	0	0	0	0	0	0	10.8958	6.5	8	10	15	15	0	9.6	10
30	20	20	26	96	70	6	1	4	1	1	2	1.25	1	0	44	5	1	0	0	0	0	0	0	0	13.3	8.5	4	10	14	12	0	8	10
30	19	20	24	93	69	6	1	4	1	1	7	3	2	0	50	3	1	0	0	0	0	0	0	0	12.3333	9	3	10	14	16	1	8.8	10
28	20	20	10	78	68	6	1	4	1	5	7	6.33333	7	0	35	4	1	0	0	0	0	0	0	0	21.3607	13	10	17	16	16	2	12.2	16
30	19	20	15	84	69	6	1	4	1	4	7	4.75	4	0	17	2	1	0	0	0	0	0	0	0	18.8	12	13	20	17	20	0	14	17
30	18	18	29	95	66	6	1	3	0.75	2	6	3.66667	3	0	42	3	1	0	0	0	0	0	0	0	27.0645	22	5	11	4	11	0	6.2	5
20	10	16	0	46	46	4	0.666667	2	0.5	3	3	3	3	0	0	5	1	0	0	0	0	0	0	0	20.3226	17	5	11	7	7	0	6	7
30	10	19	19	78	59	5	0.833333	4	1	2	3	2.25	2	0	27	3	1	0	0	0	0	0	0	0	13.5088	12	5	20	19	13	0	11.4	13
30	19	20	23	92	69	6	1	4	1	3	7	4.75	4.5	0	53	3	1	0	0	0	0	0	0	0	16.2899	9	6	17	26	19	1	13.8	17
30	20	20	21	91	70	6	1	4	1	4	9	6.25	6	0	46	3	1	0	0	0	0	0	0	0	21.8125	17	13	15	14	6	0	9.6	13
30	18	20	26	94	68	6	1	4	1	2	6	4	4	0	52	3	1	0	0	0	0	0	0	0	16.5111	11	11	10	10	14	0	9	10
29	20	20	25	94	69	6	1	4	1	2	4	3	3	0	23	1	1	0	0	0	0	0	0	0	17.1321	10	7	13	18	14	0	10.4	13
30	20	20	21	91	70	6	1	4	1	5	9	7.25	7.5	0	42	1	1	0	0	0	0	0	0	0	15.5349	9	9	10	12	12	0	8.6	10
30	20	20	22	92	70	6	1	4	1	5	6	5.5	5.5	0	47	4	1	0	0	0	0	0	0	0	23.6667	18	12	20	22	25	2	16.2	20
30	20	20	27	97	70	6	1	4	1	2	6	3.5	3	0	30	5	1	0	0	0	0	0	0	0	15.8971	10	9	18	24	17	0	13.6	17
30	20	20	23	93	70	6	1	4	1	4	6	5.5	6	0	42	0	0	0	0	0	0	0	0	0	16.8108	16	9	7	10	11	0	7.4	9
30	20	20	20	90	70	6	1	4	1	3	10	6.25	6	0	27	3	1	0	0	0	0	0	0	0	14.3265	11	15	14	12	8	0	9.8	12
30	20	20	25	95	70	6	1	4	1	4	7	5.25	5	0	33	5	1	0	0	0	0	0	0	0	20.2424	20	5	10	8	10	0	6.6	8
20	19	20	30	89	59	5	0.833333	4	1	3	7	5.25	5.5	0	52	3	1	0	0	0	0	0	0	0	21.9348	16	10	13	13	10	0	9.2	10
30	20	20	21	91	70	6	1	4	1	4	5	4.25	4	0	21	6	1	0	0	0	0	0	0	0	23.7797	18	10	20	16	13	0	11.8	13
30	19	14	26	89	63	6	1	4	1	1	3	2.25	2.5	0	36	1	1	3	2	2	2	4	1	1	20.4615	18	2	8	10	6	0	5.2	6
30	20	20	30	100	70	6	1	4	1	3	6	4.25	4	0	20	3	1	0	0	0	0	0	0	0	21.4182	14	8	15	14	16	2	11	14
30	20	20	29	99	70	6	1	4	1	3	4	3.5	3.5	0	39	6	1	1	0	0	0	1	0.25	1	12.9538	6	13	10	21	19	1	12.8	13
30	20	18	29	97	68	6	1	4	1	4	10	5.5	4	0	26	4	1	0	0	0	0	0	0	0	17.1045	14	11	20	17	18	0	13.2	17
30	20	20	28	98	70	6	1	4	1	2	4	3	3	0	53	1	1	0	1	0	0	1	0.25	1	15.06	12	11	13	13	13	0	10	13
30	20	19	24	93	69	6	1	4	1	4	9	6.25	6	0	34	2	1	0	0	0	0	0	0	0	15.8095	8	6	14	23	19	0	12.4	14
30	20	20	30	100	70	6	1	4	1	2	7	3.25	2	0	40	4	1	0	0	0	0	0	0	0	19.6724	13	10	16	17	15	0	11.6	15
29	20	20	24	93	69	6	1	4	1	4	8	5.5	5	0	41	3	1	0	0	0	0	0	0	0	20.2222	11	5	10	11	10	0	7.2	10
30	20	16	14	80	66	6	1	2	0.5	2	3	2.5	2.5	0	24	3	1	0	0	0	0	0	0	0	21.04	14	6	7	7	4	1	5	6
30	20	20	23	93	70	6	1	4	1	4	6	5	5	0	49	3	1	0	0	0	0	0	0	0	18.58	10	6	8	23	13	0	10	8
30	20	20	20	90	70	6	1	4	1	2	4	2.5	2	0	26	4	1	0	0	0	0	0	0	0	14.1702	10	14	11	11	11	0	9.4	11
20	20	7	27	74	47	4	0.666667	4	1	3	7	5.25	5.5	0	53	3	1	5	5	3	1	4	1	1	32.6	25	4	9	9	13	0	7	9
28	17	15	15	75	60	6	1	3	0.75	2	7	4	3	0	41	5	1	0	0	0	0	0	0	0	23.6842	16	4	11	12	11	0	7.6	11
30	19	20	14	83	69	6	1	4	1	3	7	4.25	3.5	0	21	4	1	0	0	0	0	0	0	0	18.7097	14.5	9	14	22	17	0	12.4	14
30	19	20	21	90	69	6	1	4	1	2	4	2.5	2	0	35	4	1	0	0	0	0	0	0	0	18.5143	14	6	9	11	9	0	7	9
20	10	4	27	61	34	3	0.5	2	0.5	2	3	2.5	2.5	1	28	2	1	0	0	0	0	0	0	0	42.2353	46	2	5	4	4	2	3.4	4
30	20	20	21	91	70	6	1	4	1	2	4	3.5	4	0	48	5	1	0	0	0	0	0	0	0	15.0247	10	9	21	26	24	0	16	21
30	20	20	26	96	70	6	1	4	1	1	3	2	2	0	52	5	1	0	0	0	0	0	0	0	19.1404	14	7	11	20	19	0	11.4	11
30	20	20	27	97	70	6	1	4	1	2	10	4.75	3.5	0	34	1	1	0	0	0	0	0	0	0	17.8085	12	10	10	16	11	0	9.4	10
30	20	20	23	93	70	6	1	4	1	4	7	5	4.5	0	46	4	1	0	0	0	0	0	0	0	22.3256	19	9	12	12	10	0	8.6	10
22	19	20	24	85	61	6	1	4	1	4	5	4.25	4	0	26	3	1	0	0	0	0	0	0	0	10.2222	4	5	10	16	13	1	9	10
30	20	20	30	100	70	6	1	4	1	2	4	3	3	0	43	4	1	0	0	0	0	0	0	0	17.3803	12	13	17	21	20	0	14.2	17
25	20	20	27	92	65	6	1	4	1	3	10	5.5	4.5	0	35	3	1	0	0	0	0	0	0	0	21.3462	12	9	12	19	12	0	10.4	12
30	20	20	19	89	70	6	1	4	1	1	5	2.75	2.5	0	30	5	1	0	0	0	0	0	0	0	21.3051	12	11	14	17	15	0	11.4	14
30	20	20	28	98	70	6	1	4	1	2	5	3.5	3.5	0	18	3	1	0	0	2	0	1	0.25	1	14.7414	10	8	12	16	20	2	11.6	12
30	20	20	18	88	70	6	1	4	1	5	9	7	7	0	25	3	1	0	0	0	0	0	0	0	18.6667	10	9	16	17	12	0	10.8	12
30	20	20	19	89	70	6	1	4	1	6	9	7	6.5	0	58	3	1	0	1	0	0	1	0.25	1	16.7273	9	9	11	23	12	0	11	11
20	19	4	11	54	43	4	0.666667	3	0.75	5	121	44.3333	7	0	23	4	1	0	0	0	0	0	0	0	22.8387	21	4	6	8	12	1	6.2	6
29	20	20	24	93	69	6	1	4	1	3	5	4	4	0	35	2	1	0	0	0	0	0	0	0	19.175	14	10	12	9	8	0	7.8	9
30	20	6	22	78	56	0	0	3	0.75	4	12	7	5	0	16	3	1	0	0	0	0	0	0	0	26.7436	16	10	7	6	15	1	7.8	7
29	20	19	24	92	68	0	0	3	0.75	6	9	7.66667	8	0	49	3	1	0	0	0	0	0	0	0	23	15	10	13	14	17	2	11.2	13
27	20	17	21	85	64	0	0	3	0.75	10	19	15.6667	18	0	26	2	1	0	0	0	0	0	0	0	24.7619	11.5	6	14	10	10	2	8.4	10
30	20	18	24	92	68	0	0	3	0.75	12	20	17	19	0	41	4	1	0	0	0	0	0	0	0	21.6351	12	16	16	22	17	3	14.8	16
30	20	19	21	90	69	0	0	4	1	3	30	10.75	5	0	59	5	1	0	0	0	0	0	0	0	17.6203	10	9	23	24	21	2	15.8	21
29	20	18	22	89	67	0	0	3	0.75	3	19	12.6667	16	0	28	5	1	0	0	0	0	0	0	0	21	15	6	11	13	15	2	9.4	11
30	20	19	18	87	69	0	0	3	0.75	8	18	14.3333	17	0	27	4	1	0	0	0	0	0	0	0	19.2941	14	10	17	9	14	1	10.2	10
28	20	19	28	95	67	0	0	3	0.75	3	20	10	7	0	38	5	1	0	0	0	0	0	0	0	28.3019	20	11	16	11	14	1	10.6	11
29	20	18	20	87	67	0	0	3	0.75	18	20	19	19	0	36	4	1	0	0	0	0	0	0	0	30.7412	24	16	27	21	19	2	17	19
29	20	19	17	85	68	0	0	3	0.75	10	15	12	11	0	38	4	1	0	0	0	0	0	0	0	20.38	15.5	9	15	7	16	3	10	9
27	20	17	21	85	64	0	0	3	0.75	17	20	18.6667	19	0	55	3	1	0	0	0	0	0	0	0	23.3548	17	5	6	6	12	2	6.2	6
29	20	19	27	95	68	0	0	3	0.75	20	23	21	20	0	52	5	1	0	0	0	0	0	0	0	25.3433	18	13	17	18	17	2	13.4	17
29	20	17	15	81	66	0	0	2	0.5	16	17	16.5	16.5	0	40	4	1	0	0	0	0	0	0	0	29.4643	17	12	14	17	12	1	11.2	12
15	15	16	29	75	46	0	0	3	0.75	7	9	8	8	0	49	3	1	0	0	0	0	0	0	0	23.5	12	8	4	12	13	1	7.6	8
29	5	18	18	70	52	0	0	3	0.75	1	8	4	3	0	20	3	1	0	0	0	0	0	0	0	32.675	24.5	8	13	6	11	1	7.8	8
27	20	5	28	80	52	0	0	3	0.75	18	20	19.3333	20	0	40	3	1	0	0	0	0	0	0	0	24.1923	13	2	14	14	15	7	10.4	14
29	20	19	16	84	68	0	0	3	0.75	18	20	19	19	0	16	4	1	0	0	0	0	0	0	0	20.6047	14	4	15	8	14	2	8.6	8
30	20	18	22	90	68	0	0	4	1	13	25	19	19	0	18	5	1	0	0	0	0	0	0	0	41.8387	24	7	15	19	16	5	12.4	15
29	20	16	21	86	65	0	0	1	0.25	20	20	20	20	0	51	2	1	0	0	0	0	0	0	0	16.7	10.5	9	10	8	12	1	8	9
29	20	17	30	96	66	0	0	3	0.75	16	20	18.6667	20	0	32	3	1	0	0	0	0	0	0	0	30.75	23	10	11	9	8	2	8	9
29	20	19	27	95	68	0	0	3	0.75	5	14	11	14	0	36	3	1	0	0	0	0	0	0	0	19.6279	16	6	15	9	12	1	8.6	9
29	15	19	21	84	63	0	0	3	0.75	14	20	17	17	0	49	4	1	0	0	0	0	0	0	0	23.6545	13	10	16	10	18	1	11	10
14	20	17	20	71	51	0	0	3	0.75	8	20	12.3333	9	0	42	2	1	0	0	0	0	0	0	0	18.4737	18	5	13	7	9	4	7.6	7
30	20	20	19	89	70	0	0	3	0.75	6	8	7.33333	8	0	25	4	1	0	0	0	0	0	0	0	34.0682	21	19	24	23	20	2	17.6	20
29	20	6	29	84	55	0	0	3	0.75	19	26	21.3333	19	0	39	3	1	0	0	0	0	0	0	0	39.6066	18	10	12	10	23	6	12.2	10
2	20	18	30	70	40	0	0	3	0.75	5	17	12	14	0	38	3	1	0	0	0	0	0	0	0	35.6552	20	4	8	8	8	1	5.8	8
30	15	2	29	76	47	0	0	1	0.25	16	16	16	16	1	44	3	1	0	0	0	0	0	0	0	28.8372	21	10	7	9	14	3	8.6	9
30	20	19	30	99	69	0	0	4	1	10	19	15.5	16.5	0	48	5	1	0	0	0	0	0	0	0	24.8485	15.5	11	20	15	17	3	13.2	15
30	20	5	18	73	55	0	0	3	0.75	6	14	8.66667	6	0	48	2	1	0	0	0	0	0	0	0	25.6	23	4	6	9	8	2	5.8	6
30	20	19	27	96	69	0	0	3	0.75	16	19	17.6667	18	0	50	4	1	0	0	0	0	0	0	0	23.7358	18	5	15	14	18	1	10.6	14
29	15	17	30	91	61	0	0	3	0.75	9	20	14.3333	14	0	39	3	1	0	0	0	0	0	0	0	26.4255	20	9	12	12	12	2	9.4	12
30	20	18	15	83	68	0	0	3	0.75	4	9	6.66667	7	0	23	5	1	0	0	0	0	0	0	0	32.4462	18	12	19	15	16	3	13	15
29	15	5	29	78	49	0	0	3	0.75	4	20	12.3333	13	0	52	3	1	0	0	0	0	0	0	0	36.2857	24.5	8	12	9	11	2	8.4	9
29	20	19	25	93	68	0	0	4	1	4	21	9.75	7	0	51	5	1	0	0	0	0	0	0	0	20.6667	16	5	10	9	14	1	7.8	9
29	20	19	6	74	68	0	0	4	1	3	23	13	13	0	60	4	1	0	0	0	0	0	0	0	20.7037	16	6	6	5	9	1	5.4	6
29	20	18	15	82	67	0	0	3	0.75	15	17	15.6667	15	0	33	5	1	0	0	0	0	0	0	0	21.9362	16	8	10	10	14	1	8.6	10
30	20	19	21	90	69	0	0	4	1	13	22	16.75	16	0	20	4	1	0	0	0	0	0	0	0	20.3269	12.5	11	17	13	9	2	10.4	11
30	20	19	19	88	69	0	0	4	1	5	22	15.5	17.5	0	28	4	1	0	0	0	0	0	0	0	21.16	16	14	11	6	18	1	10	11
17	5	17	28	67	39	0	0	4	1	10	20	15.5	16	0	44	3	1	0	0	0	0	0	0	0	33.4255	20	3	12	8	11	9	8.6	9
29	20	19	28	96	68	0	0	4	1	14	21	18.25	19	0	34	5	1	0	0	0	0	0	0	0	39.5333	29	7	11	9	16	2	9	9
29	20	19	27	95	68	0	0	3	0.75	14	16	15	15	0	44	4	1	0	0	0	0	0	0	0	29.9577	22	17	17	15	21	1	14.2	17
30	20	19	26	95	69	0	0	3	0.75	6	18	13	15	0	55	3	1	0	0	0	0	0	0	0	24.2353	20	12	11	11	15	2	10.2	11
29	20	18	23	90	67	0	0	3	0.75	8	18	12.3333	11	0	28	5	1	0	0	0	0	0	0	0	32.8367	25	10	13	10	14	2	9.8	10
29	20	5	28	82	54	0	0	2	0.5	8	10	9	9	0	32	4	1	0	0	0	0	0	0	0	28.4872	20	7	9	7	13	3	7.8	7
29	5	17	30	81	51	0	0	3	0.75	17	22	19.6667	20	0	43	4	1	0	0	0	0	0	0	0	18.2373	12	11	16	14	16	2	11.8	14
30	20	18	29	97	68	0	0	3	0.75	6	18	11.3333	10	0	37	3	1	0	0	0	0	0	0	0	30.3137	22	8	18	13	11	1	10.2	11
30	20	17	22	89	67	0	0	3	0.75	10	20	16.6667	20	0	49	4	1	0	0	0	0	0	0	0	24.3788	17.5	12	19	13	19	3	13.2	13
29	20	18	26	93	67	0	0	4	1	9	15	11.25	10.5	0	27	4	1	0	0	0	0	0	0	0	18.3077	12	6	7	4	8	1	5.2	6
30	20	19	29	98	69	0	0	3	0.75	4	19	9.33333	5	0	52	5	1	0	0	0	0	0	0	0	25.4038	17.5	17	14	11	8	2	10.4	11
30	20	17	11	78	67	0	0	2	0.5	3	17	10	10	0	12	4	1	0	0	0	0	0	0	0	19.3478	13.5	4	17	10	13	2	9.2	10
29	20	18	9	76	67	0	0	3	0.75	14	20	17.6667	19	0	24	5	1	0	0	0	0	0	0	0	26.0625	19	7	12	12	15	2	9.6	12
30	20	7	23	80	57	0	0	3	0.75	14	19	16	15	0	48	4	1	0	0	0	0	0	0	0	18.8904	10	15	17	19	20	2	14.6	17
29	20	19	13	81	68	0	0	3	0.75	12	20	16.3333	17	0	60	4	1	0	0	0	0	0	0	0	32.0833	23	8	11	8	8	1	7.2	8
30	20	19	18	87	69	0	0	3	0.75	15	20	17.6667	18	0	31	4	1	0	0	0	0	0	0	0	33	21	10	15	13	17	1	11.2	13
29	20	19	29	97	68	0	0	3	0.75	10	17	14.6667	17	0	31	4	1	0	0	0	0	0	0	0	19.1053	13.5	5	9	7	16	1	7.6	7
29	20	18	17	84	67	0	0	3	0.75	12	20	15.6667	15	0	21	5	1	0	0	0	0	0	0	0	23.6909	14	12	16	12	14	1	11	12
15	15	4	28	62	34	0	0	1	0.25	18	18	18	18	1	28	1	1	0	0	0	0	0	0	0	27.75	19.5	3	6	5	7	7	5.6	6
27	15	19	29	90	61	0	0	3	0.75	7	17	12.6667	14	0	31	3	1	0	0	0	0	0	0	0	21.15	15	5	15	7	12	1	8	7
30	20	17	26	93	67	0	0	3	0.75	18	25	21	20	0	47	3	1	0	0	0	0	0	0	0	18.7778	14	8	11	8	17	1	9	8
30	20	17	25	92	67	0	0	3	0.75	12	20	14.6667	12	0	38	4	1	0	0	0	0	0	0	0	48.4375	30.5	14	12	8	10	4	9.6	10
14	20	18	19	71	52	0	0	3	0.75	12	25	16.6667	13	0	33	2	1	0	0	0	0	0	0	0	27.7447	16	8	14	14	9	2	9.4	9
30	0	6	23	59	36	0	0	3	0.75	2	20	14	20	1	60	2	1	0	0	0	0	0	0	0	30	26.5	11	13	12	15	3	10.8	12
30	20	19	29	98	69	0	0	3	0.75	12	17	14	13	0	30	4	1	0	0	0	0	0	0	0	18.3175	12	13	16	15	18	1	12.6	15
27	20	19	30	96	66	0	0	3	0.75	12	16	14.3333	15	0	28	4	1	0	0	0	0	0	0	0	17.1458	11	9	12	10	16	1	9.6	10
30	20	20	18	88	70	0	0	3	0.75	3	19	12.3333	15	0	26	4	1	0	0	0	0	0	0	0	15.7551	10	7	14	10	15	3	9.8	10
30	20	18	19	87	68	0	0	3	0.75	15	20	17	16	0	26	4	1	0	0	0	0	0	0	0	30.5946	18	6	13	10	7	1	7.4	7
30	20	19	27	96	69	0	0	3	0.75	12	15	13.6667	14	0	42	2	1	0	0	0	0	0	0	0	27.807	24	11	14	14	17	1	11.4	14
30	20	19	14	83	69	0	0	3	0.75	11	17	14.3333	15	0	37	5	1	0	0	0	0	0	0	0	36.3059	22	10	26	20	27	2	17	20
30	20	18	29	97	68	0	0	3	0.75	11	19	14.6667	14	0	32	4	1	0	0	0	0	0	0	0	24.1884	15	15	18	18	16	2	13.8	16
29	20	19	28	96	68	0	0	3	0.75	8	9	8.33333	8	0	33	5	1	0	0	0	0	0	0	0	21.4681	13	9	7	14	15	2	9.4	9
30	20	19	11	80	69	0	0	3	0.75	16	19	17.3333	17	0	30	5	1	0	0	0	0	0	0	0	28.8806	21	12	18	18	16	3	13.4	16
29	20	19	27	95	68	0	0	3	0.75	10	15	13	14	0	36	5	1	0	0	0	0	0	0	0	27.5833	25	12	14	10	11	1	9.6	11
30	20	19	26	95	69	0	0	3	0.75	17	20	18.3333	18	0	56	4	1	0	0	0	0	0	0	0	29.2727	16	19	20	20	24	3	17.2	20
29	20	18	27	94	67	0	0	3	0.75	5	16	10.6667	11	0	38	5	1	0	0	0	0	0	0	0	25.04	16	11	17	12	8	2	10	11
29	20	18	25	92	67	0	0	3	0.75	11	20	15.3333	15	0	42	3	1	0	0	0	0	0	0	0	28.3279	16	15	18	13	14	1	12.2	14
29	20	16	19	84	65	0	0	3	0.75	6	10	7.66667	7	0	52	3	1	0	0	0	0	0	0	0	31.2432	22	11	9	8	7	2	7.4	8
30	20	15	23	88	65	0	0	2	0.5	3	14	8.5	8.5	0	17	4	1	0	0	0	0	0	0	0	22.78	14	12	14	11	11	2	10	11
29	20	19	25	93	68	0	0	3	0.75	7	17	12.3333	13	0	25	2	1	0	0	0	0	0	0	0	28.2895	19.5	8	12	5	12	1	7.6	8
30	20	18	20	88	68	0	0	3	0.75	13	18	16	17	0	22	3	1	0	0	0	0	0	0	0	16.4419	11	7	17	6	12	1	8.6	7
30	20	19	17	86	69	0	0	3	0.75	9	19	15.3333	18	0	34	5	1	0	0	0	0	0	0	0	22.5606	16.5	14	17	15	18	2	13.2	15
29	20	17	25	91	66	0	0	2	0.5	5	11	8	8	0	44	5	1	0	0	0	0	0	0	0	21.4468	13	10	9	13	13	1	9.2	10
29	20	17	29	95	66	0	0	4	1	4	7	6	6.5	0	45	3	1	0	0	0	0	0	0	0	28.5122	26	7	13	9	9	3	8.2	9
29	20	17	29	95	66	0	0	3	0.75	7	18	13.3333	15	0	21	4	1	0	0	0	0	0	0	0	16.1091	11	9	16	12	17	1	11	12
30	20	19	28	97	69	0	0	3	0.75	13	15	14	14	0	30	4	1	0	0	0	0	0	0	0	18.5625	10	9	14	17	23	1	12.8	14
29	20	18	20	87	67	0	0	3	0.75	14	15	14.3333	14	0	35	4	1	0	0	0	0	0	0	0	22.3529	19.5	7	8	5	11	2	6.6	7
29	20	6	16	71	55	0	0	3	0.75	12	20	16.3333	17	0	41	4	1	0	0	0	0	0	0	0	30.7857	26.5	11	15	11	17	2	11.2	11
29	0	5	0	34	34	0	0	3	0.75	7	12	10	11	0	0	0	0	0	0	0	0	0	0	0	30.3929	16.5	12	5	7	4	0	5.6	5
27	15	17	27	86	59	0	0	3	0.75	8	21	15.3333	17	0	32	3	1	0	0	0	0	0	0	0	25.641	16	7	8	9	13	2	7.8	8
30	5	16	0	51	51	0	0	2	0.5	20	29	24.5	24.5	0	0	1	1	0	0	0	0	0	0	0	28.2188	17	10	8	10	3	1	6.4	8
29	20	16	22	87	65	0	0	2	0.5	11	14	12.5	12.5	0	20	5	1	0	0	0	0	0	0	0	30.4681	22	10	13	8	14	2	9.4	10
29	20	19	27	95	68	0	0	3	0.75	16	20	18	18	0	25	5	1	0	0	0	0	0	0	0	33.2059	26	12	19	15	20	2	13.6	15
30	20	19	26	95	69	0	0	4	1	8	14	11	11	0	36	5	1	0	0	0	0	0	0	0	20.4706	15	17	24	24	19	1	17	19
27	20	18	0	65	65	0	0	3	0.75	14	19	15.6667	14	0	0	4	1	0	0	0	0	0	0	0	25.3621	20.5	7	14	18	17	2	11.6	14
29	20	19	19	87	68	0	0	3	0.75	9	19	15.3333	18	0	60	4	1	0	0	0	0	0	0	0	27.1754	18	8	16	18	14	1	11.4	14
29	20	17	30	96	66	0	0	3	0.75	14	20	18	20	0	48	4	1	0	0	0	0	0	0	0	34.1	18	6	8	9	15	2	8	8
30	20	19	29	98	69	0	0	3	0.75	11	20	15.6667	16	0	40	4	1	0	0	0	0	0	0	0	18.026	12	16	21	19	19	2	15.4	19
30	20	19	29	98	69	0	0	3	0.75	8	17	13	14	0	49	4	1	0	0	0	0	0	0	0	24.7255	16	14	16	6	13	2	10.2	13
29	20	17	20	86	66	0	0	2	0.5	17	18	17.5	17.5	0	30	5	1	0	0	0	0	0	0	0	29.6939	30	12	12	13	11	1	9.8	12
29	20	17	16	82	66	0	0	2	0.5	17	20	18.5	18.5	0	36	3	1	0	0	0	0	0	0	0	14.2692	9.5	5	8	6	6	1	5.2	6
24	20	19	30	93	63	0	0	3	0.75	11	17	14.3333	15	0	28	2	1	0	0	0	0	0	0	0	23.5319	17	5	10	12	18	2	9.4	10
29	20	19	27	95	68	0	0	3	0.75	9	15	11.6667	11	0	27	4	1	0	0	0	0	0	0	0	19.1194	14	10	19	16	21	1	13.4	16
30	20	18	27	95	68	0	0	3	0.75	15	20	18	19	0	36	4	1	0	0	0	0	0	0	0	22.8906	15.5	14	17	15	16	2	12.8	15
30	20	19	23	92	69	0	0	3	0.75	5	16	10	9	0	26	4	1	0	0	0	0	0	0	0	23.0857	16	6	11	7	10	1	7	7
30	20	19	29	98	69	0	0	3	0.75	10	19	14.6667	15	0	34	5	1	0	0	0	0	0	0	0	21.0385	10	7	17	11	16	1	10.4	11
30	20	18	13	81	68	0	0	3	0.75	11	18	13.3333	11	0	17	4	1	0	0	0	0	0	0	0	15.7101	8	9	22	14	20	3	13.6	14
30	15	18	16	79	63	0	0	2	0.5	10	17	13.5	13.5	0	38	3	1	0	0	0	0	0	0	0	28.9333	18.5	4	5	10	8	3	6	5
30	20	19	22	91	69	0	0	3	0.75	14	19	17	18	0	54	2	1	0	0	0	0	0	0	0	24.5122	16	4	13	9	13	2	8.2	9
29	20	19	29	97	68	0	0	3	0.75	4	19	9.33333	5	0	42	5	1	0	0	0	0	0	0	0	24.4615	18	11	15	9	16	1	10.4	11
30	15	17	27	89	62	0	0	3	0.75	9	12	10.3333	10	0	23	4	1	0	0	0	0	0	0	0	22.4655	18.5	11	17	11	18	1	11.6	11
30	20	19	22	91	69	0	0	3	0.75	5	15	10.3333	11	0	50	4	1	0	0	0	0	0	0	0	22.0222	17	9	14	6	15	1	9	9
30	10	19	28	87	59	0	0	3	0.75	9	19	12.3333	9	0	54	4	1	0	0	0	0	0	0	0	32.4595	30	5	9	8	14	1	7.4	8
29	20	18	14	81	67	0	0	4	1	11	20	15.25	15	0	21	4	1	0	0	0	0	0	0	0	24.1333	20	11	11	11	11	1	9	11
30	20	18	30	98	68	0	0	3	0.75	16	20	18.6667	20	0	37	5	1	0	0	0	0	0	0	0	34.375	18	11	20	13	19	1	12.8	13
28	20	18	10	76	66	0	0	4	1	12	19	16.5	17.5	0	19	4	1	0	0	0	0	0	0	0	30.3571	17.5	18	22	18	22	4	16.8	18
30	20	19	16	85	69	0	0	4	1	6	17	10.75	10	0	16	4	1	0	0	0	0	0	0	0	23.0714	12	18	24	18	21	3	16.8	18
27	20	6	28	81	53	0	0	4	1	10	15	11.5	10.5	0	31	2	1	0	0	0	0	0	0	0	24.7308	19.5	4	7	4	10	1	5.2	4
30	20	20	21	91	70	0	0	3	0.75	8	16	11.3333	10	1	26	2	1	0	0	0	0	0	0	0	20.6341	17	6	13	4	15	3	8.2	6
30	20	19	26	95	69	0	0	3	0.75	19	20	19.3333	19	0	59	5	1	0	0	0	0	0	0	0	21.4286	13	9	8	10	20	2	9.8	9
28	20	19	29	96	67	0	0	3	0.75	16	17	16.6667	17	0	34	4	1	0	0	0	0	0	0	0	23.8983	16	9	17	13	17	3	11.8	13
30	20	17	28	95	67	0	0	2	0.5	11	12	11.5	11.5	0	33	3	1	0	0	0	0	0	0	0	26.4857	19	9	10	5	10	1	7	9
27	20	7	20	74	54	0	0	3	0.75	18	19	18.3333	18	0	57	4	1	0	0	0	0	0	0	0	22.0909	13	7	19	11	17	1	11	11
29	20	18	28	95	67	0	0	3	0.75	16	20	18.3333	19	0	42	3	1	0	0	0	0	0	0	0	13.8163	11	6	14	8	20	1	9.8	8
29	20	18	16	83	67	0	0	3	0.75	14	20	17.3333	18	0	32	5	1	0	0	0	0	0	0	0	30.6364	21	7	12	8	15	2	8.8	8
28	20	19	14	81	67	0	0	3	0.75	8	14	10	8	0	34	4	1	0	0	0	0	0	0	0	23.3333	18	8	10	6	10	2	7.2	8
29	20	18	26	93	67	0	0	4	1	5	17	12	13	0	47	5	1	0	0	0	0	0	0	0	27.1148	20	12	18	13	15	3	12.2	13
29	20	19	13	81	68	0	0	3	0.75	11	19	14	12	0	20	4	1	0	0	0	0	0	0	0	23.7273	16.5	4	10	13	16	1	8.8	10
29	20	18	28	95	67	0	0	3	0.75	18	20	19.3333	20	0	32	5	1	0	0	0	0	0	0	0	28.4318	20	10	11	10	12	1	8.8	10
30	20	19	27	96	69	0	0	3	0.75	14	20	17	17	0	36	4	1	0	0	0	0	0	0	0	21.1639	12	12	19	15	14	1	12.2	14
30	20	18	25	93	68	0	0	3	0.75	11	19	16	18	0	55	5	1	0	0	0	0	0	0	0	30.9189	23.5	13	17	20	23	1	14.8	17
30	20	19	28	97	69	0	0	3	0.75	7	18	13.3333	15	0	34	5	1	0	0	0	0	0	0	0	35.0597	16	10	15	14	21	7	13.4	14
30	20	19	23	92	69	0	0	4	1	4	21	11.25	10	0	27	5	1	0	0	0	0	0	0	0	20.25	16.5	13	20	15	19	1	13.6	15
29	20	18	28	95	67	0	0	4	1	3	16	8.75	8	0	34	4	1	0	0	0	0	0	0	0	34.2963	24	17	20	18	25	1	16.2	18
29	20	19	28	96	68	0	0	3	0.75	18	20	19	19	0	33	3	1	0	0	0	0	0	0	0	15.0256	10	5	14	10	9	1	7.8	9
27	20	19	28	94	66	0	0	3	0.75	12	19	15	14	0	29	3	1	0	0	0	0	0	0	0	22.38	13.5	8	16	10	13	3	10	10
30	20	19	26	95	69	0	0	3	0.75	12	17	14.6667	15	0	58	3	1	0	0	0	0	0	0	0	21.1132	16	11	14	11	16	1	10.6	11
30	20	17	0	67	67	0	0	3	0.75	7	20	13.6667	14	0	0	2	1	0	0	0	0	0	0	0	34.3462	21	13	17	10	10	2	10.4	10
29	20	19	13	81	68	0	0	4	1	9	17	13.5	14	0	9	4	1	0	0	0	0	0	0	0	27.3529	18	9	13	14	14	1	10.2	13
29	20	18	28	95	67	0	0	3	0.75	9	10	9.33333	9	0	35	4	1	0	0	0	0	0	0	0	28.8148	24	15	24	17	23	2	16.2	17
29	20	19	15	83	68	0	0	3	0.75	13	20	16	15	0	14	5	1	0	0	0	0	0	0	0	22.4878	14	17	23	15	24	3	16.4	17
30	20	18	15	83	68	0	0	3	0.75	9	14	12	13	0	37	3	1	0	0	0	0	0	0	0	23.9412	17.5	5	9	8	11	1	6.8	8
30	20	5	28	83	55	0	0	3	0.75	12	20	15.3333	14	0	34	3	1	0	0	0	0	0	0	0	32.6364	19	8	11	6	6	2	6.6	6
29	20	18	30	97	67	0	0	3	0.75	14	20	17.3333	18	1	29	0	0	0	0	0	0	0	0	0	24.5833	21	4	6	5	7	2	4.8	5
28	20	18	20	86	66	0	0	3	0.75	11	29	18	14	0	59	3	1	0	0	0	0	0	0	0	27.8205	25	10	9	7	10	3	7.8	9
30	20	19	27	96	69	0	0	3	0.75	3	14	7	4	0	27	4	1	0	0	0	0	0	0	0	39.9677	24	16	19	13	12	2	12.4	13
29	20	19	27	95	68	0	0	3	0.75	8	13	11	12	0	28	5	1	0	0	0	0	0	0	0	23.2667	17	5	7	5	11	2	6	5
30	15	18	21	84	63	0	0	3	0.75	14	20	17.3333	18	1	45	4	1	0	0	0	0	0	0	0	19.9773	13.5	5	12	9	14	4	8.8	9
30	20	19	26	95	69	0	0	3	0.75	6	18	11.6667	11	0	51	4	1	0	0	0	0	0	0	0	33.4366	22	13	22	15	20	1	14.2	15
30	20	19	28	97	69	0	0	4	1	14	20	17	17	0	48	4	1	0	0	0	0	0	0	0	22.2453	14	12	14	11	14	2	10.6	12
29	20	7	26	82	56	0	0	3	0.75	12	17	14.6667	15	0	53	4	1	0	0	0	0	0	0	0	26.64	15.5	12	10	6	20	2	10	10
30	20	18	14	82	68	0	0	3	0.75	4	19	9.66667	6	0	47	2	1	0	0	0	0	0	0	0	21.68	21	7	5	3	9	1	5	5
29	20	18	27	94	67	0	0	3	0.75	13	20	17.3333	19	0	26	4	1	0	0	0	0	0	0	0	17	14	9	10	10	17	1	9.4	10
30	20	19	22	91	69	0	0	3	0.75	11	15	12.6667	12	0	59	5	1	0	0	0	0	0	0	0	26.0597	14	13	19	16	18	1	13.4	16
30	20	19	22	91	69	0	0	3	0.75	4	13	7.33333	5	0	18	3	1	0	0	0	0	0	0	0	22.575	18	9	9	8	13	1	8	9
30	20	19	30	99	69	0	0	4	1	10	16	13	13	0	12	5	1	0	0	0	0	0	0	0	23.6437	14	14	22	23	24	4	17.4	22
29	20	18	29	96	67	0	0	3	0.75	15	20	18.3333	20	0	35	5	1	0	0	0	0	0	0	0	28.2222	16	10	7	12	16	0	9	10
17	5	4	0	26	26	0	0	1	0.25	17	17	17	17	0	0	2	1	0	0	0	0	0	0	0	29.8824	22	8	7	2	0	0	3.4	2
29	20	17	28	94	66	0	0	3	0.75	10	18	15	17	0	50	2	1	0	0	0	0	0	0	0	23.5	17	2	7	5	10	2	5.2	5
30	20	19	27	96	69	0	0	3	0.75	11	19	15.6667	17	0	33	4	1	0	0	0	0	0	0	0	35.8602	21	20	24	26	22	1	18.6	22
30	20	19	25	94	69	0	0	3	0.75	14	18	15.6667	15	0	34	5	1	0	0	0	0	0	0	0	27.4722	16	14	16	17	21	4	14.4	16
29	20	19	21	89	68	0	0	3	0.75	7	16	10.3333	8	0	31	2	1	0	0	0	0	0	0	0	20.7556	13	7	13	8	15	2	9	8
12	15	18	28	73	45	0	0	3	0.75	14	20	18	20	0	27	0	0	0	0	0	0	0	0	0	24.8571	16	2	4	5	8	2	4.2	4
29	20	19	23	91	68	0	0	3	0.75	3	20	11.3333	11	0	39	4	1	0	0	0	0	0	0	0	15.6724	10	5	13	14	25	1	11.6	13
30	20	19	20	89	69	0	0	3	0.75	12	15	14	15	0	47	3	1	0	0	0	0	0	0	0	25.2821	18	10	11	7	9	2	7.8	9
30	20	19	30	99	69	0	0	4	1	4	25	14.5	14.5	0	35	4	1	0	0	0	0	0	0	0	24.8095	16	13	15	18	15	2	12.6	15
29	20	19	21	89	68	0	0	3	0.75	9	15	11.3333	10	0	31	5	1	0	0	0	0	0	0	0	23.8696	16	14	18	18	18	1	13.8	18
29	20	17	24	90	66	0	0	4	1	9	11	10	10	0	20	5	1	0	0	0	0	0	0	0	27.1042	13	14	8	12	12	2	9.6	12
29	20	17	25	91	66	0	0	3	0.75	14	18	16.3333	17	0	37	4	1	0	0	0	0	0	0	0	31.2759	20	6	8	7	7	1	5.8	7
29	20	5	19	73	54	0	0	4	1	6	20	14	15	0	54	4	1	0	0	0	0	0	0	0	17	14	10	10	6	9	2	7.4	9
30	20	6	28	84	56	0	0	3	0.75	12	18	16	18	0	60	3	1	0	0	0	0	0	0	0	27.25	21	8	8	2	13	1	6.4	8
29	20	19	29	97	68	0	0	3	0.75	2	20	12.6667	16	0	43	3	1	0	0	0	0	0	0	0	28.5429	18	5	9	10	10	1	7	9
30	20	19	28	97	69	0	0	3	0.75	16	20	17.6667	17	0	44	5	1	0	0	0	0	0	0	0	18.8571	13	13	17	13	19	1	12.6	13
30	20	19	30	99	69	0	0	4	1	9	14	10.75	10	0	18	5	1	0	0	0	0	0	0	0	16.6351	10	13	22	17	21	1	14.8	17
30	15	19	25	89	64	0	0	3	0.75	5	13	8.66667	8	0	40	4	1	0	0	0	0	0	0	0	24.9296	18	10	20	14	23	4	14.2	14
30	20	19	28	97	69	0	0	4	1	11	14	12.5	12.5	0	16	2	1	0	0	0	0	0	0	0	24.0857	16	8	11	7	8	1	7	8
27	20	17	12	76	64	0	0	3	0.75	6	11	9	10	0	22	4	1	0	0	0	0	0	0	0	22.0698	14	2	18	7	15	1	8.6	7
29	20	16	16	81	65	0	0	3	0.75	3	14	7	4	0	17	4	1	0	0	0	0	0	0	0	25.5472	10	11	13	11	16	2	10.6	11
30	5	18	29	82	53	0	0	3	0.75	7	10	9	10	0	12	3	1	0	0	0	0	0	0	0	25.5405	18	6	10	7	12	2	7.4	7
12	5	15	0	32	32	0	0	2	0.5	6	14	10	10	0	0	2	1	0	0	0	0	0	0	0	26.2778	18.5	1	5	8	4	0	3.6	4
14	20	16	27	77	50	0	0	3	0.75	20	23	21	20	0	59	2	1	0	0	0	0	0	0	0	38.5	27.5	9	11	11	12	3	9.2	11
29	20	18	13	80	67	0	0	3	0.75	17	20	18	17	0	13	5	1	0	0	0	0	0	0	0	20.5932	13	12	21	8	15	3	11.8	12
30	20	19	29	98	69	0	0	3	0.75	18	20	19.3333	20	0	40	5	1	0	0	0	0	0	0	0	29.5735	18.5	17	19	14	15	2	13.4	15
29	20	19	17	85	68	0	0	3	0.75	13	16	14	13	0	31	5	1	0	0	0	0	0	0	0	14.2105	10	14	19	20	19	2	14.8	19
30	20	18	6	74	68	0	0	3	0.75	18	21	19.6667	20	0	16	4	1	0	0	0	0	0	0	0	31.5192	26	12	16	11	11	2	10.4	11
30	20	19	27	96	69	0	0	3	0.75	14	17	15.6667	16	0	38	4	1	0	0	0	0	0	0	0	28.2632	20	9	12	14	19	3	11.4	12
29	20	18	29	96	67	0	0	3	0.75	16	18	17	17	0	30	4	1	0	0	0	0	0	0	0	32.5747	20	19	22	20	23	3	17.4	20
30	20	19	26	95	69	0	0	3	0.75	13	20	17	18	0	24	4	1	0	0	0	0	0	0	0	20.3864	11.5	8	13	10	12	1	8.8	10
30	15	19	29	93	64	0	0	3	0.75	17	20	19	20	0	35	0	0	0	0	0	0	0	0	0	11.9032	7	7	6	6	10	2	6.2	6
15	20	17	28	80	52	0	0	3	0.75	14	3998	1344	20	0	49	4	1	0	0	0	0	0	0	0	24.1842	13.5	4	12	10	11	1	7.6	10
30	20	19	12	81	69	0	0	3	0.75	15	17	16.3333	17	0	13	3	1	0	0	0	0	0	0	0	26.6849	22	16	17	17	22	1	14.6	17
30	20	18	9	77	68	0	0	4	1	3	11	7.5	8	0	14	4	1	0	0	0	0	0	0	0	31.2135	23	13	25	25	25	1	17.8	25
29	20	18	13	80	67	0	0	3	0.75	4	15	8.66667	7	0	12	4	1	0	0	0	0	0	0	0	25.24	14	8	15	7	19	1	10	8
29	20	18	17	84	67	0	0	4	1	9	19	14.25	14.5	0	48	3	1	0	0	0	0	0	0	0	22.5699	16	16	24	27	24	2	18.6	24
29	20	19	24	92	68	0	0	4	1	15	26	19.25	18	0	36	4	1	0	0	0	0	0	0	0	33.5238	23	4	12	9	14	3	8.4	9
28	20	16	18	82	64	0	0	3	0.75	12	19	16	17	0	56	4	1	0	0	0	0	0	0	0	23.5312	19	4	10	6	11	1	6.4	6
29	20	18	24	91	67	0	0	4	1	5	12	8.25	8	0	16	3	1	0	0	0	0	0	0	0	20.7925	16	14	15	11	12	1	10.6	12
29	20	19	27	95	68	0	0	3	0.75	9	18	12	9	0	38	3	1	0	0	0	0	0	0	0	23.7273	17.5	8	12	9	14	1	8.8	9
30	20	17	23	90	67	0	0	2	0.5	13	14	13.5	13.5	0	34	5	1	0	0	0	0	0	0	0	20.027	12	3	11	8	12	3	7.4	8
30	5	19	29	83	54	0	0	3	0.75	13	20	16.3333	16	0	47	4	1	0	0	0	0	0	0	0	26.9365	16	10	19	14	15	4	12.4	14
30	20	19	28	97	69	0	0	3	0.75	10	19	14.6667	15	0	40	4	1	0	0	0	0	0	0	0	30.2787	20	15	13	15	17	1	12.2	15
30	20	20	27	97	70	0	0	3	0.75	11	20	16.6667	19	0	36	3	1	0	0	0	0	0	0	0	26.6	19.5	8	17	13	11	1	10	11
30	20	18	12	80	68	0	0	3	0.75	10	12	10.6667	10	0	24	4	1	0	0	0	0	0	0	0	29.9706	20.5	7	6	8	11	2	6.8	7
30	20	19	29	98	69	0	0	3	0.75	5	12	7.66667	6	0	20	4	1	0	0	0	0	0	0	0	28.9178	17	13	23	16	19	2	14.6	16
30	20	17	17	84	67	0	0	3	0.75	11	14	12.3333	12	0	32	4	1	0	0	0	0	0	0	0	30.9355	25	14	14	18	13	3	12.4	14
30	20	19	6	75	69	0	0	3	0.75	5	19	11.3333	10	0	60	5	1	0	0	0	0	0	0	0	24.2424	16	9	17	17	22	1	13.2	17
29	20	19	29	97	68	0	0	3	0.75	15	20	18	19	0	51	5	1	0	0	0	0	0	0	0	22.631	18	16	15	24	27	2	16.8	16
29	15	15	29	88	59	0	0	1	0.25	23	23	23	23	1	52	1	1	0	0	0	0	0	0	0	16.3	10.5	3	11	6	7	3	6	6
29	20	18	27	94	67	0	0	3	0.75	14	17	15.6667	16	0	35	5	1	0	0	0	0	0	0	0	19.6038	16	11	15	9	16	2	10.6	11
29	20	18	30	97	67	0	0	3	0.75	17	20	18.6667	19	0	33	1	1	0	0	0	0	0	0	0	26.1053	20	9	14	6	7	2	7.6	7
27	20	16	29	92	63	0	0	2	0.5	17	18	17.5	17.5	1	26	2	1	0	0	0	0	0	0	0	28.18	21.5	10	16	6	11	7	10	10
30	20	19	17	86	69	0	0	3	0.75	14	19	16.3333	16	0	33	3	1	0	0	0	0	0	0	0	24.0182	16	10	15	16	12	2	11	12
27	20	17	20	84	64	0	0	3	0.75	14	18	16.3333	17	0	35	3	1	0	0	0	0	0	0	0	28.6154	28	7	10	7	14	1	7.8	7
30	20	18	19	87	68	0	0	3	0.75	4	8	5.33333	4	0	28	2	1	0	0	0	0	0	0	0	13.8438	10	5	11	8	7	1	6.4	7
28	20	19	19	86	67	0	0	3	0.75	15	20	16.6667	15	0	57	4	1	0	0	0	0	0	0	0	33.4423	23.5	13	14	11	13	1	10.4	13
30	20	19	30	99	69	0	0	3	0.75	20	20	20	20	0	42	4	1	0	0	0	0	0	0	0	29.3214	17	14	14	10	18	0	11.2	14
29	0	15	0	44	44	0	0	1	0.25	2	2	2	2	0	0	3	1	0	0	0	0	0	0	0	29.3125	20	8	13	7	3	0	6.2	7
24	20	18	27	89	62	0	0	3	0.75	17	19	17.6667	17	0	59	5	1	0	0	0	0	0	0	0	31.039	21	11	20	24	20	2	15.4	20
30	20	18	28	96	68	0	0	3	0.75	12	20	16.3333	17	0	32	4	1	0	0	0	0	0	0	0	21.5882	16	12	15	10	13	1	10.2	12
29	20	18	15	82	67	0	0	4	1	5	13	9.5	10	0	11	3	1	0	0	0	0	0	0	0	27.7593	23	9	15	14	15	1	10.8	14
30	20	19	30	99	69	0	0	3	0.75	6	11	9	10	0	27	5	1	0	0	0	0	0	0	0	23.3966	16	11	13	16	16	2	11.6	13
28	20	19	29	96	67	0	0	3	0.75	8	13	10.6667	11	0	33	5	1	0	0	0	0	0	0	0	26.6875	19.5	5	15	10	16	2	9.6	10
30	20	19	24	93	69	0	0	4	1	15	20	17.5	17.5	0	53	4	1	0	0	0	0	0	0	0	28.1321	22	14	12	8	16	3	10.6	12
27	20	17	15	79	64	0	0	3	0.75	10	16	13.6667	15	0	28	3	1	0	0	0	0	0	0	0	18.4182	15	7	17	13	16	2	11	13
28	20	16	21	85	64	0	0	2	0.5	15	18	16.5	16.5	0	47	3	1	0	0	0	0	0	0	0	22.2	13	6	17	16	14	2	11	14
17	20	18	20	75	55	0	0	3	0.75	2	10	5	3	0	17	4	1	0	0	0	0	0	0	0	11.2931	8.5	9	12	13	21	3	11.6	12
30	5	18	26	79	53	0	0	3	0.75	9	16	11.6667	10	0	35	1	1	0	0	0	0	0	0	0	28.4722	21	5	11	10	8	2	7.2	8
29	20	19	20	88	68	0	0	3	0.75	7	15	10.6667	10	0	48	4	1	0	0	0	0	0	0	0	18.1522	11.5	9	10	10	16	1	9.2	10
29	20	19	17	85	68	0	0	3	0.75	9	15	12.6667	14	0	42	3	1	0	0	0	0	0	0	0	19.1786	11.5	6	15	12	19	4	11.2	12
28	20	20	24	92	68	0	0	3	0.75	4	15	9.33333	9	0	44	4	1	0	0	0	0	0	0	0	20.234	14	9	14	10	13	1	9.4	10
29	0	4	28	61	33	0	0	2	0.5	14	19	16.5	16.5	1	58	1	1	0	0	0	0	0	0	0	15.2105	10	3	3	3	7	3	3.8	3
30	20	18	24	92	68	0	0	3	0.75	8	20	14	14	0	51	2	1	0	0	0	0	0	0	0	23	19	14	20	21	23	2	16	20
30	20	18	29	97	68	0	0	4	1	9	19	13.5	13	0	53	5	1	0	0	0	0	0	0	0	16.8947	10	10	11	19	14	2	11.2	11
30	20	19	26	95	69	0	0	3	0.75	19	20	19.6667	20	0	21	5	1	0	0	0	0	0	0	0	51.1087	30.5	21	24	23	21	3	18.4	21
30	20	18	27	95	68	0	0	3	0.75	6	13	10	11	0	37	5	1	0	0	0	0	0	0	0	25.0435	18	13	19	17	18	2	13.8	17
30	20	19	30	99	69	0	0	3	0.75	12	15	13.3333	13	0	32	5	1	0	0	0	0	0	0	0	33.1463	17	7	11	11	11	1	8.2	11
30	20	18	11	79	68	0	0	4	1	12	19	14.75	14	0	15	2	1	0	0	0	0	0	0	0	23.1667	18	17	15	15	12	1	12	15
30	20	18	28	96	68	0	0	3	0.75	12	21	15.3333	13	0	44	4	1	0	0	0	0	0	0	0	27.6481	16.5	11	14	10	16	3	10.8	11
29	20	19	16	84	68	0	0	3	0.75	9	11	9.66667	9	0	10	3	1	0	0	0	0	0	0	0	22.4872	13	7	11	11	9	1	7.8	9
30	20	19	27	96	69	0	0	3	0.75	11	14	12	11	0	57	5	1	0	0	0	0	0	0	0	26.0597	14	19	17	14	16	1	13.4	16
14	20	19	30	83	53	0	0	3	0.75	17	19	18	18	1	30	4	1	0	0	0	0	0	0	0	25.2031	18	11	16	15	15	7	12.8	15
30	20	19	26	95	69	0	0	3	0.75	9	19	15.3333	18	0	32	4	1	0	0	0	0	0	0	0	26.9474	21.5	6	6	12	13	1	7.6	6
30	20	19	23	92	69	0	0	3	0.75	12	15	13.6667	14	0	20	3	1	0	0	0	0	0	0	0	16.7538	10	19	18	10	17	1	13	17
28	5	16	29	78	49	0	0	4	1	1	20	13.5	16.5	0	40	4	1	0	0	0	0	0	0	0	12.8864	6	9	16	7	11	1	8.8	9
29	20	19	13	81	68	0	0	3	0.75	9	14	12	13	0	26	4	1	0	0	0	0	0	0	0	23.9286	18.5	5	8	7	7	1	5.6	7
29	20	18	18	85	67	0	0	3	0.75	19	28	22.3333	20	0	25	5	1	0	0	0	0	0	0	0	18.4043	14	7	14	6	18	2	9.4	7
30	20	4	24	78	54	0	0	2	0.5	2	12	7	7	0	38	4	1	0	0	0	0	0	0	0	25.9643	11	5	4	2	10	7	5.6	5
29	20	18	17	84	67	0	0	3	0.75	16	20	18	18	0	20	5	1	0	0	0	0	0	0	0	22.6735	14	3	17	12	15	2	9.8	12
28	20	17	15	80	65	0	0	3	0.75	17	19	18	18	0	52	5	1	0	0	0	0	0	0	0	33.5556	20.5	17	20	16	16	3	14.4	16
29	15	18	27	89	62	0	0	2	0.5	7	15	11	11	0	34	4	1	0	0	0	0	0	0	0	33	20	10	10	9	13	2	8.8	10
29	20	19	29	97	68	0	0	3	0.75	4	19	11.6667	12	0	44	4	1	0	0	0	0	0	0	0	21.7831	16	19	21	21	20	2	16.6	20
28	20	19	27	94	67	0	0	3	0.75	12	20	16.3333	17	0	29	3	1	0	0	0	0	0	0	0	16.8222	11	11	15	8	9	1	8.8	9
30	20	19	11	80	69	0	0	3	0.75	6	13	9.33333	9	0	13	5	1	0	0	0	0	0	0	0	36.619	28	13	16	13	20	1	12.6	13
29	15	17	13	74	61	0	0	3	0.75	9	16	13.3333	15	0	56	3	1	0	0	0	0	0	0	0	32.5397	21	5	15	13	26	4	12.6	13
29	20	5	25	79	54	0	0	3	0.75	17	20	19	20	0	34	4	1	0	0	0	0	0	0	0	24.4286	18	14	16	17	21	1	13.8	16
29	20	19	23	91	68	0	0	3	0.75	12	19	16.3333	18	0	39	5	1	0	0	0	0	0	0	0	32.0508	19	9	16	14	17	3	11.8	14
30	20	19	24	93	69	0	0	3	0.75	14	20	16	14	0	50	5	1	0	0	0	0	0	0	0	24.2759	18.5	10	19	13	15	1	11.6	13
29	20	19	19	87	68	0	0	3	0.75	4	12	7.66667	7	0	58	5	1	0	0	0	0	0	0	0	19.3846	18.5	5	6	4	8	3	5.2	5
30	20	18	27	95	68	0	0	3	0.75	7	20	15.3333	19	0	49	5	1	0	0	0	0	0	0	0	33.087	21	8	10	10	16	2	9.2	10
29	20	19	26	94	68	0	0	3	0.75	11	20	15.3333	15	0	60	5	1	0	0	0	0	0	0	0	20.6447	14	13	21	14	25	3	15.2	14
29	15	19	26	89	63	0	0	3	0.75	9	18	14	15	0	40	1	1	0	0	0	0	0	0	0	22.4375	14	3	7	9	11	2	6.4	7
30	20	19	28	97	69	0	0	3	0.75	20	20	20	20	0	47	5	1	0	0	0	0	0	0	0	34.2286	25	16	16	16	21	1	14	16
30	20	18	24	92	68	0	0	3	0.75	16	20	18	18	0	51	2	1	0	0	0	0	0	0	0	23.6977	17	12	13	8	8	2	8.6	8
28	20	19	25	92	67	0	0	3	0.75	17	24	19.6667	18	0	28	4	1	0	0	0	0	0	0	0	23.68	16	8	13	13	15	1	10	13
29	15	19	22	85	63	0	0	3	0.75	11	20	15.6667	16	0	51	2	1	0	0	0	0	0	0	0	28.7755	16	3	16	14	14	2	9.8	14
30	20	20	29	99	70	0	0	3	0.75	5	8	6.33333	6	0	39	3	1	0	0	0	0	0	0	0	19.6	16	9	14	10	10	2	9	10
28	15	19	21	83	62	0	0	3	0.75	19	20	19.6667	20	0	42	3	1	0	0	0	0	0	0	0	25.2424	25	8	10	7	7	1	6.6	7
30	20	18	25	93	68	0	0	2	0.5	10	13	11.5	11.5	0	57	5	1	0	0	0	0	0	0	0	20.3243	16	6	12	7	10	2	7.4	7
27	20	18	27	92	65	0	0	3	0.75	12	20	17.3333	20	0	46	3	1	0	0	0	0	0	0	0	30.6279	27	7	13	10	9	4	8.6	9
29	20	19	19	87	68	0	0	3	0.75	12	20	14.6667	12	0	48	4	1	0	0	0	0	0	0	0	21.5455	16	12	17	11	14	1	11	12
30	20	18	23	91	68	0	0	3	0.75	9	18	15	18	0	20	5	1	0	0	0	0	0	0	0	21.6866	18	16	16	18	15	2	13.4	16
29	15	18	23	85	62	0	0	3	0.75	20	20	20	20	0	43	4	1	0	0	0	0	0	0	0	27.875	20	5	19	15	15	2	11.2	15
30	20	19	29	98	69	0	0	3	0.75	5	17	11	11	0	56	5	1	0	0	0	0	0	0	0	25.1585	18	14	22	19	25	2	16.4	19
29	20	17	27	93	66	0	0	3	0.75	3	20	12	13	0	32	3	1	0	0	0	0	0	0	0	19.875	14	8	14	10	14	2	9.6	10
30	20	19	18	87	69	0	0	3	0.75	6	18	12.3333	13	0	34	4	1	0	0	0	0	0	0	0	27.8769	22	16	15	16	17	1	13	16
30	15	4	28	77	49	0	0	2	0.5	2	19	10.5	10.5	0	44	1	1	0	0	0	0	0	0	0	16.4286	11	3	2	2	6	1	2.8	2
30	20	19	21	90	69	0	0	3	0.75	17	20	19	20	0	28	3	1	0	0	0	0	0	0	0	19.2679	13	11	16	12	15	2	11.2	12
30	20	18	18	86	68	0	0	3	0.75	16	20	18	18	0	35	5	1	0	0	0	0	0	0	0	24.0455	21	6	14	8	15	1	8.8	8
28	20	18	13	79	66	0	0	4	1	18	24	20.25	19.5	0	41	5	1	0	0	0	0	0	0	0	22.6567	12	15	15	13	23	1	13.4	15
29	5	16	0	50	50	0	0	2	0.5	9	18	13.5	13.5	0	0	3	1	0	0	0	0	0	0	0	40.1429	30	6	7	6	2	0	4.2	6
30	20	17	16	83	67	0	0	4	1	17	20	18.75	19	0	23	5	1	0	0	0	0	0	0	0	19.75	15.5	9	16	16	12	3	11.2	12
30	20	18	18	86	68	0	0	3	0.75	13	18	14.6667	13	0	47	4	1	0	0	0	0	0	0	0	10.8611	7.5	8	8	8	11	1	7.2	8
29	5	18	21	73	52	0	0	4	1	4	5	4.5	4.5	0	21	4	1	0	0	0	0	0	0	0	19.7547	10	12	15	13	12	1	10.6	12
30	20	20	29	99	70	0	0	4	1	13	24	18	17.5	0	51	5	1	0	0	0	0	0	0	0	34	18	20	25	22	24	2	18.6	22
14	20	18	25	77	52	0	0	3	0.75	13	20	17	18	0	25	4	1	0	0	0	0	0	0	0	28.25	23	8	10	11	12	3	8.8	10
30	20	19	20	89	69	0	0	4	1	13	30	20.5	19.5	0	13	5	1	0	0	0	0	0	0	0	29.4819	22	16	20	19	25	3	16.6	19
28	20	15	19	82	63	0	0	2	0.5	3	11	7	7	0	28	5	1	0	0	0	0	0	0	0	27.0189	19	12	17	15	8	1	10.6	12
29	20	19	28	96	68	0	0	3	0.75	12	14	13	13	0	46	5	1	0	0	0	0	0	0	0	23.375	14	7	17	9	14	1	9.6	9
30	20	18	9	77	68	0	0	3	0.75	10	17	13.3333	13	0	20	5	1	0	0	0	0	0	0	0	21.9787	14	11	12	8	14	2	9.4	11
29	20	19	28	96	68	0	0	3	0.75	12	21	17	18	0	49	5	1	0	0	0	0	0	0	0	30.8333	19	8	12	11	15	1	9.4	11
30	20	19	20	89	69	0	0	3	0.75	16	20	18.3333	19	0	24	5	1	0	0	0	0	0	0	0	22.4167	15	13	15	11	19	2	12	13
30	20	19	17	86	69	0	0	3	0.75	3	13	9.33333	12	0	29	2	1	0	0	0	0	0	0	0	20.82	12	9	11	15	13	2	10	11
29	20	19	29	97	68	0	0	3	0.75	4	15	9	8	0	41	4	1	0	0	0	0	0	0	0	21.2963	14	4	9	3	10	1	5.4	4
18	20	18	24	80	56	0	0	3	0.75	13	19	15.3333	14	0	45	4	1	0	0	0	0	0	0	0	20.5	17.5	12	11	9	15	3	10	11
29	20	16	16	81	65	0	0	4	1	3	29	18	20	0	58	3	1	0	0	0	0	0	0	0	30.6531	27	7	17	12	12	1	9.8	12
25	16	18	25	84	59	0	0	4	1	5	10	6.75	6	0	45	0	0	0	1	0	0	1	0.25	1	19.075	9.5	9	11	7	13	0	8	9
30	9	16	24	79	55	0	0	4	1	3	8	4.75	4	0	23	0	0	0	0	0	0	0	0	0	19.0741	9	12	4	5	4	2	5.4	4
24	17	17	23	81	58	0	0	4	1	4	9	7.25	8	0	37	0	0	1	1	2	0	3	0.75	1	19.5263	12	17	18	19	21	1	15.2	18
28	15	16	21	80	59	0	0	4	1	3	9	6.75	7.5	0	49	0	0	0	0	0	0	0	0	0	19.7027	16	8	7	10	11	1	7.4	8
24	15	19	18	76	58	0	0	4	1	5	9	7	7	0	42	0	0	0	0	0	0	0	0	0	20.4681	12	15	5	10	15	2	9.4	10
30	15	16	24	85	61	0	0	2	0.5	2	3	2.5	2.5	0	33	0	0	0	0	0	0	0	0	0	27.2069	23	11	5	6	7	0	5.8	6
12	16	12	16	56	40	0	0	3	0.75	3	6	5	6	1	30	0	0	0	0	0	0	0	0	0	20.9394	15	5	8	7	9	4	6.6	7
15	20	11	25	71	46	0	0	4	1	3	8	5	4.5	1	49	0	0	0	1	0	0	1	0.25	1	21.0909	14	7	12	13	16	7	11	12
14	15	16	24	69	45	0	0	3	0.75	7	8	7.66667	8	1	54	0	0	0	1	0	0	1	0.25	1	19.1026	16	10	7	10	9	3	7.8	9
15	6	17	16	54	38	0	0	3	0.75	4	10	7.66667	9	0	19	0	0	3	1	1	1	4	1	1	27.65	18.5	9	5	14	10	1	7.8	9
28	15	10	16	69	53	0	0	2	0.5	4	8	6	6	1	31	0	0	0	0	0	0	0	0	0	21.2128	12	11	11	12	8	5	9.4	11
16	1	15	18	50	32	0	0	3	0.75	4	9	6	5	0	13	0	0	1	0	1	0	2	0.5	1	27.6429	17	6	2	10	6	4	5.6	6
23	17	16	25	81	56	0	0	4	1	5	10	8	8.5	0	35	0	0	1	0	0	0	1	0.25	1	33.875	25.5	13	9	16	16	2	11.2	13
30	15	14	25	84	59	0	0	3	0.75	2	10	6.33333	7	0	59	0	0	1	0	0	0	1	0.25	1	25.5588	18	11	7	11	5	0	6.8	7
30	16	16	23	85	62	0	0	3	0.75	5	10	8.33333	10	0	47	0	0	1	0	0	0	1	0.25	1	20.4706	14.5	7	6	8	12	1	6.8	7
28	17	16	21	82	61	0	0	4	1	4	11	8.5	9.5	1	42	0	0	0	0	0	0	0	0	0	27.8696	20	4	2	6	7	4	4.6	4
29	18	17	28	92	64	0	0	4	1	4	10	6.25	5.5	0	42	0	0	1	0	0	1	2	0.5	1	21.6923	15.5	11	12	16	12	1	10.4	12
28	13	11	24	76	52	0	0	3	0.75	4	10	7	7	0	40	0	0	0	0	0	0	0	0	0	19.7353	13.5	10	6	7	9	2	6.8	7
30	17	16	21	84	63	0	0	4	1	7	10	9.25	10	0	60	1	1	0	0	0	0	0	0	0	37.3521	28	18	17	20	11	3	13.8	17
25	19	14	0	58	58	0	0	3	0.75	3	5	4	4	0	0	0	0	0	0	0	0	0	0	0	22.9149	10	14	14	12	6	0	9.2	12
30	18	19	18	85	67	0	0	4	1	5	10	8	8.5	0	55	0	0	0	0	0	0	0	0	0	22.973	14	10	5	10	12	0	7.4	10
28	16	17	25	86	61	0	0	4	1	4	8	5.5	5	0	47	0	0	1	0	0	0	1	0.25	1	16.0303	8	13	12	22	17	2	13.2	13
28	17	14	24	83	59	0	0	2	0.5	8	10	9	9	0	46	0	0	0	0	0	1	1	0.25	1	22	12	12	2	10	7	0	6.2	7
23	18	17	19	77	58	0	0	3	0.75	3	5	4	4	0	33	0	0	0	0	0	0	0	0	0	17.614	12	12	10	14	16	5	11.4	12
14	9	17	24	64	40	0	0	4	1	8	10	9.25	9.5	1	57	0	0	1	0	0	0	1	0.25	1	23.1167	12	12	12	7	16	13	12	12
15	6	16	0	37	37	0	0	3	0.75	4	10	6	4	0	0	0	0	0	0	0	0	0	0	0	21.35	12	9	12	12	6	1	8	9
15	19	7	25	66	41	0	0	4	1	2	7	4.75	5	1	45	0	0	1	0	1	0	2	0.5	1	25.4694	18	13	7	11	11	7	9.8	11
27	20	15	25	87	62	0	0	4	1	5	10	6.75	6	0	53	1	1	1	2	0	0	2	0.5	1	19.6935	12	13	14	13	22	0	12.4	13
28	17	13	24	82	58	0	0	1	0.25	7	7	7	7	0	35	0	0	1	3	0	0	2	0.5	1	24.129	20	10	4	8	8	1	6.2	8
27	13	18	24	82	58	0	0	4	1	3	9	4.75	3.5	0	56	1	1	1	3	0	0	2	0.5	1	22.1111	14	11	14	19	18	0	12.4	14
16	18	19	25	78	53	0	0	4	1	4	8	6.25	6.5	0	38	0	0	0	0	0	0	0	0	0	18.1818	12.5	10	15	11	8	0	8.8	10
3	0	8	22	33	11	0	0	4	1	6	9	7.25	7	0	11	0	0	0	0	2	0	1	0.25	1	23.7255	12	7	6	12	12	9	9.2	9
30	19	20	29	98	69	0	0	4	1	4	8	5.5	5	0	58	0	0	0	0	0	0	0	0	0	22.8596	13	15	16	15	10	1	11.4	15
23	18	18	18	77	59	0	0	4	1	3	11	6.5	6	0	25	0	0	0	0	0	0	0	0	0	21.918	10	15	7	22	16	1	12.2	15
30	17	18	21	86	65	0	0	4	1	6	10	7.5	7	0	57	1	1	1	0	0	0	1	0.25	1	32.5227	22	18	20	25	24	1	17.6	20
26	19	13	21	79	58	0	0	2	0.5	3	8	5.5	5.5	1	48	0	0	0	0	0	0	0	0	0	29.9412	25	6	3	4	3	1	3.4	3
25	20	19	25	89	64	0	0	4	1	4	9	7	7.5	0	57	1	1	0	0	0	0	0	0	0	24.4471	16	16	13	21	29	6	17	16
26	18	6	27	77	50	0	0	4	1	4	9	6.25	6	0	37	0	0	0	0	0	0	0	0	0	21.8214	12	7	2	6	13	0	5.6	6
28	17	19	19	83	64	0	0	4	1	5	8	6	5.5	0	43	0	0	0	0	0	0	0	0	0	24.5926	18	6	3	9	9	0	5.4	6
28	18	18	24	88	64	0	0	4	1	5	10	8	8.5	0	29	0	0	1	0	0	0	1	0.25	1	18.25	13.5	6	5	8	8	1	5.6	6
25	17	16	23	81	58	0	0	2	0.5	5	10	7.5	7.5	0	43	0	0	0	0	0	0	0	0	0	30.3667	23.5	6	8	11	5	0	6	6
23	19	18	23	83	60	0	0	4	1	5	10	7	6.5	0	45	0	0	1	1	1	0	3	0.75	1	14.7959	12	16	10	13	10	0	9.8	10
28	15	12	25	80	55	0	0	2	0.5	5	5	5	5	0	55	0	0	1	0	0	0	1	0.25	1	19.7297	18	8	4	14	11	0	7.4	8
25	12	16	27	80	53	0	0	3	0.75	4	9	6	5	0	27	0	0	0	0	0	0	0	0	0	18.1875	7.5	11	4	8	8	1	6.4	8
23	17	14	23	77	54	0	0	3	0.75	3	6	4	3	0	40	0	0	0	0	0	0	0	0	0	18.0333	6	10	3	8	9	0	6	8
18	13	13	26	70	44	0	0	3	0.75	7	10	8.33333	8	0	53	0	0	0	0	0	0	0	0	0	25.5116	16	8	6	15	12	2	8.6	8
28	18	17	16	79	63	0	0	3	0.75	4	7	5.66667	6	0	19	0	0	0	1	0	0	1	0.25	1	16.7143	8	14	6	15	13	0	9.6	13
24	13	17	26	80	54	0	0	4	1	4	9	6	5.5	0	46	0	0	0	0	0	0	0	0	0	19.2381	12	9	15	22	15	2	12.6	15
28	15	19	25	87	62	0	0	4	1	3	10	7.5	8.5	0	46	0	0	0	0	0	0	0	0	0	21.8085	16	9	9	16	13	0	9.4	9
25	15	4	26	70	44	0	0	3	0.75	4	10	7	7	0	38	0	0	0	0	0	0	0	0	0	17.1081	10	6	8	10	12	1	7.4	8
21	14	4	26	65	39	0	0	3	0.75	2	4	3	3	1	27	0	0	0	0	0	0	0	0	0	25.5	20	5	3	8	7	1	4.8	5
28	15	17	23	83	60	0	0	4	1	4	10	6.75	6.5	0	34	0	0	0	0	1	0	1	0.25	1	20.2	13	6	7	11	9	2	7	7
30	17	17	19	83	64	0	0	4	1	2	10	6.75	7.5	1	41	0	0	1	0	0	0	1	0.25	1	20.5	18.5	10	8	9	6	3	7.2	8
21	16	17	22	76	54	0	0	4	1	2	10	5.5	5	0	43	0	0	2	0	0	0	1	0.25	1	21.5172	11.5	11	7	16	24	0	11.6	11
23	10	17	25	75	50	0	0	3	0.75	4	10	6.33333	5	0	38	0	0	1	1	1	1	4	1	1	26.6429	14	11	11	15	17	2	11.2	11
30	17	18	25	90	65	0	0	4	1	4	9	7.25	8	0	28	0	0	0	0	0	0	0	0	0	17.4848	14	12	4	11	6	0	6.6	6
26	18	17	26	87	61	0	0	4	1	2	9	5	4.5	0	29	1	1	0	0	0	0	0	0	0	17.9487	7	6	6	15	12	0	7.8	6
25	15	18	25	83	58	0	0	4	1	8	10	9	9	0	45	0	0	1	1	0	0	2	0.5	1	22.8158	16	16	12	26	21	1	15.2	16
24	17	13	24	78	54	0	0	4	1	3	6	4.75	5	0	34	0	0	0	0	0	0	0	0	0	13.0444	8	8	9	11	15	2	9	9
30	20	19	24	93	69	0	0	4	1	5	10	8	8.5	0	59	0	0	0	0	0	0	0	0	0	20.8906	11	17	18	15	14	0	12.8	15
13	4	7	18	42	24	0	0	3	0.75	7	10	8.66667	9	0	22	1	1	0	0	0	0	0	0	0	28.5833	24	6	7	8	3	0	4.8	6
23	14	15	28	80	52	0	0	4	1	6	9	8	8.5	1	24	0	0	1	1	1	1	4	1	1	24.4545	16	11	7	17	16	4	11	11
30	18	18	24	90	66	0	0	4	1	3	6	4.25	4	0	20	1	1	0	0	0	0	0	0	0	26.4545	18	15	13	19	18	1	13.2	15
21	17	18	28	84	56	0	0	3	0.75	5	10	7.66667	8	0	29	0	0	1	0	0	1	2	0.5	1	11.1029	5.5	14	16	17	16	4	13.4	16
25	17	18	0	60	60	0	0	3	0.75	4	10	7.66667	9	0	0	0	0	0	0	0	0	0	0	0	36.4737	18	13	14	19	11	0	11.4	13
9	5	6	24	44	20	0	0	3	0.75	5	8	6.33333	6	0	26	0	0	0	0	0	0	0	0	0	9.66667	4	10	7	6	6	1	6	6
14	13	4	26	57	31	0	0	3	0.75	8	10	8.66667	8	1	43	0	0	2	0	1	0	2	0.5	1	20.7949	16	11	6	7	11	3	7.6	7
28	18	16	20	82	62	0	0	2	0.5	3	8	5.5	5.5	0	43	0	0	0	0	0	0	0	0	0	24.6486	15	12	8	8	9	0	7.4	8
25	17	13	24	79	55	0	0	2	0.5	5	10	7.5	7.5	0	55	0	0	0	0	0	0	0	0	0	25.7692	20.5	15	14	10	12	1	10.4	12
22	19	14	24	79	55	0	0	4	1	2	5	3.25	3	0	54	0	0	0	0	0	0	0	0	0	21.0303	17	10	8	9	6	0	6.6	8
28	17	18	21	84	63	0	0	4	1	5	10	7	6.5	0	36	0	0	0	0	0	0	0	0	0	16.1857	11.5	16	19	21	14	0	14	16
30	18	19	26	93	67	0	0	4	1	6	9	7.75	8	0	50	0	0	1	0	0	0	1	0.25	1	25.6024	14	17	18	23	22	3	16.6	18
28	14	12	22	76	54	0	0	4	1	9	10	9.5	9.5	0	42	0	0	1	1	1	1	4	1	1	22.5128	14	12	6	9	9	3	7.8	9
26	17	18	27	88	61	0	0	4	1	3	7	5	5	0	49	0	0	0	0	0	0	0	0	0	19.2353	11	7	5	14	6	2	6.8	6
13	15	12	27	67	40	0	0	2	0.5	3	6	4.5	4.5	1	39	0	0	0	0	1	0	1	0.25	1	18.641	8	11	7	6	10	5	7.8	7
23	20	17	26	86	60	0	0	4	1	3	9	7.25	8.5	0	27	0	0	0	0	0	0	0	0	0	20.2075	14	16	10	15	11	1	10.6	11
24	19	16	22	81	59	0	0	4	1	4	10	5.75	4.5	0	54	0	0	0	0	1	0	1	0.25	1	30.3721	24	13	5	13	12	0	8.6	12
23	19	15	28	85	57	0	0	4	1	4	9	5.75	5	0	45	0	0	0	0	0	0	0	0	0	18.6304	12	8	12	12	13	1	9.2	12
28	15	19	20	82	62	0	0	4	1	6	10	7.5	7	0	38	0	0	0	0	0	0	0	0	0	24.8409	15	9	11	11	13	0	8.8	11
29	19	19	22	89	67	0	0	4	1	4	11	7.25	7	0	37	0	0	1	0	1	0	2	0.5	1	18.4894	12	13	9	14	11	0	9.4	11
28	15	16	27	86	59	0	0	4	1	3	8	5.5	5.5	0	46	0	0	1	0	0	0	1	0.25	1	48.125	31.5	12	5	15	8	0	8	8
15	5	4	0	24	24	0	0	2	0.5	5	7	6	6	0	0	1	1	0	0	0	0	0	0	0	25.7778	19.5	7	2	1	5	2	3.4	2
25	20	16	26	87	61	0	0	3	0.75	6	10	8	8	0	58	0	0	0	1	0	1	2	0.5	1	21.2593	12	11	11	12	17	2	10.6	11
30	20	18	25	93	68	0	0	4	1	4	10	7	7	0	55	1	1	0	0	0	0	0	0	0	29.1591	20.5	13	10	14	7	0	8.8	10
30	20	18	22	90	68	0	0	4	1	5	10	7	6.5	0	30	0	0	0	0	0	0	0	0	0	21.1034	10	15	11	15	17	0	11.6	15
30	20	14	23	87	64	0	0	3	0.75	2	10	6.66667	8	0	52	0	0	0	0	0	0	0	0	0	23.5556	10	14	10	17	4	0	9	10
28	15	17	24	84	60	0	0	3	0.75	1	3	2	2	0	35	1	1	0	0	0	0	0	0	0	21.2545	12	13	12	17	13	0	11	13
28	18	19	25	90	65	0	0	4	1	5	9	6.5	6	0	48	0	0	1	0	2	1	3	0.75	1	21.2	15	6	4	8	12	0	6	6
28	18	16	24	86	62	0	0	4	1	6	10	8.75	9.5	0	42	0	0	1	1	1	1	4	1	1	15.1625	9	20	19	22	17	2	16	19
21	8	9	0	38	38	0	0	3	0.75	3	8	4.66667	3	0	0	1	1	0	0	0	0	0	0	0	21.5517	15	12	8	7	2	0	5.8	7
30	15	16	25	86	61	0	0	4	1	2	9	4.75	4	0	23	0	0	0	0	0	0	0	0	0	26.92	15	12	13	22	24	3	14.8	13
24	14	12	22	72	50	0	0	3	0.75	7	9	8.33333	9	0	58	0	0	1	1	1	1	4	1	1	19.9302	20	11	6	14	12	0	8.6	11
27	13	18	27	85	58	0	0	4	1	7	10	9	9.5	0	34	0	0	1	1	1	0	3	0.75	1	16.3654	10	11	4	21	11	2	9.8	11
25	17	16	23	81	58	0	0	4	1	7	10	8.5	8.5	0	34	0	0	0	0	0	0	0	0	0	17.3939	14.5	18	16	13	18	1	13.2	16
28	14	18	20	80	60	0	0	4	1	6	11	8.25	8	0	40	0	0	0	0	0	0	0	0	0	25.7895	14.5	9	8	12	9	0	7.6	9
23	17	19	19	78	59	0	0	4	1	3	9	6.25	6.5	0	24	0	0	0	0	0	0	0	0	0	18.6429	8	8	9	10	13	2	8.4	9
26	9	16	21	72	51	0	0	4	1	4	10	6.25	5.5	0	33	0	0	0	0	0	0	0	0	0	19.7857	16	6	4	9	9	0	5.6	6
25	10	11	29	75	46	0	0	4	1	4	10	8	9	1	59	0	0	0	1	1	0	2	0.5	1	17	8	9	5	17	16	6	10.6	9
13	8	4	24	49	25	0	0	3	0.75	3	10	7.33333	9	0	42	0	0	0	1	0	0	1	0.25	1	28.5429	22	7	9	10	5	4	7	7
25	19	13	14	71	57	0	0	3	0.75	4	8	5.66667	5	0	58	0	0	1	5	0	0	2	0.5	1	16.0571	12	5	10	12	7	1	7	7
23	18	19	22	82	60	0	0	4	1	4	10	6	5	0	52	0	0	0	0	0	0	0	0	0	18.2619	10	9	8	12	13	0	8.4	9
28	19	18	22	87	65	0	0	3	0.75	5	8	6.66667	7	0	36	0	0	1	1	1	1	4	1	1	27.9756	20	10	8	16	7	0	8.2	8
24	10	17	22	73	51	0	0	4	1	6	10	7.5	7	1	42	0	0	0	0	0	0	0	0	0	19.6486	12	5	7	11	11	3	7.4	7
18	17	17	24	76	52	0	0	4	1	2	9	5.5	5.5	0	37	0	0	1	0	0	0	1	0.25	1	20.375	12	10	11	19	14	2	11.2	11
24	9	12	30	75	45	0	0	4	1	7	10	8.75	9	1	51	0	0	0	1	0	0	1	0.25	1	23.5111	11	12	20	25	27	6	18	20
28	15	14	22	79	57	0	0	3	0.75	6	9	7.33333	7	0	29	0	0	0	0	0	0	0	0	0	23.875	21.5	11	7	8	6	0	6.4	7
28	10	17	0	55	55	0	0	3	0.75	4	10	7	7	0	0	0	0	1	1	1	1	4	1	1	24.913	18	10	6	4	3	0	4.6	4
24	19	13	24	80	56	0	0	3	0.75	8	10	9	9	0	36	0	0	0	0	0	0	0	0	0	28.475	21	14	5	9	11	1	8	9
21	17	17	22	77	55	0	0	4	1	2	5	3.5	3.5	0	34	1	1	2	0	0	0	1	0.25	1	18.7436	14	11	7	9	11	0	7.6	9
27	18	3	22	70	48	0	0	2	0.5	3	8	5.5	5.5	0	42	1	1	3	3	3	4	4	1	1	23.1282	16	9	11	6	13	0	7.8	9
25	14	18	23	80	57	0	0	4	1	2	10	7	8	0	39	0	0	0	0	0	0	0	0	0	22.9683	14	16	12	16	17	1	12.4	16
21	20	18	21	80	59	0	0	4	1	6	10	8.75	9.5	0	41	0	0	0	0	1	1	2	0.5	1	31.2192	16	12	12	21	18	10	14.6	12
24	15	14	27	80	53	0	0	4	1	8	10	9.25	9.5	0	56	0	0	3	1	0	0	2	0.5	1	34.6712	23	14	15	22	22	0	14.6	15
23	20	17	27	87	60	0	0	3	0.75	7	10	8.33333	8	0	47	0	0	1	1	0	0	2	0.5	1	21.0508	13	11	13	19	16	0	11.8	13
24	15	16	27	82	55	0	0	4	1	7	10	9	9.5	0	49	0	0	0	1	0	0	1	0.25	1	29.1633	19	13	9	12	14	1	9.8	12
25	19	13	17	74	57	0	0	4	1	7	10	9.25	10	0	53	0	0	0	0	0	0	0	0	0	13.7442	9	9	12	10	12	0	8.6	10
21	20	18	26	85	59	0	0	4	1	3	10	6.5	6.5	0	59	0	0	0	0	0	0	0	0	0	18.3571	16	7	8	7	6	0	5.6	7
27	18	12	20	77	57	0	0	2	0.5	4	5	4.5	4.5	0	33	0	0	0	0	0	0	0	0	0	32.4595	16	7	7	10	11	2	7.4	7
28	15	2	24	69	45	0	0	2	0.5	7	8	7.5	7.5	1	40	0	0	2	1	0	0	2	0.5	1	33.5714	26	13	2	5	4	4	5.6	4
21	20	16	20	77	57	0	0	3	0.75	5	10	7.33333	7	0	58	0	0	1	0	0	0	1	0.25	1	17.1356	11	15	8	21	15	0	11.8	15
27	18	15	21	81	60	0	0	2	0.5	8	10	9	9	0	59	0	0	0	0	0	0	0	0	0	20.5357	10.5	10	6	7	4	1	5.6	6
25	17	12	17	71	54	0	0	4	1	5	10	8.5	9.5	0	60	1	1	0	0	0	0	0	0	0	16.5294	10	15	9	12	14	1	10.2	12
23	20	17	27	87	60	0	0	4	1	4	10	7.75	8.5	0	34	0	0	1	0	0	0	1	0.25	1	24.7593	10.5	15	9	13	16	1	10.8	13
25	16	12	26	79	53	0	0	3	0.75	9	10	9.66667	10	0	37	0	0	3	3	2	0	3	0.75	1	24.3636	16	17	19	24	23	5	17.6	19
23	17	17	24	81	57	0	0	4	1	4	10	7	7	0	49	0	0	2	0	0	0	1	0.25	1	25.9074	15.5	12	11	16	14	1	10.8	12
26	17	19	21	83	62	0	0	4	1	3	8	6.25	7	0	39	0	0	1	0	0	0	1	0.25	1	10.8052	6	19	11	27	19	1	15.4	19
25	17	19	23	84	61	0	0	4	1	3	10	6.5	6.5	0	42	0	0	0	0	0	0	0	0	0	18.9677	12.5	13	17	18	13	1	12.4	13
27	18	16	22	83	61	0	0	4	1	7	10	8.75	9	0	34	0	0	1	0	0	0	1	0.25	1	20.8955	14	15	16	18	16	2	13.4	16
25	16	9	23	73	50	0	0	4	1	4	9	6.5	6.5	0	40	0	0	0	0	0	0	0	0	0	20.1915	18	9	8	15	14	0	9.2	9
23	17	18	28	86	58	0	0	4	1	4	6	4.75	4.5	0	38	0	0	0	0	0	0	0	0	0	23.5667	13.5	11	12	19	17	1	12	12
30	16	16	25	87	62	0	0	4	1	4	9	6.75	7	0	47	0	0	0	0	0	0	0	0	0	16.5	13.5	13	11	13	15	0	10.4	13
24	14	19	23	80	57	0	0	4	1	5	10	7.75	8	0	36	0	0	0	0	0	0	0	0	0	23.5893	18.5	11	11	16	17	1	11.2	11
22	18	17	15	72	57	0	0	3	0.75	6	8	7.33333	8	0	37	0	0	0	0	0	0	0	0	0	17.9706	10.5	6	5	12	9	2	6.8	6
24	13	15	30	82	52	0	0	4	1	4	10	8	9	1	53	0	0	1	0	0	0	1	0.25	1	21.725	16.5	10	5	8	8	9	8	8
27	16	20	26	89	63	0	0	4	1	5	7	6.25	6.5	0	44	0	0	0	0	0	0	0	0	0	22.8654	12	12	9	15	14	2	10.4	12
13	4	4	0	21	21	0	0	3	0.75	1	2	1.66667	2	0	0	1	1	0	0	0	0	0	0	0	20.12	20	9	6	5	5	0	5	5
19	12	14	27	72	45	0	0	4	1	6	9	7.25	7	0	49	0	0	0	2	0	0	1	0.25	1	27.6154	16	17	14	27	28	3	17.8	17
30	19	14	22	85	63	0	0	4	1	8	10	8.75	8.5	0	55	1	1	1	0	0	0	1	0.25	1	22.8	13.5	15	12	12	18	2	11.8	12
30	17	19	24	90	66	0	0	4	1	3	10	7.5	8.5	0	28	0	0	1	1	1	1	4	1	1	24.3803	16	16	15	22	18	0	14.2	16
8	0	1	17	26	9	0	0	1	0.25	10	10	10	10	0	56	0	0	0	0	0	0	0	0	0	21.3421	16	9	8	7	8	6	7.6	8
15	14	15	29	73	44	0	0	3	0.75	3	5	4.33333	5	1	38	0	0	0	0	0	0	0	0	0	22.6562	17	6	6	9	6	5	6.4	6
12	8	1	0	21	21	0	0	1	0.25	7	7	7	7	0	0	0	0	0	0	0	0	0	0	0	22.8	13	8	1	1	0	0	2	1
11	20	19	24	74	50	0	0	4	1	4	10	6	5	1	44	0	0	0	0	0	0	0	0	0	17.6875	14.5	10	8	4	7	3	6.4	7
26	16	16	21	79	58	0	0	3	0.75	7	11	8.66667	8	0	37	0	0	1	0	0	0	1	0.25	1	28.8235	15	12	6	17	16	0	10.2	12
25	13	19	25	82	57	0	0	4	1	3	9	6.75	7.5	0	47	0	0	0	0	0	0	0	0	0	26.2105	16	9	17	15	15	1	11.4	15
29	19	13	0	61	61	0	0	3	0.75	2	10	7.33333	10	0	0	0	0	2	0	0	0	1	0.25	1	24.7429	14	11	8	12	4	0	7	8
18	17	14	24	73	49	0	0	2	0.5	6	9	7.5	7.5	0	57	0	0	2	1	1	1	4	1	1	20.1429	14	10	6	14	12	0	8.4	10
27	18	18	21	84	63	0	0	4	1	4	9	6.75	7	0	48	0	0	2	2	0	0	2	0.5	1	27.6721	21	18	17	12	14	0	12.2	14
24	17	14	16	71	55	0	0	4	1	5	10	8.5	9.5	0	50	1	1	5	20	0	0	2	0.5	1	20.9608	14	14	14	13	8	2	10.2	13
21	15	15	23	74	51	0	0	4	1	3	6	4.75	5	0	49	0	0	0	0	0	0	0	0	0	17.0822	8	16	16	18	23	0	14.6	16
24	17	19	17	77	60	0	0	4	1	6	10	8.5	9	0	53	0	0	0	0	0	0	0	0	0	20.4909	10	8	9	18	20	0	11	9
15	6	1	26	48	22	0	0	1	0.25	6	6	6	6	0	33	0	0	0	0	0	0	0	0	0	21.6957	12	8	4	4	5	2	4.6	4
23	18	16	22	79	57	0	0	3	0.75	5	10	8.33333	10	0	43	0	0	0	0	0	0	0	0	0	15.4444	10	15	12	24	11	1	12.6	12
24	17	18	24	83	59	0	0	4	1	7	10	8.75	9	0	53	0	0	5	1	2	0	3	0.75	1	25.473	10.5	18	15	19	19	3	14.8	18
25	0	15	29	69	40	0	0	3	0.75	7	9	8	8	1	59	0	0	0	0	0	1	1	0.25	1	23.2321	16	6	9	15	17	9	11.2	9
21	17	15	25	78	53	0	0	4	1	6	10	8.25	8.5	1	28	1	1	0	0	1	0	1	0.25	1	21.4912	13	10	11	15	16	5	11.4	11
21	16	16	24	77	53	0	0	3	0.75	7	10	8.33333	8	0	47	0	0	0	0	0	1	1	0.25	1	19.5385	9.5	10	15	24	23	6	15.6	15
28	15	15	22	80	58	0	0	4	1	6	10	8.75	9.5	0	32	0	0	0	3	13	0	2	0.5	1	32.1935	19	8	4	11	7	1	6.2	7
28	15	16	19	78	59	0	0	4	1	5	8	7	7.5	0	51	0	0	0	0	0	0	0	0	0	21.5667	13	3	4	15	6	2	6	4
28	3	11	0	42	42	0	0	3	0.75	3	10	7	8	0	0	0	0	0	0	0	0	0	0	0	25.5667	19.5	14	7	8	1	0	6	7
18	5	1	0	24	24	0	0	1	0.25	2	2	2	2	0	0	0	0	0	0	0	0	0	0	0	20.2667	14	4	2	3	5	1	3	3
23	15	9	25	72	47	0	0	4	1	3	9	5.75	5.5	0	48	0	0	2	1	0	0	2	0.5	1	19.6383	14	14	4	12	15	2	9.4	12
23	17	18	23	81	58	0	0	4	1	6	9	7	6.5	0	57	0	0	2	0	0	0	1	0.25	1	30.234	21	17	10	10	8	1	9.2	10
24	14	19	21	78	57	0	0	4	1	3	10	6.5	6.5	0	58	0	0	0	0	0	0	0	0	0	21.5663	16	19	14	26	22	1	16.4	19
25	19	19	27	90	63	0	0	4	1	6	10	8.25	8.5	0	54	0	0	2	0	2	4	3	0.75	1	25.5938	14	11	16	20	15	2	12.8	15
25	15	16	21	77	56	0	0	4	1	6	10	8.5	9	0	43	1	1	0	0	0	0	0	0	0	35.8611	24	17	18	16	20	1	14.4	17
26	15	14	24	79	55	0	0	4	1	7	9	8	8	0	60	0	0	0	0	0	0	0	0	0	18.8387	15	10	3	10	8	0	6.2	8
24	14	20	28	86	58	0	0	4	1	5	9	6.5	6	0	51	0	0	0	0	0	0	0	0	0	26.7869	16	11	12	21	17	0	12.2	12
23	15	19	26	83	57	0	0	4	1	5	9	6.75	6.5	0	55	0	0	0	0	0	0	0	0	0	25.0833	14	7	6	6	5	0	4.8	6
24	15	17	23	79	56	0	0	4	1	4	10	6.25	5.5	0	53	0	0	0	0	0	0	0	0	0	23.8966	16	15	11	16	16	0	11.6	15
26	19	16	22	83	61	0	0	3	0.75	6	10	7.66667	7	0	40	0	0	0	0	1	0	1	0.25	1	19.8525	12	12	15	20	13	1	12.2	13
28	17	12	21	78	57	0	0	4	1	4	7	5.75	6	0	35	0	0	0	0	0	0	0	0	0	25.5526	14.5	8	7	12	11	0	7.6	8
30	10	13	25	78	53	0	0	2	0.5	7	10	8.5	8.5	0	43	0	0	1	0	0	1	2	0.5	1	17.4545	13	10	6	7	9	1	6.6	7
25	10	2	0	37	37	0	0	1	0.25	4	4	4	4	0	0	0	0	2	0	0	0	1	0.25	1	15.8444	9	13	13	10	9	0	9	10
28	14	18	22	82	60	0	0	4	1	5	10	7.75	8	0	56	0	0	1	0	0	1	2	0.5	1	22.1154	14.5	15	11	16	10	0	10.4	11
0	0	0	24	24	0	0	0	0	0	0	0	0	0	0	40	0	0	1	0	0	0	1	0.25	1	11.6818	4	8	4	0	10	0	4.4	4
23	20	16	20	79	59	0	0	4	1	8	11	9.5	9.5	0	52	0	0	1	1	0	1	3	0.75	1	18.4255	11	11	11	14	10	1	9.4	11
28	17	13	24	82	58	0	0	3	0.75	4	9	6.33333	6	0	57	0	0	1	0	2	0	2	0.5	1	25.4694	17	17	10	14	8	0	9.8	10
28	15	18	23	84	61	0	0	3	0.75	3	5	4	4	0	57	0	0	1	0	0	0	1	0.25	1	26.5435	17	11	9	11	11	1	8.6	11
23	17	18	23	81	58	0	0	4	1	3	10	6	5.5	0	32	0	0	0	0	0	0	0	0	0	26.9189	20	7	10	11	9	0	7.4	9
23	14	15	27	79	52	0	0	4	1	6	9	8	8.5	0	57	0	0	0	0	0	0	0	0	0	20.7143	12	12	12	22	24	0	14	12
23	17	16	27	83	56	0	0	4	1	5	10	8	8.5	0	49	0	0	0	1	0	0	1	0.25	1	17.0508	8	15	7	19	18	0	11.8	15
23	20	16	20	79	59	0	0	2	0.5	3	4	3.5	3.5	0	40	0	0	0	0	0	0	0	0	0	23.7436	14	14	6	13	6	0	7.8	6
28	18	11	17	74	57	0	0	4	1	5	10	7.5	7.5	0	49	0	0	1	0	0	0	1	0.25	1	23.4	20.5	5	3	8	4	0	4	4
21	20	15	24	80	56	0	0	4	1	4	8	6.75	7.5	0	48	0	0	0	0	0	0	0	0	0	18.4085	10	19	22	15	14	1	14.2	15
27	14	17	17	75	58	0	0	4	1	4	9	6	5.5	0	49	0	0	1	0	0	0	1	0.25	1	26.6136	18	11	10	13	7	3	8.8	10
25	17	19	24	85	61	0	0	4	1	4	9	6	5.5	0	57	0	0	2	0	0	0	1	0.25	1	18.798	10	20	23	25	27	4	19.8	23
30	16	19	19	84	65	0	0	4	1	4	8	6	6	0	22	0	0	1	0	0	0	1	0.25	1	27.5352	20	15	14	18	24	0	14.2	15
28	19	19	29	95	66	0	0	4	1	4	9	7.25	8	0	42	0	0	1	0	0	0	1	0.25	1	22.0811	12	9	6	9	12	1	7.4	9
13	5	13	15	46	31	0	0	4	1	4	10	7.25	7.5	0	9	0	0	11	0	1	2	3	0.75	1	25.8966	12.5	17	13	13	12	2	11.4	13
23	17	19	25	84	59	0	0	4	1	4	10	6	5	0	54	0	0	0	0	0	0	0	0	0	25.1042	14	15	13	9	11	0	9.6	11
21	19	14	23	77	54	0	0	4	1	9	10	9.5	9.5	0	57	0	0	0	0	0	0	0	0	0	25.434	18	17	10	18	8	0	10.6	10
28	17	19	11	75	64	0	0	4	1	9	10	9.75	10	0	60	0	0	1	1	1	1	4	1	1	19.2982	12	13	12	17	15	0	11.4	13
23	20	12	14	69	55	0	0	2	0.5	3	8	5.5	5.5	1	9	0	0	0	0	0	0	0	0	0	22.3784	13	12	10	4	6	4	7.2	6
28	13	17	28	86	58	0	0	4	1	2	10	5.25	4.5	0	24	1	1	0	0	0	0	0	0	0	24.1607	17.5	12	14	14	14	2	11.2	14
20	1	15	24	60	36	0	0	4	1	4	10	6.25	5.5	0	51	0	0	0	0	0	0	0	0	0	14.8333	10.5	8	8	13	10	3	8.4	8
23	17	17	18	75	57	0	0	4	1	3	10	6.25	6	0	34	0	0	2	0	0	0	1	0.25	1	24.881	17	11	3	12	15	1	8.4	11
26	7	4	19	56	37	0	0	3	0.75	4	9	6.66667	7	0	47	0	0	0	0	0	0	0	0	0	24.2353	21	15	12	12	7	5	10.2	12
26	19	11	24	80	56	0	0	3	0.75	8	10	9.33333	10	0	59	0	0	1	0	0	0	1	0.25	1	12.3824	6	7	6	8	12	1	6.8	7
23	18	17	25	83	58	0	0	4	1	4	9	6.75	7	1	43	0	0	3	2	1	1	4	1	1	19.4872	13	9	5	12	11	2	7.8	9
25	20	20	12	77	65	0	0	4	1	2	10	5.25	4.5	0	6	0	0	0	0	0	0	0	0	0	24.7576	21	6	10	8	9	0	6.6	8
26	19	19	18	82	64	0	0	4	1	5	10	7.75	8	0	52	0	0	1	1	0	0	2	0.5	1	32.0222	28	15	8	9	13	0	9	9
23	14	11	16	64	48	0	0	2	0.5	8	10	9	9	1	27	0	0	1	1	0	0	2	0.5	1	23.5818	20	11	11	16	12	5	11	11
21	20	16	25	82	57	0	0	4	1	6	10	8	8	0	54	0	0	0	0	0	0	0	0	0	18.0526	14	16	10	14	16	1	11.4	14
17	18	15	22	72	50	0	0	3	0.75	4	10	6.33333	5	0	56	1	1	0	0	0	0	0	0	0	13.1905	6	15	18	18	11	1	12.6	15
[truncated: 14,883 more rows]
